# Supplementary material for: c-Myc Drives inflammation of the maternal-fetal interface, and neonatal lung remodeling induced by intra-amniotic inflammation
Source: Front Cell Dev Biol. 2024 Feb 28;11:1245747. doi: 10.3389/fcell.2023.1245747 (PMC10933046; doi:10.3389/fcell.2023.1245747)
Supplement: Supplementary file 1 [file Table2.XLSX]

## Sheet: placenta
Ensembl ID	baseMean	log2FoldChange	lfcSE	stat	pvalue	padj
ENSRNOG00000000001	90.9525	-0.15548	0.31108	-0.499808	0.617211	0.920836
ENSRNOG00000060496	170.23	25.331	3.90707	6.48337	NA	NA
ENSRNOG00000000008	2.95004	0.000489548	1.26721	0.000386319	0.999692	NA
ENSRNOG00000000010	89.0994	-0.181933	0.404681	-0.449572	0.653019	0.93116
ENSRNOG00000000012	19.7554	-0.345355	0.527364	-0.65487	0.512551	0.880475
ENSRNOG00000000017	1208.21	0.135507	0.273921	0.494694	0.620816	0.921504
ENSRNOG00000000024	3723.98	0.0839466	0.17287	0.485605	0.627247	0.923245
ENSRNOG00000000033	5307.65	-0.157874	0.505833	-0.312106	0.75496	0.955662
ENSRNOG00000000034	373.288	0.422162	0.286716	1.47241	0.140911	0.595952
ENSRNOG00000000035	3.7143	0.265622	1.53329	0.173237	0.862465	NA
ENSRNOG00000070228	16.7808	21.9874	3.90949	5.62412	NA	NA
ENSRNOG00000000040	295.433	-0.319245	0.231878	-1.37678	0.168581	0.632921
ENSRNOG00000057231	279.735	10.7233	3.90697	2.74465	NA	NA
ENSRNOG00000000042	1875.25	-0.100754	0.176866	-0.569661	0.568908	0.902131
ENSRNOG00000000043	1409.27	-0.376824	0.188906	-1.99477	0.0460676	0.363353
ENSRNOG00000000044	2504.45	-0.112353	0.12415	-0.904978	0.365477	0.807184
ENSRNOG00000000047	24426.8	0.0845083	0.125681	0.672406	0.501326	0.877467
ENSRNOG00000000048	7689.76	-0.00294623	0.0920271	-0.0320148	0.97446	0.995217
ENSRNOG00000000053	251.065	-0.324976	0.190709	-1.70405	0.0883723	0.48803
ENSRNOG00000000054	238.89	0.104964	0.168198	0.624052	0.532594	0.889159
ENSRNOG00000000055	702.305	0.215807	0.289293	0.745981	0.455679	0.855807
ENSRNOG00000000062	1999.63	-0.122251	0.143515	-0.85184	0.394303	0.821122
ENSRNOG00000000064	1398.56	0.169086	0.162445	1.04088	0.297932	0.75645
ENSRNOG00000060048	207.64	10.2958	3.90702	2.63519	NA	NA
ENSRNOG00000000066	1341.92	0.0850084	0.128759	0.660213	0.509117	0.879802
ENSRNOG00000000068	4124.72	0.160611	0.162879	0.986077	0.324095	0.776731
ENSRNOG00000000070	3457.98	0.0470712	0.112666	0.417793	0.676098	0.937521
ENSRNOG00000000073	597.297	-0.12904	0.159942	-0.806794	0.419785	0.83585
ENSRNOG00000000075	1094.7	-0.136707	0.105415	-1.29685	0.194683	0.66675
ENSRNOG00000000081	2799.28	-0.18794	0.171297	-1.09716	0.272572	0.737291
ENSRNOG00000000082	474.336	-0.240656	0.126447	-1.90322	0.0570116	0.40254
ENSRNOG00000000091	52.9313	-0.150672	0.522269	-0.288495	0.772968	0.960031
ENSRNOG00000000095	2023.35	0.138016	0.132788	1.03937	0.298631	0.756524
ENSRNOG00000000096	952.552	-0.428926	0.397262	-1.07971	0.280274	0.743868
ENSRNOG00000000097	188.782	-0.066855	0.2404	-0.278099	0.780936	0.960675
ENSRNOG00000000098	2413.68	0.053695	0.0894881	0.600024	0.548491	0.894303
ENSRNOG00000000104	2062.38	0.0440532	0.107749	0.408849	0.682651	0.938639
ENSRNOG00000000105	81.8641	0.223002	0.328185	0.6795	0.496821	0.875102
ENSRNOG00000000108	2852.43	-0.22426	0.193505	-1.15894	0.246482	0.7148
ENSRNOG00000000111	466.321	-0.00332809	0.155764	-0.0213663	0.982953	0.997194
ENSRNOG00000000112	971.884	0.0768261	0.100494	0.764487	0.444577	0.848775
ENSRNOG00000000113	571.479	-0.0141587	0.137909	-0.102667	0.918227	0.985664
ENSRNOG00000000121	1062.25	0.13687	0.142703	0.959122	0.337497	0.787349
ENSRNOG00000000122	2714.14	-0.0242735	0.132085	-0.183772	0.854193	0.975936
ENSRNOG00000000123	1347.91	-0.0306515	0.0987171	-0.310499	0.756182	0.956148
ENSRNOG00000000127	2887.97	-0.0442602	0.114884	-0.385259	0.700046	0.943532
ENSRNOG00000000129	73.1105	0.431551	0.327053	1.31951	0.186997	0.657284
ENSRNOG00000000130	223.395	0.0729033	0.209664	0.347714	0.728055	0.948517
ENSRNOG00000000133	3012.21	0.11002	0.105579	1.04206	0.297382	0.756101
ENSRNOG00000000137	63.6484	0.520651	0.390001	1.335	0.181877	0.650391
ENSRNOG00000000138	3290.77	0.0498504	0.205646	0.242409	0.808463	0.965928
ENSRNOG00000000142	3883.55	0.363373	0.177912	2.04243	0.0411089	0.344213
ENSRNOG00000000145	3141.87	-0.246575	0.148541	-1.65998	0.0969192	0.506061
ENSRNOG00000000150	1723.56	0.016964	0.117106	0.14486	0.884822	0.981842
ENSRNOG00000000151	2778.14	-0.275769	0.134439	-2.05126	0.0402421	0.340613
ENSRNOG00000000155	1510.02	-0.242846	0.125376	-1.93694	0.0527527	0.386961
ENSRNOG00000060437	71.0472	8.64307	3.60701	2.39619	NA	NA
ENSRNOG00000000157	5160.03	0.0299638	0.113555	0.26387	0.79188	0.963231
ENSRNOG00000000158	679.109	0.157661	0.155564	1.01348	0.31083	0.765178
ENSRNOG00000000161	612.156	-0.0960532	0.133328	-0.720428	0.471262	0.864206
ENSRNOG00000000164	25880.1	-0.0995372	0.0816066	-1.21972	0.222571	0.693701
ENSRNOG00000000165	625.784	-0.19095	0.141329	-1.3511	0.176663	0.643672
ENSRNOG00000000166	233.971	-0.0513266	0.1726	-0.297372	0.766182	0.959406
ENSRNOG00000062245	117.693	-7.44121	1.08672	-6.84738	7.52165e-12	5.29001e-09
ENSRNOG00000065214	12.5153	7.10741	3.9104	1.81757	0.0691306	0.440779
ENSRNOG00000000169	170.408	-0.179401	0.193379	-0.927719	0.353553	0.799678
ENSRNOG00000000170	2281.67	-0.0190584	0.102655	-0.185656	0.852715	0.975936
ENSRNOG00000000172	617.483	0.268066	0.369216	0.726042	0.467813	0.862171
ENSRNOG00000000175	929.929	0.0672828	0.125928	0.534298	0.593136	0.91216
ENSRNOG00000000177	425.076	0.255071	0.458518	0.556294	0.57801	0.907054
ENSRNOG00000000184	489.023	-0.184619	0.212207	-0.869991	0.384305	0.814994
ENSRNOG00000000185	829.101	0.367223	0.191345	1.91916	0.054964	0.394874
ENSRNOG00000000186	1007.01	-0.0321244	0.923082	-0.0348013	0.972238	0.994368
ENSRNOG00000000187	270.878	0.500474	0.23201	2.15712	0.030996	0.300414
ENSRNOG00000000190	106.231	0.0562762	0.298197	0.188721	0.850311	0.975936
ENSRNOG00000000195	2128.44	0.101539	0.273933	0.370672	0.710882	0.945034
ENSRNOG00000000196	5.53855	0.245418	0.930433	0.263767	0.791959	NA
ENSRNOG00000002331	9.77902	6.75155	3.9114	1.72612	0.084326	0.478669
ENSRNOG00000014118	42.8904	-6.38614	0.928491	-6.87798	6.07087e-12	4.46374e-09
ENSRNOG00000000204	4629.49	-0.137227	0.107674	-1.27446	0.202499	0.674272
ENSRNOG00000000219	3530.49	0.0586611	0.0890577	0.658686	0.510097	0.879802
ENSRNOG00000000221	3116.72	0.109159	0.121915	0.895372	0.370588	0.809628
ENSRNOG00000000230	1244.8	-0.021705	0.105762	-0.205225	0.837397	0.972809
ENSRNOG00000000231	490.263	0.444565	0.14908	2.98207	0.0028631	0.0803985
ENSRNOG00000000233	17.9999	-0.178516	0.507972	-0.351428	0.725267	0.947847
ENSRNOG00000000236	4826.1	-0.128613	0.094867	-1.35572	0.175189	0.64145
ENSRNOG00000000237	201.463	-0.113142	0.186525	-0.606577	0.544132	0.892489
ENSRNOG00000069419	9.90044	-4.82744	1.22835	-3.93003	8.49352e-05	0.0064909
ENSRNOG00000000244	385.655	0.0320649	0.163239	0.196429	0.844275	0.974525
ENSRNOG00000000245	3560.12	-0.167375	0.218117	-0.767366	0.442864	0.848486
ENSRNOG00000000246	2171.14	0.0433015	0.09867	0.438852	0.660769	0.933637
ENSRNOG00000000247	5607.9	0.13807	0.164384	0.839924	0.400951	0.82401
ENSRNOG00000000248	9570.39	-0.316868	0.106385	-2.97851	0.00289654	0.08092
ENSRNOG00000000249	351.287	0.0284521	0.14645	0.194279	0.845958	0.975112
ENSRNOG00000000250	1304.59	-0.0806059	0.108571	-0.742425	0.45783	0.856943
ENSRNOG00000063279	4.15196	5.51482	3.08291	1.78884	0.0736409	NA
ENSRNOG00000000257	120.496	0.0880208	0.491825	0.178968	0.857963	0.975936
ENSRNOG00000000258	1249.84	0.159551	0.161959	0.985131	0.32456	0.776731
ENSRNOG00000000262	452.595	-0.0139721	0.163827	-0.085286	0.932034	0.98701
ENSRNOG00000000264	3825.57	0.00884767	0.11969	0.0739217	0.941073	0.988001
ENSRNOG00000000274	1023.45	0.169169	0.231882	0.729549	0.465666	0.861529
ENSRNOG00000000275	558.966	0.210147	0.162204	1.29557	0.195124	0.667299
ENSRNOG00000000277	21.5148	0.244892	0.4743	0.516323	0.605629	0.915721
ENSRNOG00000000279	609.957	-0.206539	0.131939	-1.56541	0.117486	0.554231
ENSRNOG00000000281	156.329	0.323851	0.229766	1.40948	0.158694	0.621354
ENSRNOG00000000283	1233.83	0.0607231	0.111033	0.546892	0.584453	0.908977
ENSRNOG00000000288	1468.79	-0.070235	0.138985	-0.505342	0.613319	0.918549
ENSRNOG00000000299	4608.32	0.147133	0.185027	0.795194	0.4265	0.840067
ENSRNOG00000000302	3332.05	0.0886475	0.12014	0.737869	0.460594	0.858559
ENSRNOG00000000303	1361.95	-0.0989666	0.135552	-0.7301	0.465329	0.861161
ENSRNOG00000000304	24856.5	0.0434903	0.0635527	0.684319	0.493774	0.874569
ENSRNOG00000000306	1036.31	0.013028	0.11878	0.109682	0.912662	0.985463
ENSRNOG00000000307	2704.27	-0.163428	0.127665	-1.28013	0.200499	0.673158
ENSRNOG00000000308	884.493	0.0311846	0.11356	0.274608	0.783617	0.962402
ENSRNOG00000000312	876.437	0.031174	0.108311	0.28782	0.773485	0.960031
ENSRNOG00000000314	7428.37	0.0607803	0.118681	0.512131	0.608559	0.916841
ENSRNOG00000000316	42.5313	0.253888	0.39585	0.641373	0.52128	0.885087
ENSRNOG00000000321	5663.78	-0.0342122	0.186967	-0.182985	0.854809	0.975936
ENSRNOG00000000322	1548.04	0.0281581	0.0945769	0.297727	0.765911	0.959406
ENSRNOG00000000323	1504.03	-0.117855	0.138438	-0.851322	0.39459	0.821374
ENSRNOG00000000327	821.18	0.0964801	0.107262	0.899478	0.368398	0.808093
ENSRNOG00000066055	3.74692	5.36627	1.79899	2.98294	0.00285493	NA
ENSRNOG00000000340	3097.71	0.0131262	0.0902335	0.145469	0.88434	0.981842
ENSRNOG00000000341	17156.3	-0.111679	0.15311	-0.729405	0.465754	0.861529
ENSRNOG00000013062	50.3549	-4.44892	0.634865	-7.00765	2.42346e-12	1.86676e-09
ENSRNOG00000000373	27.3363	-0.182986	0.424734	-0.430826	0.666595	0.935548
ENSRNOG00000000383	180.453	-0.470588	0.286712	-1.64133	0.10073	0.517242
ENSRNOG00000000386	569.297	-0.142409	0.90343	-0.157631	0.874748	0.97942
ENSRNOG00000000387	1163.49	-0.130226	0.131267	-0.992066	0.321165	0.774145
ENSRNOG00000000392	1094.36	-0.0510742	0.117787	-0.433617	0.664567	0.935287
ENSRNOG00000000394	1903.87	0.169796	0.123052	1.37988	0.167625	0.63278
ENSRNOG00000000395	940.079	0.151526	0.117793	1.28637	0.198313	0.670831
ENSRNOG00000000396	2476.3	0.0489725	0.098768	0.495834	0.620011	0.921317
ENSRNOG00000000397	2221.55	-0.274827	0.0998262	-2.75306	0.00590409	0.126702
ENSRNOG00000000398	664.673	-0.170692	0.116741	-1.46214	0.143703	0.600965
ENSRNOG00000060617	78.8346	4.99504	1.81197	2.75669	NA	NA
ENSRNOG00000000406	51.1875	-0.100492	0.421946	-0.238162	0.811755	0.967223
ENSRNOG00000000407	407.571	-0.229361	0.194985	-1.1763	0.239475	0.708569
ENSRNOG00000000408	1866.46	-0.0715731	0.12705	-0.563348	0.573198	0.903998
ENSRNOG00000000410	3.47938	-0.398011	1.21832	-0.326688	0.743904	NA
ENSRNOG00000000411	2811.87	0.128695	0.0888979	1.44767	0.147709	0.605339
ENSRNOG00000000767	8.97222	4.68521	1.30529	3.58941	0.000331426	NA
ENSRNOG00000000414	237.144	-0.203321	0.253898	-0.800797	0.423249	0.838098
ENSRNOG00000000415	1247.85	0.054493	0.102841	0.529877	0.596197	0.913437
ENSRNOG00000000417	12653.1	-0.0690741	0.115153	-0.599849	0.548607	0.894307
ENSRNOG00000000420	1905.52	0.0595061	0.110682	0.53763	0.590833	0.911913
ENSRNOG00000000421	3141.91	0.113118	0.0851733	1.32809	0.184148	0.652798
ENSRNOG00000000422	407.998	0.2797	0.168015	1.66473	0.0959664	0.504196
ENSRNOG00000000428	105.891	-0.147236	0.305038	-0.48268	0.629323	0.923905
ENSRNOG00000000431	6537.82	0.0609886	0.0918001	0.664364	0.506458	0.878904
ENSRNOG00000000432	503.623	0.151466	0.125652	1.20544	0.228032	0.696408
ENSRNOG00000002811	2.33337	4.68504	2.79124	1.67848	0.0932536	NA
ENSRNOG00000000435	1990.33	0.208172	0.128375	1.6216	0.10489	0.526599
ENSRNOG00000000436	50.4442	-0.211172	0.474509	-0.445033	0.656296	0.932224
ENSRNOG00000000437	7881.48	0.22905	0.120261	1.90461	0.0568305	0.401988
ENSRNOG00000000438	1778.89	0.251212	0.103885	2.41818	0.0155984	0.210618
ENSRNOG00000000439	508.58	-0.262591	0.1974	-1.33025	0.183437	0.652776
ENSRNOG00000000440	5235.5	0.0341641	0.0948555	0.36017	0.71872	0.946512
ENSRNOG00000000441	929.262	0.335556	0.164832	2.03575	0.0417756	0.345836
ENSRNOG00000000442	1026.63	-0.164837	0.161169	-1.02276	0.30642	0.76104
ENSRNOG00000000446	46.9679	-0.275592	0.783414	-0.351784	0.725	0.947847
ENSRNOG00000000451	96.8823	0.472322	0.28308	1.66851	0.0952143	0.503082
ENSRNOG00000065219	29.7474	-4.2258	0.761426	-5.54986	2.85903e-08	8.25852e-06
ENSRNOG00000000455	760.277	0.461335	0.162378	2.84111	0.00449571	0.105855
ENSRNOG00000000456	414.834	0.318257	0.206899	1.53822	0.123995	0.564997
ENSRNOG00000065865	1.89053	4.37844	2.3897	1.83222	0.0669188	NA
ENSRNOG00000000459	313.433	0.452362	0.215565	2.0985	0.035861	0.322271
ENSRNOG00000000461	11784.3	0.0524893	0.0975662	0.537986	0.590587	0.911913
ENSRNOG00000063669	1.86709	4.3617	2.11595	2.06135	0.03927	NA
ENSRNOG00000000464	4211.44	0.0294031	0.117156	0.250974	0.801834	0.965369
ENSRNOG00000000465	7414.53	0.0375581	0.120154	0.312582	0.754598	0.955659
ENSRNOG00000000466	888.247	0.13716	0.114799	1.19478	0.232172	0.700777
ENSRNOG00000000467	950.853	0.0174892	0.107739	0.16233	0.871046	0.978534
ENSRNOG00000000470	4057.61	0.0183109	0.123936	0.147744	0.882544	0.981125
ENSRNOG00000000471	7582.09	0.257355	0.110528	2.32841	0.0198905	0.237804
ENSRNOG00000000473	667.661	-0.130334	0.223349	-0.583546	0.559526	0.898904
ENSRNOG00000000474	2260.17	-0.177741	0.127871	-1.39001	0.164527	0.627539
ENSRNOG00000000476	1791.48	-0.0165067	0.105946	-0.155803	0.876188	0.97942
ENSRNOG00000000477	2864.05	-0.260315	0.0989658	-2.63035	0.00852972	0.154336
ENSRNOG00000000478	763.042	-0.190438	0.167124	-1.1395	0.254495	0.720014
ENSRNOG00000028456	1.69315	4.22099	2.14089	1.97161	0.0486541	NA
ENSRNOG00000000480	1112.01	0.0987639	0.122615	0.805479	0.420543	0.836503
ENSRNOG00000000481	1779.31	0.162316	0.139864	1.16053	0.245833	0.714517
ENSRNOG00000000483	518.394	-0.275077	0.254628	-1.08031	0.280004	0.743734
ENSRNOG00000000485	2231.93	0.319428	0.17067	1.87161	0.0612606	0.418228
ENSRNOG00000000486	18.4575	-0.352462	0.507398	-0.694646	0.487277	0.872264
ENSRNOG00000032959	1.50556	4.07269	3.00835	1.3538	0.175802	NA
ENSRNOG00000000488	2381.14	0.0265813	0.200426	0.132624	0.894491	0.983758
ENSRNOG00000000490	5960.31	0.353842	0.14647	2.4158	0.0157005	0.211191
ENSRNOG00000000491	6.98594	0.19873	0.84033	0.23649	0.813052	NA
ENSRNOG00000000493	2089.2	0.261103	0.14373	1.81663	0.0692743	0.44093
ENSRNOG00000000495	1426.16	-0.170703	0.11536	-1.47974	0.138943	0.592082
ENSRNOG00000000498	2551.22	0.0693495	0.104134	0.665965	0.505433	0.878768
ENSRNOG00000000499	10.1804	0.459029	0.675137	0.679905	0.496564	0.875102
ENSRNOG00000000500	77.1118	0.0190991	0.40463	0.0472015	0.962353	0.992316
ENSRNOG00000000501	1234.5	0.000434011	0.111704	0.00388535	0.9969	0.999476
ENSRNOG00000032401	218.962	-3.89832	1.01285	-3.84887	0.000118662	0.00837409
ENSRNOG00000000503	2859.46	-0.00742284	0.135135	-0.0549292	0.956195	0.990842
ENSRNOG00000000504	1458.59	0.0151352	0.108	0.14014	0.888549	0.982391
ENSRNOG00000000505	6508.97	0.16986	0.106011	1.60229	0.109092	0.537759
ENSRNOG00000000506	8675.93	0.148813	0.173615	0.85714	0.391367	0.818695
ENSRNOG00000000507	60.1072	0.0759613	0.300514	0.252771	0.800445	0.965332
ENSRNOG00000000511	5055.61	-0.0750498	0.115117	-0.651942	0.514439	0.88108
ENSRNOG00000000512	523.903	0.373754	0.204983	1.82335	0.068251	0.438977
ENSRNOG00000000513	6924.77	-0.0304709	0.141289	-0.215664	0.82925	0.969544
ENSRNOG00000000515	1310.85	-0.0873109	0.35837	-0.243633	0.807515	0.965928
ENSRNOG00000000516	25.9273	0.384478	0.689195	0.557865	0.576937	0.906149
ENSRNOG00000000517	5468.46	0.0536489	0.0892739	0.600948	0.547875	0.894035
ENSRNOG00000000519	4339.57	0.0587877	0.111204	0.528649	0.597049	0.913671
ENSRNOG00000000520	4954.81	0.0190874	0.123654	0.154361	0.877325	0.979588
ENSRNOG00000000521	4201.52	0.158289	0.134644	1.17561	0.239752	0.708612
ENSRNOG00000000522	906.639	-0.11552	0.19315	-0.598081	0.549786	0.894791
ENSRNOG00000000523	1066.33	0.123174	0.114964	1.07142	0.283981	0.746186
ENSRNOG00000000524	3494.71	0.00704287	0.101831	0.0691626	0.94486	0.9883
ENSRNOG00000000525	2275.57	-0.00446891	0.563133	-0.00793579	0.993668	0.998483
ENSRNOG00000000527	13272.2	0.0870518	0.11808	0.737229	0.460983	0.85869
ENSRNOG00000000528	133.824	0.366017	0.311304	1.17575	0.239694	0.708582
ENSRNOG00000000529	1789.13	0.270964	0.146692	1.84716	0.0647234	0.427578
ENSRNOG00000000532	11257.3	0.0382688	0.150043	0.255053	0.798682	0.964789
ENSRNOG00000000536	88.6352	0.250489	0.278987	0.897853	0.369264	0.808909
ENSRNOG00000000540	507.378	0.0953368	0.130789	0.728938	0.466039	0.861659
ENSRNOG00000000541	1631.31	0.0172688	0.213638	0.0808322	0.935575	0.98723
ENSRNOG00000000542	309.083	0.27262	0.173709	1.5694	0.116554	0.551924
ENSRNOG00000000543	1293.85	0.393812	0.18154	2.16929	0.0300606	0.295575
ENSRNOG00000000546	359.188	0.313669	0.217517	1.44204	0.14929	0.607679
ENSRNOG00000000547	172.039	-0.175768	0.252355	-0.696511	0.486109	0.871465
ENSRNOG00000000551	414.013	0.217578	0.21639	1.00549	0.314661	0.76952
ENSRNOG00000055581	2.87036	3.92133	1.77886	2.20441	0.0274956	NA
ENSRNOG00000064199	4.97943	3.78433	1.40884	2.68613	0.00722853	NA
ENSRNOG00000000557	8906.48	0.0761326	0.0920051	0.827482	0.407964	0.827696
ENSRNOG00000000559	6.98807	-0.385167	0.795267	-0.484324	0.628156	NA
ENSRNOG00000000560	537.029	-0.481906	0.157827	-3.05338	0.00226282	0.069456
ENSRNOG00000000561	554.674	-0.185877	0.166014	-1.11965	0.262864	0.727848
ENSRNOG00000059790	81.2021	3.71042	1.58469	2.34142	0.0192106	0.23444
ENSRNOG00000000563	136.908	0.368282	0.216694	1.69955	0.0892162	0.488506
ENSRNOG00000000564	24.1866	-0.140071	0.501175	-0.279485	0.779873	0.960675
ENSRNOG00000000565	10472.6	0.0383845	0.116172	0.330411	0.741089	0.952983
ENSRNOG00000000566	383.245	-0.302845	0.773227	-0.391663	0.695307	0.940723
ENSRNOG00000000567	8276.14	0.0689217	0.13203	0.522016	0.601659	0.914875
ENSRNOG00000000568	511.668	0.0336459	0.160652	0.209434	0.834109	0.971316
ENSRNOG00000055111	6.71143	3.64132	1.28002	2.84473	0.00444491	NA
ENSRNOG00000000571	82868	0.0572372	0.116563	0.491041	0.623398	0.922332
ENSRNOG00000000572	150.974	-0.483825	0.232748	-2.07875	0.0376407	0.329657
ENSRNOG00000000576	1134.63	0.144582	0.0974589	1.48352	0.137938	0.590441
ENSRNOG00000000579	3870.35	0.0732381	0.137792	0.531512	0.595064	0.91331
ENSRNOG00000000581	1391.98	-0.0227993	0.107251	-0.212579	0.831655	0.970871
ENSRNOG00000000582	14.6704	-0.101784	0.576453	-0.176569	0.859847	0.975936
ENSRNOG00000000583	1894.62	0.0354435	0.10013	0.353976	0.723357	0.947847
ENSRNOG00000000585	1590.45	-0.0653058	0.0946102	-0.690261	0.49003	0.873216
ENSRNOG00000000586	1443.74	-0.0811327	0.103068	-0.78718	0.431176	0.841192
ENSRNOG00000000587	450.8	0.0522394	0.138994	0.37584	0.707036	0.944812
ENSRNOG00000000588	1960.9	0.465195	0.209041	2.22538	0.0260558	0.273302
ENSRNOG00000050420	811.828	3.60336	1.68369	2.14016	0.0323422	0.308108
ENSRNOG00000013736	4.23067	3.5561	1.65632	2.14699	0.0317938	NA
ENSRNOG00000000593	1807.37	-0.302192	0.143956	-2.09919	0.0357999	0.321925
ENSRNOG00000000595	954.921	-0.324335	0.102535	-3.16317	0.00156059	0.0553599
ENSRNOG00000000596	1656.5	0.355888	0.187321	1.89989	0.0574481	0.404211
ENSRNOG00000000597	261.856	0.379796	0.269601	1.40874	0.158913	0.621562
ENSRNOG00000000598	417.115	-0.308505	0.178022	-1.73295	0.0831037	0.475389
ENSRNOG00000000599	7985.81	-0.0779055	0.159836	-0.48741	0.625968	0.922947
ENSRNOG00000000604	2666.33	-0.0480987	0.0887488	-0.541965	0.587843	0.911493
ENSRNOG00000000605	27.0826	0.395406	0.430034	0.919475	0.357847	0.803263
ENSRNOG00000000606	16.489	-0.360857	0.667499	-0.540611	0.588776	0.911735
ENSRNOG00000000609	2477.04	0.253573	0.199624	1.27025	0.203994	0.676427
ENSRNOG00000000610	1055.33	0.161524	0.115166	1.40253	0.160757	0.622853
ENSRNOG00000000611	156.345	0.30304	0.196679	1.54079	0.123369	0.564027
ENSRNOG00000000613	1347.37	0.0748058	0.101411	0.73765	0.460727	0.858609
ENSRNOG00000000614	4111.56	0.114233	0.136678	0.835783	0.403277	0.824686
ENSRNOG00000036865	2.19513	3.52098	1.95563	1.80043	0.0717926	NA
ENSRNOG00000000632	1163.56	-0.288636	0.123446	-2.33815	0.0193794	0.235513
ENSRNOG00000000633	3183.5	-0.0842031	0.109928	-0.765983	0.443686	0.848584
ENSRNOG00000000634	100.889	0.4161	0.277138	1.50142	0.133247	0.581998
ENSRNOG00000000635	3825.01	-0.0362042	0.149744	-0.241774	0.808956	0.96616
ENSRNOG00000000638	154.344	-0.159302	0.276347	-0.576454	0.564308	0.900666
ENSRNOG00000000640	9.51892	-0.00943361	0.777705	-0.0121301	0.990322	0.998301
ENSRNOG00000000641	593.687	0.124887	0.113477	1.10055	0.271094	0.735624
ENSRNOG00000000645	3311.5	0.037491	0.0852608	0.439722	0.660138	0.933637
ENSRNOG00000000648	4596.54	-0.124548	0.135592	-0.918548	0.358332	0.803713
ENSRNOG00000000653	33.7161	-0.520027	0.417711	-1.24494	0.213153	0.68405
ENSRNOG00000000655	268.82	0.530228	0.181442	2.92231	0.0034745	0.0899256
ENSRNOG00000000657	1812.28	-0.0280758	0.0946819	-0.296527	0.766828	0.959473
ENSRNOG00000002771	2.33401	3.49583	2.26506	1.54337	0.122741	NA
ENSRNOG00000000661	753.952	-0.176867	0.13232	-1.33666	0.181334	0.649965
ENSRNOG00000000662	511.611	0.181222	0.213231	0.849887	0.395388	0.821874
ENSRNOG00000000663	1982.57	0.143435	0.113604	1.26258	0.20674	0.677959
ENSRNOG00000000664	1924.48	0.135444	0.111785	1.21164	0.225649	0.694353
ENSRNOG00000000665	5215.57	-0.0829465	0.0929877	-0.892016	0.372384	0.810395
ENSRNOG00000000692	638.604	0.127458	0.149809	0.850806	0.394877	0.821547
ENSRNOG00000000693	11.1447	0.52594	0.695175	0.756557	0.449315	0.851956
ENSRNOG00000000695	4075.31	-0.00256281	0.101682	-0.0252043	0.979892	0.996087
ENSRNOG00000000697	6641.73	0.0588749	0.0729389	0.807181	0.419562	0.835715
ENSRNOG00000000699	396.905	0.567358	0.142009	3.99523	6.46325e-05	0.00536152
ENSRNOG00000000700	387.696	0.216704	0.464565	0.466466	0.640882	0.927079
ENSRNOG00000000701	3290.52	0.278564	0.129209	2.15592	0.0310901	0.300785
ENSRNOG00000000702	1744	0.0974376	0.122426	0.79589	0.426096	0.839781
ENSRNOG00000000704	825.568	0.166539	0.178057	0.935313	0.349627	0.796878
ENSRNOG00000000708	573.896	-0.264001	0.235922	-1.11902	0.263131	0.728392
ENSRNOG00000000718	2416	-0.00652172	0.0941498	-0.0692697	0.944775	0.9883
ENSRNOG00000000720	487.737	0.201617	0.124717	1.6166	0.105965	0.52855
ENSRNOG00000020981	3.88791	3.41434	1.76739	1.93185	0.0533784	NA
ENSRNOG00000000728	141.136	0.252063	0.301899	0.834924	0.403761	0.824963
ENSRNOG00000000729	367.914	0.0680264	0.151481	0.449075	0.653378	0.931357
ENSRNOG00000000763	183.177	0.236612	0.248849	0.950826	0.341693	0.790801
ENSRNOG00000056855	3.86481	3.41187	1.6967	2.01089	0.0443373	NA
ENSRNOG00000000774	3439.23	-0.0223012	0.130717	-0.170607	0.864532	0.976652
ENSRNOG00000000775	3.01651	-0.390722	1.45575	-0.268399	0.788392	NA
ENSRNOG00000000777	2333.55	0.36275	0.142315	2.54893	0.0108054	0.172655
ENSRNOG00000000778	97.9798	0.114371	0.240942	0.474681	0.635014	0.924935
ENSRNOG00000000779	800.416	0.163946	0.155095	1.05707	0.290479	0.750837
ENSRNOG00000000780	1503.05	0.212761	0.117844	1.80545	0.0710043	0.44525
ENSRNOG00000068466	2.02302	3.39353	1.90059	1.78551	0.074178	NA
ENSRNOG00000014070	104.145	3.36461	1.73727	1.93672	0.0527793	0.386961
ENSRNOG00000000783	7.65383	0.534369	1.04044	0.513597	0.607534	NA
ENSRNOG00000000785	1565.26	-0.125899	0.163394	-0.770523	0.440989	0.847631
ENSRNOG00000000786	81.8931	0.251138	0.327631	0.766528	0.443362	0.848584
ENSRNOG00000000795	202.817	-0.044659	0.21657	-0.206211	0.836626	0.972303
ENSRNOG00000000796	8647.87	-0.187835	0.123468	-1.52133	0.128178	0.572703
ENSRNOG00000000798	5914.1	0.198541	0.142114	1.39706	0.162396	0.625157
ENSRNOG00000000799	20572.8	-0.0390348	0.147985	-0.263775	0.791954	0.963231
ENSRNOG00000000800	2623.3	0.214869	0.137846	1.55876	0.119053	0.556591
ENSRNOG00000000801	795.888	0.104684	0.154611	0.67708	0.498355	0.876072
ENSRNOG00000000802	176.829	0.0974643	0.176309	0.552804	0.580398	0.908415
ENSRNOG00000000804	2482.6	0.284096	0.105032	2.70487	0.00683319	0.13748
ENSRNOG00000000805	7450.54	0.237864	0.227285	1.04654	0.29531	0.754769
ENSRNOG00000000808	820.165	-0.492295	0.161999	-3.03887	0.00237465	0.0720683
ENSRNOG00000000809	1190.34	-0.184011	0.0942848	-1.95165	0.0509795	0.383037
ENSRNOG00000000811	122.42	-0.250488	0.297359	-0.842375	0.399578	0.823584
ENSRNOG00000000815	358.073	0.455683	0.235308	1.93654	0.052802	0.386961
ENSRNOG00000000818	4989.96	0.12752	0.120333	1.05973	0.289269	0.74963
ENSRNOG00000000823	1603.12	-0.0171031	0.105182	-0.162604	0.87083	0.978534
ENSRNOG00000000824	946.578	0.0505125	0.189176	0.267013	0.789459	0.963231
ENSRNOG00000000825	37.5717	0.460765	0.468789	0.982882	0.325665	0.777445
ENSRNOG00000000826	4695.78	0.0429937	0.127392	0.337492	0.735746	0.951429
ENSRNOG00000000827	724.181	0.154765	0.199922	0.774125	0.438857	0.845919
ENSRNOG00000000831	919.911	0.211098	0.125515	1.68185	0.0925973	0.497791
ENSRNOG00000000833	1312.28	-0.204461	0.0946649	-2.15984	0.0307852	0.299751
ENSRNOG00000000839	553.993	0.0944996	0.128063	0.737917	0.460565	0.858559
ENSRNOG00000000840	2.34027	-0.109137	1.69211	-0.0644976	0.948574	NA
ENSRNOG00000000841	5729.66	-0.109366	0.123316	-0.886875	0.375146	0.811694
ENSRNOG00000064931	1.87062	3.2706	2.3976	1.36412	0.172531	NA
ENSRNOG00000000847	3673.14	0.279881	0.0979382	2.85773	0.00426685	0.102862
ENSRNOG00000000848	781.619	0.221676	0.114676	1.93307	0.0532275	0.388191
ENSRNOG00000000850	7657.37	0.193104	1.04074	0.185545	0.852802	0.975936
ENSRNOG00000000851	11126.1	0.0520827	0.0939183	0.554554	0.5792	0.907686
ENSRNOG00000000852	19733.3	0.0935439	0.115963	0.806668	0.419858	0.835892
ENSRNOG00000064358	1.83915	3.24521	2.03145	1.59749	0.110157	NA
ENSRNOG00000000854	9.14168	0.361417	0.748795	0.482665	0.629334	NA
ENSRNOG00000001628	8.59227	3.2397	1.26083	2.5695	0.0101846	NA
ENSRNOG00000006151	28.9908	3.22678	1.14725	2.81261	0.00491413	0.112434
ENSRNOG00000047986	1.86873	3.17016	2.54216	1.24704	0.212384	NA
ENSRNOG00000000860	31.0493	-0.329128	0.606941	-0.542273	0.58763	0.911493
ENSRNOG00000020281	34.9142	-3.2896	0.843754	-3.89877	9.66819e-05	0.00710876
ENSRNOG00000000866	1338.14	-0.0922996	0.145462	-0.634528	0.525736	0.887199
ENSRNOG00000000867	4162.46	0.240739	0.0918443	2.62116	0.00876305	0.1556
ENSRNOG00000000869	24681.2	-0.000405048	0.124813	-0.00324525	0.997411	0.999573
ENSRNOG00000000873	91.1655	0.447897	0.318183	1.40767	0.159228	0.621857
ENSRNOG00000000875	1884.77	-0.264212	0.264053	-1.0006	0.31702	0.771381
ENSRNOG00000000878	2140.89	0.0567557	0.167613	0.338611	0.734903	0.951176
ENSRNOG00000000879	3150.63	-0.162711	0.200235	-0.8126	0.416448	0.834969
ENSRNOG00000000885	1193.08	-0.128717	0.114139	-1.12772	0.259437	0.724525
ENSRNOG00000000888	2769.58	-0.0604738	0.0929082	-0.650898	0.515112	0.881462
ENSRNOG00000000889	137.635	-0.418569	0.251538	-1.66404	0.0961042	0.504308
ENSRNOG00000000891	215.216	-0.289818	0.217092	-1.335	0.181877	0.650391
ENSRNOG00000000893	6224.72	0.243284	0.115169	2.11241	0.0346515	0.317849
ENSRNOG00000000894	656.489	-0.225623	0.118422	-1.90525	0.0567482	0.401732
ENSRNOG00000000895	1542.38	0.172134	0.141967	1.2125	0.225323	0.694089
ENSRNOG00000000897	20.9814	-0.202039	0.528728	-0.382123	0.70237	0.943666
ENSRNOG00000000900	929.743	0.18594	0.144754	1.28452	0.198959	0.670943
ENSRNOG00000000901	1927.4	0.163959	0.130767	1.25383	0.209905	0.682373
ENSRNOG00000000902	1947.46	0.194299	0.128928	1.50704	0.1318	0.579034
ENSRNOG00000000903	4495.69	-0.0510489	0.312878	-0.163159	0.870393	0.978534
ENSRNOG00000000904	16.7401	0.429937	0.579777	0.741557	0.458356	0.857282
ENSRNOG00000000905	3.35022	0.024612	1.20832	0.0203688	0.983749	NA
ENSRNOG00000064260	1.69818	3.11415	2.09625	1.48558	0.137391	NA
ENSRNOG00000000907	252.496	0.569764	0.262589	2.16979	0.0300227	0.295575
ENSRNOG00000000909	1659.49	-0.124992	0.0979885	-1.27558	0.202103	0.673511
ENSRNOG00000000913	3180.18	-0.130661	0.111889	-1.16777	0.242898	0.710896
ENSRNOG00000000917	89.6162	0.151552	0.250197	0.60573	0.544694	0.892522
ENSRNOG00000000918	329.405	0.194033	0.206694	0.938748	0.34786	0.795671
ENSRNOG00000000920	29.7189	-0.202055	0.515167	-0.392213	0.694901	0.940716
ENSRNOG00000000922	1431.92	-0.0329357	0.10067	-0.327165	0.743543	0.953357
ENSRNOG00000000923	5317.94	-0.0774562	0.0833298	-0.929515	0.352623	0.798962
ENSRNOG00000000924	27756	0.0690938	0.149243	0.462962	0.643392	0.927541
ENSRNOG00000000925	969.194	-0.205982	0.225302	-0.914251	0.360585	0.805522
ENSRNOG00000000926	35.3102	-0.132418	0.40796	-0.324585	0.745495	0.953576
ENSRNOG00000000931	1536.34	-0.0093206	0.0967944	-0.0962928	0.923288	0.986033
ENSRNOG00000000934	25.5303	0.12715	0.529367	0.240192	0.810181	0.966838
ENSRNOG00000000936	5234.75	0.0814929	0.164634	0.494994	0.620605	0.921504
ENSRNOG00000000937	226.727	0.19367	0.181949	1.06442	0.287138	0.747754
ENSRNOG00000000938	12081.5	0.163118	0.122222	1.3346	0.182007	0.650391
ENSRNOG00000000940	3423.73	0.295712	0.134401	2.20023	0.0277906	0.283443
ENSRNOG00000000942	5155.39	-0.135225	0.113534	-1.19106	0.233631	0.702316
ENSRNOG00000000954	3509.69	0.12147	0.0958129	1.26778	0.204877	0.676867
ENSRNOG00000000955	2614.31	0.0490679	0.114125	0.42995	0.667232	0.935548
ENSRNOG00000000956	183.61	0.288946	0.223181	1.29467	0.195432	0.667648
ENSRNOG00000000957	10389.7	0.275193	0.124912	2.2031	0.0275879	0.282623
ENSRNOG00000000961	10.468	-0.110389	0.71813	-0.153717	0.877833	0.979771
ENSRNOG00000000962	796.071	0.0878161	0.118963	0.738178	0.460406	0.858559
ENSRNOG00000067354	1.68736	3.11	1.95423	1.59142	0.111515	NA
ENSRNOG00000000967	4997.57	-0.0660457	0.127546	-0.517817	0.604586	0.915306
ENSRNOG00000000968	2094.71	-0.0914584	0.0849087	-1.07714	0.281419	0.74449
ENSRNOG00000009299	1.68227	3.10254	2.05813	1.50746	0.131693	NA
ENSRNOG00000000974	1069.72	0.221009	0.114208	1.93515	0.0529723	0.387028
ENSRNOG00000000975	3499.82	0.0867712	0.145443	0.596598	0.550776	0.895424
ENSRNOG00000000977	2581.59	0.0500628	0.0935326	0.535245	0.592481	0.911977
ENSRNOG00000000978	223.122	-0.176585	0.206055	-0.856976	0.391458	0.818695
ENSRNOG00000000981	4803.07	-0.166389	0.256809	-0.64791	0.517043	0.882624
ENSRNOG00000000983	744.893	0.355887	0.142017	2.50594	0.0122125	0.184799
ENSRNOG00000000985	2287.72	0.164267	0.149855	1.09618	0.273002	0.737489
ENSRNOG00000000986	5293.88	0.0545177	0.119689	0.455496	0.648752	0.929761
ENSRNOG00000000987	944.125	-0.0199781	0.115172	-0.173463	0.862287	0.976146
ENSRNOG00000000988	3690.26	0.0773226	0.0834442	0.926639	0.354114	0.800283
ENSRNOG00000000989	1456.63	0.223069	0.150318	1.48398	0.137815	0.590071
ENSRNOG00000000990	5643.26	0.111736	0.11939	0.935887	0.349331	0.79667
ENSRNOG00000000991	9434.21	0.112467	0.106976	1.05132	0.29311	0.751614
ENSRNOG00000000994	3896.07	0.0912817	0.0929736	0.981802	0.326197	0.777596
ENSRNOG00000000996	5817.63	0.0381752	0.0727058	0.525064	0.599539	0.914013
ENSRNOG00000000999	10111.2	0.127588	0.141252	0.903262	0.366387	0.807379
ENSRNOG00000001003	1700.33	0.054309	0.117566	0.461947	0.644119	0.928015
ENSRNOG00000001004	20772.3	0.111986	0.159152	0.70364	0.481657	0.86966
ENSRNOG00000001005	12.1145	0.437969	0.625129	0.700607	0.483548	0.870781
ENSRNOG00000001006	48.3492	0.0324714	0.312782	0.103815	0.917316	0.985664
ENSRNOG00000001007	1898.32	0.213814	0.119339	1.79165	0.0731888	0.45034
ENSRNOG00000001009	2034.04	0.304557	0.168292	1.80969	0.0703437	0.444008
ENSRNOG00000001010	5163.45	-0.308549	0.102631	-3.00639	0.0026437	0.0773318
ENSRNOG00000001017	12.174	0.379187	0.624899	0.606797	0.543986	0.892489
ENSRNOG00000001030	29750.7	0.143968	0.163855	0.878631	0.379602	0.812977
ENSRNOG00000049280	7.85897	3.08737	1.42669	2.16401	0.0304633	NA
ENSRNOG00000001032	2736.48	0.0956871	0.103682	0.922892	0.356063	0.801068
ENSRNOG00000001033	904.41	0.00813818	0.106835	0.0761749	0.93928	0.987829
ENSRNOG00000001034	1480.17	0.0843976	0.104386	0.808513	0.418796	0.835414
ENSRNOG00000001035	1379.75	0.00692403	0.108325	0.0639188	0.949035	0.989049
ENSRNOG00000001036	30.2335	-0.311063	0.433067	-0.718279	0.472586	0.864843
ENSRNOG00000001037	837.453	0.00841518	0.103528	0.0812839	0.935216	0.98723
ENSRNOG00000001039	2128.74	-0.0902465	0.10146	-0.889479	0.373746	0.811287
ENSRNOG00000001040	1230.16	-0.0062167	0.120013	-0.0518	0.958688	0.991265
ENSRNOG00000001043	499.008	-0.117341	0.128898	-0.910346	0.36264	0.806176
ENSRNOG00000001044	1801.64	0.0843282	0.118031	0.714461	0.474942	0.866274
ENSRNOG00000001047	2093.94	0.0369272	0.0869012	0.424933	0.670886	0.935792
ENSRNOG00000001048	18.9785	-0.226023	0.492778	-0.45867	0.646471	0.928797
ENSRNOG00000001049	48249.4	-0.279398	0.111052	-2.51591	0.0118726	0.181893
ENSRNOG00000001050	3257.7	0.195659	0.082502	2.37157	0.0177127	0.224712
ENSRNOG00000001052	3475.4	-0.361392	0.179361	-2.01489	0.0439166	0.354382
ENSRNOG00000001053	16695.7	0.16295	0.0758114	2.14942	0.0316014	0.304457
ENSRNOG00000001055	2025.06	0.20524	0.166675	1.23138	0.218182	0.689544
ENSRNOG00000001056	777.195	0.13206	0.123314	1.07093	0.284202	0.746186
ENSRNOG00000001058	1779.9	-0.0191102	0.100474	-0.190201	0.849152	0.97548
ENSRNOG00000001059	1596.93	-0.208954	0.151404	-1.38011	0.167554	0.63278
ENSRNOG00000001060	969.994	0.0706251	0.143465	0.492282	0.62252	0.922017
ENSRNOG00000001061	1231.25	0.130525	0.089539	1.45774	0.144912	0.602578
ENSRNOG00000001064	4747.78	-0.0973489	0.133928	-0.726873	0.467304	0.861829
ENSRNOG00000001065	5138.1	-0.0950063	0.101078	-0.939928	0.347255	0.795031
ENSRNOG00000002937	10.8038	-3.04677	0.814679	-3.73984	0.000184138	0.0115899
ENSRNOG00000001068	9606.88	0.0525343	0.074504	0.705121	0.480735	0.86966
ENSRNOG00000001069	1398.26	0.0017286	0.115948	0.0149084	0.988105	0.998101
ENSRNOG00000001070	1397.45	0.126302	0.119198	1.05959	0.28933	0.74963
ENSRNOG00000001072	916.934	-0.147587	0.118628	-1.24412	0.213456	0.6841
ENSRNOG00000001073	398.623	-0.236907	0.127384	-1.85978	0.0629168	0.423391
ENSRNOG00000001074	467.021	-0.0167852	0.131435	-0.127708	0.89838	0.984224
ENSRNOG00000001079	588.297	0.31588	0.218611	1.44494	0.148473	0.607227
ENSRNOG00000001080	1377.66	0.136708	0.147823	0.92481	0.355065	0.800739
ENSRNOG00000001081	492.911	-0.043216	0.122108	-0.353918	0.723401	0.947847
ENSRNOG00000001082	238.133	-0.0162932	0.158786	-0.102611	0.918272	0.985664
ENSRNOG00000001083	7084.28	-0.0428971	0.0952736	-0.450252	0.652529	0.931131
ENSRNOG00000001086	3494.32	0.00903439	0.125386	0.0720524	0.94256	0.988052
ENSRNOG00000001088	566.126	-0.00272673	0.152963	-0.017826	0.985778	0.998002
ENSRNOG00000001090	2299.89	0.0514759	0.131284	0.392097	0.694987	0.940716
ENSRNOG00000001091	4033.43	0.466665	0.0915509	5.09732	3.44488e-07	7.23693e-05
ENSRNOG00000001092	20.9936	-0.102487	0.462437	-0.221625	0.824606	0.96804
ENSRNOG00000001094	171.454	0.0656583	0.218943	0.299888	0.764263	0.958852
ENSRNOG00000001098	1737.66	-0.000634991	0.133414	-0.00475955	0.996202	0.999424
ENSRNOG00000001099	239.159	-0.0207948	0.172007	-0.120895	0.903774	0.984539
ENSRNOG00000001101	4133.87	0.0414865	0.113219	0.366427	0.714046	0.945034
ENSRNOG00000001103	1147.75	0.118167	0.159216	0.742178	0.457979	0.856943
ENSRNOG00000001104	1557.75	0.227267	0.176302	1.28908	0.197371	0.670196
ENSRNOG00000001106	1180.45	-0.00111372	0.11845	-0.00940245	0.992498	0.998397
ENSRNOG00000001108	2045.08	-0.0334361	0.0900454	-0.371325	0.710396	0.945034
ENSRNOG00000001111	415.622	-0.269871	0.15492	-1.742	0.081508	0.47349
ENSRNOG00000001113	133.001	0.0368559	0.52221	0.0705767	0.943735	0.9883
ENSRNOG00000001114	3440.42	0.0492855	0.102725	0.479779	0.631385	0.924748
ENSRNOG00000001115	12.0138	0.111517	0.669802	0.166492	0.86777	0.978328
ENSRNOG00000001117	435.814	-0.00911856	0.189801	-0.0480428	0.961682	0.992229
ENSRNOG00000001120	3300.96	-0.0361949	0.116948	-0.309495	0.756945	0.956515
ENSRNOG00000001123	783.782	-0.17042	0.147984	-1.15161	0.24948	0.715658
ENSRNOG00000001124	481.307	-0.124146	0.160363	-0.774156	0.438839	0.845919
ENSRNOG00000001126	5854.15	0.0486669	0.0889379	0.547201	0.584241	0.908977
ENSRNOG00000001128	38.1637	0.468104	0.51088	0.91627	0.359525	0.805242
ENSRNOG00000001129	4971.85	0.143331	0.191614	0.748021	0.454447	0.854983
ENSRNOG00000070605	191.548	-2.96277	0.273638	-10.8273	2.55503e-27	1.03326e-23
ENSRNOG00000001134	714.725	-0.255928	0.1272	-2.01201	0.0442193	0.355513
ENSRNOG00000001135	4655.93	0.114041	0.0975914	1.16856	0.242581	0.71074
ENSRNOG00000001136	4903.9	0.0308815	0.0902608	0.342137	0.732248	0.950658
ENSRNOG00000001138	471.802	0.0137048	0.25682	0.0533633	0.957442	0.990993
ENSRNOG00000001139	4178.45	0.0778994	0.135013	0.576976	0.563956	0.900636
ENSRNOG00000038896	301.367	2.97139	1.67229	1.77684	0.0755948	0.456617
ENSRNOG00000001142	3033.51	-0.0265943	0.133863	-0.198668	0.842523	0.97427
ENSRNOG00000001143	176.934	-0.578054	0.302939	-1.90815	0.0563713	0.400921
ENSRNOG00000001148	33449.6	0.262608	0.120828	2.1734	0.0297505	0.2938
ENSRNOG00000001149	12058	0.148735	0.0843577	1.76315	0.0778756	0.465527
ENSRNOG00000001151	140.898	0.013573	0.20131	0.0674232	0.946245	0.988563
ENSRNOG00000001152	720.625	-0.532072	0.610073	-0.872145	0.383129	0.814994
ENSRNOG00000001153	24.5604	-0.56133	0.542419	-1.03486	0.300732	0.757613
ENSRNOG00000001156	141.507	0.136135	0.25777	0.528127	0.597411	0.913671
ENSRNOG00000001157	28.165	-0.425379	0.454174	-0.936599	0.348965	0.796396
ENSRNOG00000001158	17890.5	0.0769388	0.145484	0.528847	0.596912	0.913671
ENSRNOG00000001159	284.129	-0.116792	0.186286	-0.626953	0.53069	0.888567
ENSRNOG00000001160	1205.97	0.0192657	0.109173	0.17647	0.859925	0.975936
ENSRNOG00000029126	17727.8	-2.88449	0.974693	-2.95938	0.00308255	0.0836632
ENSRNOG00000001163	1253.94	0.0449175	0.143457	0.313108	0.754198	0.955659
ENSRNOG00000033933	2.86307	2.94708	1.71838	1.71504	0.0863387	NA
ENSRNOG00000001165	166.255	-0.00133584	0.219179	-0.00609477	0.995137	0.999276
ENSRNOG00000001167	18.3723	-0.158341	0.691384	-0.229021	0.818853	0.968001
ENSRNOG00000001169	1812.84	-0.208702	0.177958	-1.17276	0.240892	0.709517
ENSRNOG00000001170	7361.87	0.276749	0.0930752	2.9734	0.00294525	0.0815793
ENSRNOG00000001171	2858.75	0.236254	0.107539	2.19691	0.0280266	0.283704
ENSRNOG00000001172	19452.9	0.35882	0.118687	3.02325	0.00250077	0.0746356
ENSRNOG00000001173	82.5314	-0.249616	0.256298	-0.973929	0.330092	0.77984
ENSRNOG00000001174	890.001	0.0390346	0.110353	0.353726	0.723544	0.947847
ENSRNOG00000001177	1921.08	-0.124756	0.139455	-0.894599	0.371002	0.809845
ENSRNOG00000001178	3837.61	0.105956	0.125573	0.843786	0.398789	0.823579
ENSRNOG00000001181	388.925	0.0901864	0.170061	0.530317	0.595892	0.91331
ENSRNOG00000001182	3255.32	0.00957163	0.155106	0.0617102	0.950794	0.989719
ENSRNOG00000001183	434.113	-0.00322165	0.973574	-0.0033091	0.99736	0.999573
ENSRNOG00000001184	798.13	-0.117522	0.132753	-0.885268	0.376012	0.811852
ENSRNOG00000001185	1230.17	-0.00407276	0.108993	-0.0373671	0.970192	0.994086
ENSRNOG00000001187	587.842	0.371442	0.199766	1.85939	0.0629724	0.423391
ENSRNOG00000001189	838.856	-0.110517	0.120391	-0.917979	0.35863	0.80427
ENSRNOG00000001190	5380.2	-0.225725	0.141278	-1.59774	0.110101	0.539369
ENSRNOG00000001191	631.426	-0.0695616	0.115567	-0.601913	0.547232	0.893669
ENSRNOG00000001192	1358.93	0.24814	0.184057	1.34817	0.177603	0.644965
ENSRNOG00000001193	49.0218	-0.0391124	0.354326	-0.110385	0.912104	0.985463
ENSRNOG00000001194	4797.25	0.0211725	0.163653	0.129375	0.897061	0.984018
ENSRNOG00000001195	27.9809	0.0205376	0.593116	0.0346266	0.972377	0.994427
ENSRNOG00000001198	15.2902	-0.0914426	0.57415	-0.159266	0.873459	0.97942
ENSRNOG00000001199	486.864	0.0477857	0.118242	0.404133	0.686115	0.939742
ENSRNOG00000001201	6478.65	0.273573	0.165065	1.65736	0.0974466	0.507583
ENSRNOG00000001203	1531.52	0.121451	0.110432	1.09978	0.271426	0.735812
ENSRNOG00000001204	16246.1	0.0332778	0.168613	0.197362	0.843544	0.974422
ENSRNOG00000001205	2015.41	0.0983636	0.289821	0.339394	0.734313	0.950976
ENSRNOG00000001210	1421.27	-0.0522635	0.0967611	-0.540129	0.589108	0.911735
ENSRNOG00000001211	2330.02	0.089105	0.0870826	1.02322	0.306202	0.760963
ENSRNOG00000001214	4788.31	0.342083	0.0816863	4.18777	2.81706e-05	0.00271243
ENSRNOG00000001215	641.769	0.237724	0.142392	1.6695	0.0950178	0.50292
ENSRNOG00000067108	2.8548	2.94165	1.55493	1.89182	0.0585146	NA
ENSRNOG00000001217	271.07	0.188962	0.181902	1.03881	0.298893	0.756524
ENSRNOG00000001219	21.3241	-0.103868	0.463637	-0.224029	0.822735	0.968001
ENSRNOG00000001222	2634.09	0.110315	0.0862081	1.27963	0.200675	0.673291
ENSRNOG00000001223	24186.6	0.0276011	0.0908156	0.303924	0.761185	0.95828
ENSRNOG00000001224	800.23	0.189007	0.195276	0.967897	0.333096	0.782335
ENSRNOG00000001225	983.07	0.013155	0.12693	0.10364	0.917455	0.985664
ENSRNOG00000001227	4845.9	-0.0642374	0.165006	-0.389303	0.697052	0.941436
ENSRNOG00000001228	4057.44	0.0824833	0.109801	0.75121	0.452526	0.854034
ENSRNOG00000001229	8330.12	-0.0252742	0.780238	-0.0323929	0.974159	0.995217
ENSRNOG00000001232	1427.08	0.0310923	0.18097	0.171809	0.863588	0.976334
ENSRNOG00000001235	6457.34	-0.00303112	0.086289	-0.0351276	0.971978	0.994301
ENSRNOG00000001236	1007.77	-0.189854	0.101359	-1.87308	0.0610578	0.41798
ENSRNOG00000001237	1682.15	0.225675	0.122937	1.83569	0.0664029	0.432247
ENSRNOG00000001238	2414.58	0.125065	0.107537	1.163	0.244829	0.713216
ENSRNOG00000001241	197.398	0.0710624	0.168323	0.422178	0.672895	0.936561
ENSRNOG00000052510	56.3928	2.88051	1.91847	1.50146	0.133237	0.581998
ENSRNOG00000001243	992.319	-0.0466808	0.108519	-0.43016	0.667079	0.935548
ENSRNOG00000001245	464.448	0.524504	0.255332	2.05421	0.0399558	0.339278
ENSRNOG00000001247	5686.32	0.0301583	0.147126	0.204983	0.837585	0.97288
ENSRNOG00000001249	10390.7	0.341248	0.537698	0.634646	0.525659	0.887199
ENSRNOG00000001250	2012.38	0.100639	0.265734	0.378721	0.704895	0.94475
ENSRNOG00000001251	140.752	-0.234921	0.292047	-0.804396	0.421168	0.836783
ENSRNOG00000001252	521.764	0.528784	0.195877	2.69956	0.00694303	0.138655
ENSRNOG00000001253	8915.31	0.0985391	0.0919836	1.07127	0.284049	0.746186
ENSRNOG00000001254	10740.4	0.46432	0.542156	0.856431	0.391759	0.81917
ENSRNOG00000001255	2334.27	0.0562527	0.103072	0.545763	0.585229	0.909482
ENSRNOG00000001256	4485.84	0.0948584	0.117985	0.803986	0.421405	0.837004
ENSRNOG00000001258	9051.5	0.0884251	0.144772	0.61079	0.541338	0.891538
ENSRNOG00000001259	37.7666	-0.335154	0.504756	-0.663991	0.506696	0.878904
ENSRNOG00000001260	135.157	0.0542443	0.293691	0.184699	0.853465	0.975936
ENSRNOG00000001261	133.942	-0.197515	0.692737	-0.285122	0.775551	0.960675
ENSRNOG00000001265	567.377	0.180449	0.142977	1.26209	0.206918	0.678099
ENSRNOG00000001269	5201.33	0.041652	0.110731	0.376156	0.706801	0.944812
ENSRNOG00000001270	253.725	0.11969	0.172739	0.692897	0.488374	0.872354
ENSRNOG00000001271	967.524	-0.107927	0.161679	-0.66754	0.504427	0.878592
ENSRNOG00000001272	2134.87	-0.0637824	0.0918731	-0.694245	0.487528	0.872354
ENSRNOG00000068000	31.2359	-2.77783	0.468048	-5.93492	2.93986e-09	1.13227e-06
ENSRNOG00000001274	2320.4	0.140331	0.129599	1.08281	0.278891	0.742713
ENSRNOG00000001275	1059.72	0.286976	0.173288	1.65607	0.0977077	0.508383
ENSRNOG00000001276	1682.1	-0.158586	0.149707	-1.05931	0.289458	0.749642
ENSRNOG00000001278	844.463	-0.100743	0.134093	-0.751292	0.452477	0.854034
ENSRNOG00000001283	1817.19	0.120803	0.0892233	1.35394	0.175756	0.642193
ENSRNOG00000001285	6648.4	0.00521783	0.0849041	0.0614555	0.950996	0.989719
ENSRNOG00000001287	17.7638	-0.433332	0.548803	-0.789595	0.429764	0.840364
ENSRNOG00000001288	1090	0.150783	0.13495	1.11732	0.263856	0.728392
ENSRNOG00000001289	781.313	0.147044	0.130517	1.12663	0.259899	0.724525
ENSRNOG00000001293	4429.83	0.0629729	0.0888371	0.708858	0.478412	0.869332
ENSRNOG00000001294	371.814	-0.197291	0.160844	-1.2266	0.219974	0.691026
ENSRNOG00000001295	150.031	-0.376121	0.51201	-0.734596	0.462586	0.859893
ENSRNOG00000014248	2.76438	2.81997	1.57146	1.79449	0.0727357	NA
ENSRNOG00000001297	1459.63	0.180343	0.105886	1.70318	0.0885351	0.48803
ENSRNOG00000001298	15.8222	0.178849	0.932108	0.191876	0.84784	0.975453
ENSRNOG00000001299	9474.08	-0.13654	0.0816447	-1.67237	0.0944507	0.501258
ENSRNOG00000001300	4370.15	0.0457974	0.127868	0.358161	0.720223	0.947024
ENSRNOG00000001302	143.855	0.40163	0.324566	1.23744	0.215925	0.687559
ENSRNOG00000001303	3774.99	-0.0731976	0.121464	-0.602627	0.546757	0.893608
ENSRNOG00000001304	6753.1	0.356161	0.143009	2.49047	0.0127574	0.190075
ENSRNOG00000001309	481.927	0.149794	0.349828	0.428193	0.668511	0.935548
ENSRNOG00000001311	20.9868	-0.415473	0.599601	-0.692916	0.488362	0.872354
ENSRNOG00000001312	486.774	-0.176704	0.190136	-0.929352	0.352707	0.798962
ENSRNOG00000001313	693.645	-0.0407426	0.210184	-0.193843	0.846299	0.975191
ENSRNOG00000001314	661.326	-0.0410778	0.118081	-0.347879	0.727931	0.948517
ENSRNOG00000001315	19.1377	0.26924	0.547365	0.491884	0.622801	0.922092
ENSRNOG00000001316	8232.94	-0.0456	0.113353	-0.402283	0.687476	0.939876
ENSRNOG00000001317	789.779	-0.326997	0.12986	-2.51808	0.0117996	0.181405
ENSRNOG00000001323	429.834	0.0921181	0.15133	0.608725	0.542707	0.89232
ENSRNOG00000067221	2.68089	2.81368	1.58105	1.77962	0.0751376	NA
ENSRNOG00000001325	2673.68	0.246402	0.284634	0.865681	0.386665	0.815582
ENSRNOG00000001329	100.3	-0.319092	0.27012	-1.18129	0.237486	0.70669
ENSRNOG00000001331	1553.72	-0.113392	0.110007	-1.03077	0.302648	0.758072
ENSRNOG00000036834	7.88948	2.79806	0.940674	2.97452	0.00293444	NA
ENSRNOG00000001335	1477.49	-0.196339	0.177496	-1.10616	0.268658	0.733719
ENSRNOG00000001336	3446.44	-0.00441659	0.130737	-0.0337823	0.973051	0.994723
ENSRNOG00000001337	3584.13	-0.0355938	0.117576	-0.302731	0.762095	0.958607
ENSRNOG00000001338	27.6249	-0.339655	0.52848	-0.642702	0.520417	0.884458
ENSRNOG00000001342	34.406	0.312643	0.439302	0.711681	0.476662	0.868005
ENSRNOG00000001345	3499.46	-0.00778299	0.104754	-0.0742977	0.940774	0.988001
ENSRNOG00000001346	1892.95	0.134098	0.0810296	1.65493	0.0979392	0.509116
ENSRNOG00000001347	285.665	-0.236966	0.190582	-1.24338	0.213727	0.684334
ENSRNOG00000001348	6067.9	-0.0940352	0.0821929	-1.14408	0.252591	0.718144
ENSRNOG00000001349	1787.82	-0.00867243	0.121107	-0.0716094	0.942913	0.988052
ENSRNOG00000001350	1218.84	-0.00954505	0.141595	-0.0674111	0.946254	0.988563
ENSRNOG00000001351	4670.49	-0.0264061	0.10545	-0.250413	0.802268	0.965369
ENSRNOG00000001352	4113.63	-0.207202	0.139059	-1.49003	0.136216	0.586915
ENSRNOG00000001353	3453.71	-0.144483	0.134895	-1.07108	0.284133	0.746186
ENSRNOG00000001355	1641.57	0.146529	0.115702	1.26643	0.205358	0.677294
ENSRNOG00000001360	808.369	0.279143	0.346985	0.804481	0.421119	0.836783
ENSRNOG00000009390	9.13042	2.78567	1.12028	2.48658	0.0128977	NA
ENSRNOG00000062655	2.54164	2.74902	1.64774	1.66836	0.0952444	NA
ENSRNOG00000001369	193.63	0.278749	0.267083	1.04368	0.296634	0.75558
ENSRNOG00000001374	8.00383	-0.211503	0.908886	-0.232706	0.81599	NA
ENSRNOG00000042468	3.874	2.74355	1.32344	2.07304	0.0381686	NA
ENSRNOG00000001376	4996.99	-0.0645556	0.105594	-0.611356	0.540964	0.891472
ENSRNOG00000001377	3738.43	0.17832	0.100319	1.77753	0.0754804	0.456267
ENSRNOG00000016295	2.50244	2.71053	1.60387	1.69	0.0910288	NA
ENSRNOG00000001383	1899.26	-0.0955404	0.106693	-0.895472	0.370535	0.809628
ENSRNOG00000001385	5714.07	0.123371	0.120792	1.02136	0.307085	0.761694
ENSRNOG00000001387	2620.12	0.0325517	0.141481	0.230078	0.818031	0.968001
ENSRNOG00000001388	19.9386	-0.131166	0.504241	-0.260126	0.794767	0.963708
ENSRNOG00000001389	1187.56	0.238307	0.186196	1.27987	0.200591	0.673291
ENSRNOG00000001391	366.926	-0.333295	1.0767	-0.309553	0.756901	0.956515
ENSRNOG00000001396	1086.07	0.247384	0.118352	2.09025	0.0365956	0.32394
ENSRNOG00000001397	1225.09	-0.17969	0.123859	-1.45077	0.146844	0.604357
ENSRNOG00000001399	42.1439	0.240041	0.443802	0.540874	0.588595	0.911735
ENSRNOG00000001402	1598.15	0.204729	0.161966	1.26403	0.206219	0.677959
ENSRNOG00000001404	1957.58	-0.132355	0.150298	-0.880618	0.378525	0.812485
ENSRNOG00000001407	24.4366	-0.299061	0.450429	-0.663947	0.506724	0.878904
ENSRNOG00000001409	12359.3	0.0807829	0.101146	0.798679	0.424477	0.838585
ENSRNOG00000001410	1828.42	-0.291577	0.131909	-2.21044	0.0270747	0.278601
ENSRNOG00000001414	135495	0.232078	0.197388	1.17574	0.239698	0.708582
ENSRNOG00000001415	5519.21	0.212803	0.180977	1.17585	0.239654	0.708582
ENSRNOG00000001416	998.545	-0.14447	0.17962	-0.80431	0.421218	0.836783
ENSRNOG00000001417	9514.15	-0.0577997	0.0974336	-0.593221	0.553033	0.896064
ENSRNOG00000001418	1005.14	0.192083	0.125295	1.53304	0.125265	0.566476
ENSRNOG00000001419	213.86	0.510398	0.189385	2.69503	0.00703815	0.139849
ENSRNOG00000001420	2997.09	0.271843	0.115279	2.35814	0.018367	0.228718
ENSRNOG00000001422	64.8065	-0.45566	0.383185	-1.18914	0.234385	0.702771
ENSRNOG00000001424	9256.45	0.0671071	0.113654	0.59045	0.554889	0.896828
ENSRNOG00000001425	725.869	0.293286	0.202228	1.45028	0.146981	0.604357
ENSRNOG00000001427	1559.63	0.0229976	0.163012	0.141079	0.887808	0.982391
ENSRNOG00000001428	538.856	0.215285	0.136542	1.57669	0.114867	0.549566
ENSRNOG00000001429	724.24	0.0595875	0.155927	0.382149	0.702351	0.943666
ENSRNOG00000001430	1163.14	0.107709	0.111365	0.967168	0.33346	0.782767
ENSRNOG00000001431	359.34	0.274903	0.208094	1.32105	0.186485	0.656348
ENSRNOG00000001432	2303.91	0.217921	0.115929	1.87978	0.0601378	0.415178
ENSRNOG00000001435	165.293	0.535056	0.217108	2.46447	0.0137216	0.198654
ENSRNOG00000001436	12653	0.0173217	0.0909979	0.190352	0.849033	0.97548
ENSRNOG00000001439	16.7589	0.0294746	0.585748	0.0503196	0.959868	0.99173
ENSRNOG00000001440	9265.94	0.00814246	0.0870132	0.0935773	0.925445	0.986112
ENSRNOG00000001441	2549.7	0.238912	0.129893	1.8393	0.0658704	0.430438
ENSRNOG00000001442	7776.59	-0.011482	0.090149	-0.127367	0.89865	0.984224
ENSRNOG00000001443	1503.54	0.276198	0.108591	2.54347	0.0109756	0.174402
ENSRNOG00000001448	2408.07	0.0648682	0.117116	0.553883	0.579659	0.907966
ENSRNOG00000001449	4560.88	0.230983	0.141937	1.62737	0.10366	0.523018
ENSRNOG00000001450	592.473	0.0412752	0.148337	0.278252	0.780819	0.960675
ENSRNOG00000001451	30.1028	-0.154052	0.458523	-0.335974	0.736891	0.952075
ENSRNOG00000001452	14.6519	0.296201	0.609784	0.485746	0.627147	0.923245
ENSRNOG00000001453	5201.29	-0.0213886	0.0774608	-0.276122	0.782455	0.961558
ENSRNOG00000001454	16163.3	0.157427	0.0902378	1.74458	0.0810586	0.472592
ENSRNOG00000001455	6906.11	-0.0628626	0.170979	-0.367663	0.713125	0.945034
ENSRNOG00000001456	6861.84	-0.0899048	0.120299	-0.747343	0.454856	0.855106
ENSRNOG00000001457	959.611	0.281991	0.140572	2.00602	0.044854	0.358914
ENSRNOG00000001465	1772.82	0.106601	0.170579	0.624933	0.532015	0.888853
ENSRNOG00000058590	2.50292	2.70416	1.59636	1.69395	0.090275	NA
ENSRNOG00000001470	2824.01	-0.192851	0.16107	-1.19731	0.231185	0.699173
ENSRNOG00000001476	20040	0.471223	0.113514	4.15125	3.30658e-05	0.00312791
ENSRNOG00000001478	2445.24	0.294545	0.20344	1.44782	0.147667	0.605339
ENSRNOG00000001479	2713.75	-0.0934915	0.183975	-0.508175	0.611331	0.918273
ENSRNOG00000017964	16.647	-2.73127	0.843877	-3.23657	0.00120975	0.0465925
ENSRNOG00000001482	268.635	-0.321592	0.16551	-1.94304	0.0520118	0.385583
ENSRNOG00000001483	2411.94	0.206704	0.164823	1.2541	0.209806	0.682373
ENSRNOG00000001488	6207.53	0.0335186	0.118306	0.283321	0.77693	0.960675
ENSRNOG00000001489	645.344	0.0339253	0.133366	0.254377	0.799204	0.96491
ENSRNOG00000001490	1070.72	0.0835641	0.115376	0.724275	0.468897	0.862951
ENSRNOG00000001492	497.942	0.075031	0.165425	0.453565	0.650142	0.930271
ENSRNOG00000001494	4542.08	0.142355	0.116868	1.21808	0.223193	0.693902
ENSRNOG00000001499	5.28701	-0.551438	1.24553	-0.442734	0.657958	NA
ENSRNOG00000001500	1185.97	0.175937	0.102629	1.71431	0.0864713	0.483655
ENSRNOG00000001501	1043.3	-0.103799	0.143999	-0.720828	0.471016	0.864146
ENSRNOG00000016983	83.0887	-2.36845	0.764775	-3.09693	0.00195537	0.062758
ENSRNOG00000001514	413.182	-0.146512	0.215398	-0.680193	0.496382	0.875102
ENSRNOG00000001515	843.13	0.0153258	0.179418	0.0854192	0.931928	0.98701
ENSRNOG00000001516	395.827	-0.128274	0.20908	-0.613518	0.539534	0.891313
ENSRNOG00000001517	1389.23	0.322631	0.129617	2.48912	0.012806	0.190395
ENSRNOG00000001518	6555.18	0.442577	0.172704	2.56263	0.0103881	0.169053
ENSRNOG00000032368	2.35471	2.61669	1.60774	1.62756	0.103619	NA
ENSRNOG00000003198	3.28627	2.616	1.40872	1.857	0.0633112	NA
ENSRNOG00000001524	1144.84	-0.0749269	0.0945619	-0.792358	0.428152	0.840067
ENSRNOG00000001525	464.006	0.412203	0.273796	1.50551	0.132194	0.579636
ENSRNOG00000001527	25.0556	0.345623	0.437319	0.790322	0.42934	0.840364
ENSRNOG00000019680	256.94	-2.33246	0.555474	-4.19904	2.68049e-05	0.00262785
ENSRNOG00000001544	480.098	-0.150085	0.19687	-0.762356	0.445847	0.849293
ENSRNOG00000001547	1014.32	-0.13669	0.127314	-1.07364	0.282984	0.745893
ENSRNOG00000001548	4843.96	-0.0116067	0.105674	-0.109835	0.91254	0.985463
ENSRNOG00000001551	1232.52	0.12436	0.156843	0.792891	0.427841	0.840067
ENSRNOG00000001554	1282.26	0.451367	0.213738	2.11178	0.0347052	0.317849
ENSRNOG00000001555	940.342	0.0282394	0.110004	0.256712	0.797401	0.964321
ENSRNOG00000001557	476.19	-0.0605321	0.22898	-0.264355	0.791506	0.963231
ENSRNOG00000001559	1352.14	-0.0405783	0.102348	-0.396473	0.691756	0.940304
ENSRNOG00000001571	391.1	-0.546313	1.04409	-0.523245	0.600804	0.914421
ENSRNOG00000001572	10.7981	-0.105675	0.805655	-0.131167	0.895643	0.983924
ENSRNOG00000001573	1253.54	-0.0047231	0.106024	-0.0445476	0.964468	0.993329
ENSRNOG00000001577	10.3211	0.125423	0.70021	0.179122	0.857842	0.975936
ENSRNOG00000001578	37.682	0.288791	0.361418	0.799051	0.424261	0.838437
ENSRNOG00000001580	638.227	0.238067	0.248335	0.958654	0.337733	0.787655
ENSRNOG00000001581	89.9735	-0.217664	0.365972	-0.594757	0.552006	0.895669
ENSRNOG00000001582	4541.73	-0.0473709	0.146975	-0.322305	0.747222	0.953855
ENSRNOG00000001584	44.663	0.215431	0.333694	0.645594	0.518542	0.883685
ENSRNOG00000001585	2516.45	0.0636644	0.108497	0.586788	0.557346	0.898419
ENSRNOG00000001588	31.9635	0.142887	0.512595	0.278752	0.780435	0.960675
ENSRNOG00000001592	5565.39	0.0131593	0.0798952	0.164707	0.869174	0.978534
ENSRNOG00000001593	922.971	-0.0988655	0.157664	-0.627064	0.530617	0.888556
ENSRNOG00000001596	8841.42	0.144532	0.116112	1.24477	0.213216	0.68405
ENSRNOG00000001597	3685.03	-0.0719244	0.165358	-0.434961	0.663591	0.935052
ENSRNOG00000001598	1580.99	-0.0260252	0.158438	-0.164261	0.869526	0.978534
ENSRNOG00000001599	651.721	0.170444	0.121164	1.40673	0.159509	0.621888
ENSRNOG00000001602	1951.15	0.11877	0.140902	0.842923	0.399272	0.823584
ENSRNOG00000001603	452.479	-0.118556	0.158693	-0.747076	0.455018	0.855106
ENSRNOG00000001607	1801.81	0.319164	0.131247	2.43178	0.0150247	0.207195
ENSRNOG00000001608	65.5862	-0.199734	0.315043	-0.633988	0.526089	0.887199
ENSRNOG00000001609	77.9528	-0.16412	0.314542	-0.521775	0.601827	0.914929
ENSRNOG00000001611	10415.8	0.188209	0.0970046	1.9402	0.0523549	0.386545
ENSRNOG00000001613	1448.72	-0.130118	0.120831	-1.07686	0.281544	0.744525
ENSRNOG00000001616	1150.39	-0.157093	0.129465	-1.21341	0.224974	0.694089
ENSRNOG00000001618	797.643	0.00889116	0.133439	0.0666307	0.946876	0.988563
ENSRNOG00000001620	559.837	-0.575502	0.141178	-4.07643	4.57319e-05	0.00402043
ENSRNOG00000001621	6609.91	0.0473093	0.209305	0.22603	0.821178	0.968001
ENSRNOG00000036673	340.655	-2.27674	0.723589	-3.14646	0.00165261	0.0577378
ENSRNOG00000001623	1498.66	0.0407664	0.103214	0.39497	0.692865	0.940408
ENSRNOG00000001627	417.787	-0.404036	0.308652	-1.30903	0.190523	0.661649
ENSRNOG00000066913	2.57541	2.56265	2.22579	1.15134	0.249591	NA
ENSRNOG00000001629	1624.27	-0.247736	0.144434	-1.71523	0.0863038	0.483435
ENSRNOG00000001632	4638.7	-0.142204	0.113437	-1.25359	0.20999	0.682373
ENSRNOG00000001633	3207.53	0.0124779	0.102529	0.121701	0.903136	0.984431
ENSRNOG00000001634	12.6733	0.259823	0.65518	0.396568	0.691686	0.940304
ENSRNOG00000001640	2989.22	-0.175208	0.0867061	-2.02071	0.0433093	0.352933
ENSRNOG00000001642	3373.49	0.0072549	0.121792	0.059568	0.9525	0.989719
ENSRNOG00000001643	1495.49	0.0955755	0.136858	0.698355	0.484955	0.871128
ENSRNOG00000032580	5.70409	2.56057	1.03265	2.47962	0.0131521	NA
ENSRNOG00000001645	1673.38	-0.173209	0.146041	-1.18603	0.235612	0.704347
ENSRNOG00000001647	9630.67	-0.217147	0.110904	-1.95798	0.0502326	0.379843
ENSRNOG00000001652	459.798	-0.14208	0.220304	-0.644925	0.518976	0.883861
ENSRNOG00000001653	1134.18	-0.139536	0.131846	-1.05833	0.289906	0.75024
ENSRNOG00000001654	1000.06	0.274118	0.152571	1.79666	0.0723899	0.448823
ENSRNOG00000001657	2175.73	-0.0295597	0.109582	-0.269749	0.787353	0.963115
ENSRNOG00000001658	10.6711	0.0246172	0.669015	0.0367962	0.970648	0.994294
ENSRNOG00000001662	4750.28	0.138452	0.0957654	1.44574	0.14825	0.606652
ENSRNOG00000063781	39.1803	-2.27456	0.558241	-4.07452	4.61102e-05	0.00403178
ENSRNOG00000001680	779.512	-0.113158	0.128147	-0.883031	0.377219	0.81186
ENSRNOG00000001681	4541.66	0.0672912	0.109292	0.615699	0.538093	0.890545
ENSRNOG00000001682	6668.72	-0.140374	0.0948391	-1.48013	0.138839	0.592082
ENSRNOG00000001684	91.0702	-0.408589	0.280059	-1.45894	0.144582	0.602308
ENSRNOG00000001686	943.11	0.0152758	0.0991401	0.154083	0.877544	0.979588
ENSRNOG00000001689	287.064	-0.104845	0.167623	-0.62548	0.531656	0.888764
ENSRNOG00000001691	32.6594	-0.0302207	0.421462	-0.0717045	0.942837	0.988052
ENSRNOG00000001692	159.996	-0.111336	0.201341	-0.552972	0.580282	0.908328
ENSRNOG00000001699	879.475	0.0540689	0.130597	0.414014	0.678863	0.938167
ENSRNOG00000001700	1512.45	0.14055	0.163448	0.859907	0.38984	0.818543
ENSRNOG00000001701	129.776	0.277701	0.214077	1.2972	0.194561	0.66675
ENSRNOG00000001704	451.76	0.185082	0.361802	0.511556	0.608962	0.91696
ENSRNOG00000001706	1378.34	0.0301371	0.117948	0.255512	0.798328	0.964599
ENSRNOG00000013593	11.2935	2.55087	1.01104	2.52302	0.0116352	0.180107
ENSRNOG00000001708	3920.14	0.0160168	0.137816	0.116219	0.907479	0.984847
ENSRNOG00000001709	26818.6	0.169474	0.123154	1.37612	0.168785	0.632921
ENSRNOG00000001710	4207.58	0.211078	0.124319	1.69788	0.0895312	0.488954
ENSRNOG00000017710	7.86174	2.54285	1.41909	1.79188	0.0731514	NA
ENSRNOG00000001712	1428.15	0.24798	0.136386	1.81822	0.0690303	0.440361
ENSRNOG00000001713	568.032	0.282837	0.145661	1.94175	0.0521675	0.38603
ENSRNOG00000026323	41.0941	-2.26756	0.445809	-5.08639	3.64937e-07	7.48382e-05
ENSRNOG00000001715	91.4838	-0.184979	0.261234	-0.708098	0.478885	0.869507
ENSRNOG00000001717	2999.25	0.00499725	0.118193	0.0422805	0.966275	0.993736
ENSRNOG00000001719	17397.6	0.105423	0.103206	1.02148	0.307026	0.761694
ENSRNOG00000001720	646.897	0.159706	0.192851	0.82813	0.407597	0.827382
ENSRNOG00000001726	2207.83	0.313878	0.353551	0.887788	0.374655	0.811626
ENSRNOG00000001727	1102.32	0.0694398	0.0907823	0.764905	0.444328	0.848775
ENSRNOG00000001728	2785.19	-0.0786105	0.212068	-0.370686	0.710871	0.945034
ENSRNOG00000001729	1304.94	0.0231162	0.154454	0.149663	0.88103	0.980584
ENSRNOG00000001730	3227.44	-0.0763569	0.134047	-0.569628	0.56893	0.902131
ENSRNOG00000001733	4244.76	0.0871706	0.106852	0.815808	0.41461	0.834378
ENSRNOG00000001736	2300	0.114891	0.0992462	1.15764	0.247012	0.715129
ENSRNOG00000001738	33833.6	0.0573953	0.111842	0.513184	0.607823	0.916835
ENSRNOG00000001739	518.375	-0.535395	0.916488	-0.584182	0.559098	0.898904
ENSRNOG00000001742	569.261	-0.338605	0.141655	-2.39035	0.0168322	0.219048
ENSRNOG00000001746	3611.57	-0.461354	0.182924	-2.52211	0.0116652	0.180252
ENSRNOG00000001747	11134.3	-0.00982376	0.07836	-0.125367	0.900233	0.984298
ENSRNOG00000001748	907.392	-0.08482	0.110045	-0.770777	0.440839	0.847631
ENSRNOG00000001750	1540.34	0.157884	0.228679	0.690416	0.489932	0.873198
ENSRNOG00000001752	849.239	-0.0270882	0.12944	-0.209273	0.834235	0.971336
ENSRNOG00000001754	557.304	0.0511349	0.129573	0.394643	0.693107	0.940499
ENSRNOG00000001757	120.548	-0.183247	0.215325	-0.851024	0.394756	0.821403
ENSRNOG00000001758	154.805	-0.310702	0.213197	-1.45735	0.14502	0.602578
ENSRNOG00000001762	6485.57	0.00821116	0.0826152	0.0993905	0.920828	0.985798
ENSRNOG00000001764	1937.01	0.0434032	0.151786	0.28595	0.774916	0.960196
ENSRNOG00000001765	104.007	0.22821	0.369996	0.61679	0.537373	0.89026
ENSRNOG00000001766	99330.7	0.539512	0.210354	2.56479	0.010324	0.168517
ENSRNOG00000001769	4228.3	0.172498	0.164926	1.04591	0.295604	0.755282
ENSRNOG00000001770	894.751	-0.131506	0.135255	-0.972278	0.330912	0.780704
ENSRNOG00000001773	4262.23	-0.0205704	0.0981824	-0.209512	0.834048	0.971316
ENSRNOG00000001774	3028.71	-0.276039	0.121023	-2.28088	0.0225553	0.252234
ENSRNOG00000001776	48.0588	-0.00798327	0.345484	-0.0231075	0.981565	0.996597
ENSRNOG00000001781	218.551	-0.0786624	0.162389	-0.484407	0.628097	0.923552
ENSRNOG00000001782	2185.75	-0.123444	0.138953	-0.888385	0.374334	0.811526
ENSRNOG00000001783	5971.15	-0.00117462	0.0735394	-0.0159727	0.987256	0.998002
ENSRNOG00000001785	2652.4	0.206645	0.181014	1.1416	0.253621	0.719372
ENSRNOG00000001786	3802.71	-0.0332968	0.0927172	-0.359122	0.719504	0.946592
ENSRNOG00000001789	2634.35	-0.145434	0.118096	-1.23148	0.218142	0.689544
ENSRNOG00000001792	263.876	-0.0343502	0.477913	-0.0718754	0.942701	0.988052
ENSRNOG00000001793	10642.9	0.363886	0.337533	1.07807	0.281	0.743897
ENSRNOG00000001794	5260.8	0.425685	0.684477	0.621913	0.533999	0.889779
ENSRNOG00000001795	18556.3	0.238445	0.172612	1.38139	0.167158	0.632503
ENSRNOG00000001796	63.5497	-0.381728	0.349707	-1.09156	0.275025	0.739643
ENSRNOG00000001797	1979.05	0.24415	0.185477	1.31634	0.18806	0.658598
ENSRNOG00000001803	8673.5	0.306432	0.134883	2.27183	0.0230969	0.255902
ENSRNOG00000001804	2214.92	0.175406	0.122596	1.43076	0.152498	0.612278
ENSRNOG00000067161	2.21972	2.52681	2.08711	1.21067	0.22602	NA
ENSRNOG00000001807	496.094	-0.084724	0.204895	-0.413499	0.679241	0.938167
ENSRNOG00000001808	1096.91	-0.171778	0.104045	-1.65099	0.09874	0.512223
ENSRNOG00000001811	2502.35	0.00373496	0.097349	0.0383667	0.969395	0.994086
ENSRNOG00000001813	3608.07	-0.157564	0.118071	-1.33449	0.182045	0.650391
ENSRNOG00000001815	12472.7	0.0209263	0.0841544	0.248666	0.803619	0.965369
ENSRNOG00000001816	484.116	-0.128321	0.148817	-0.862276	0.388536	0.817158
ENSRNOG00000001817	432.163	0.114971	0.250212	0.459495	0.645878	0.928797
ENSRNOG00000001820	473.356	0.0177788	0.178153	0.0997952	0.920507	0.985798
ENSRNOG00000001821	1339.64	0.464845	0.298626	1.55661	0.119563	0.557043
ENSRNOG00000001823	24245.4	0.128498	0.181037	0.709786	0.477837	0.869068
ENSRNOG00000001825	4259.07	-0.101909	0.083852	-1.21535	0.224233	0.694089
ENSRNOG00000040052	117.048	-2.19057	0.280589	-7.80704	5.85458e-15	7.2849e-12
ENSRNOG00000001828	2627.49	0.0659645	0.0884823	0.745511	0.455963	0.855844
ENSRNOG00000001829	855.887	-0.172611	0.105997	-1.62846	0.103428	0.522438
ENSRNOG00000001830	21.904	0.149944	0.578237	0.259312	0.795395	0.963708
ENSRNOG00000001833	765.543	-0.322531	0.131554	-2.4517	0.0142183	0.202886
ENSRNOG00000012307	1029.97	-1.98039	0.621656	-3.18567	0.00144417	0.0524965
ENSRNOG00000012821	4.36053	2.49641	1.43699	1.73725	0.0823424	NA
ENSRNOG00000001842	716.883	0.238241	0.132904	1.79258	0.07304	0.450074
ENSRNOG00000001843	701.728	0.141265	0.161637	0.873966	0.382137	0.814627
ENSRNOG00000001844	1007.8	-0.083647	0.205624	-0.406797	0.684157	0.938892
ENSRNOG00000001845	1662.37	-0.0272678	0.114783	-0.23756	0.812222	0.967223
ENSRNOG00000001847	1231.56	0.227872	0.103048	2.21133	0.0270131	0.278321
ENSRNOG00000001849	8201.99	-0.0358436	0.0863791	-0.414957	0.678173	0.938167
ENSRNOG00000001851	20.6893	0.358942	0.502117	0.714858	0.474697	0.86624
ENSRNOG00000001852	3528.93	0.00990708	0.114353	0.0866359	0.930961	0.986908
ENSRNOG00000001854	624.424	0.0945306	0.150235	0.62922	0.529205	0.888333
ENSRNOG00000064111	7.6807	2.49508	0.97496	2.55916	0.0104925	NA
ENSRNOG00000001860	7.18038	0.51168	0.910484	0.561986	0.574125	NA
ENSRNOG00000003347	2.18742	2.49171	1.64295	1.51661	0.129365	NA
ENSRNOG00000001862	7015.52	0.0345704	0.0740165	0.467063	0.640455	0.92703
ENSRNOG00000001864	126.969	-0.056217	0.202487	-0.277633	0.781294	0.960854
ENSRNOG00000001865	734.761	-0.282468	0.951282	-0.296934	0.766517	0.959406
ENSRNOG00000001867	4415.49	0.0122176	0.0811688	0.150521	0.880354	0.980507
ENSRNOG00000001868	3481.75	0.0552469	0.0868292	0.636271	0.5246	0.886864
ENSRNOG00000001869	25.204	0.404389	0.514153	0.786515	0.431566	0.841447
ENSRNOG00000001870	2579.16	-0.123588	0.107814	-1.1463	0.25167	0.717368
ENSRNOG00000001872	16.7469	-0.378453	0.621118	-0.609309	0.54232	0.891883
ENSRNOG00000001873	15.6508	0.230341	0.81512	0.282585	0.777495	0.960675
ENSRNOG00000001874	51.4146	0.242775	0.344493	0.704732	0.480977	0.86966
ENSRNOG00000001875	2166.53	0.094362	0.136203	0.692806	0.488431	0.872354
ENSRNOG00000001876	16.0215	-0.144451	0.688648	-0.209761	0.833855	0.971287
ENSRNOG00000001877	7223.49	-0.0430898	0.0800234	-0.538465	0.590256	0.911892
ENSRNOG00000001878	8777.55	0.0857962	0.124594	0.688606	0.491071	0.873457
ENSRNOG00000001880	618.632	0.266211	0.128504	2.07162	0.0383012	0.332553
ENSRNOG00000001884	2871.43	-0.00631087	0.110528	-0.0570973	0.954468	0.990276
ENSRNOG00000001885	1315.34	-0.142759	0.0997856	-1.43066	0.152529	0.612278
ENSRNOG00000001886	1369.06	-0.23957	0.138001	-1.73601	0.0825629	0.474604
ENSRNOG00000001888	5782.59	-0.106611	0.117256	-0.909211	0.363239	0.806228
ENSRNOG00000001889	10577.7	-0.166713	0.146878	-1.13505	0.256355	0.72269
ENSRNOG00000001890	673.576	0.0648818	0.125014	0.518998	0.603762	0.915306
ENSRNOG00000001891	218.262	0.0548026	0.236673	0.231554	0.816885	0.968001
ENSRNOG00000017203	71.8568	-1.87343	0.425274	-4.40524	1.05668e-05	0.001261
ENSRNOG00000004540	158.17	2.4671	1.10093	2.24092	0.025031	0.267615
ENSRNOG00000001908	50.1691	0.382842	0.452382	0.846281	0.397396	0.823294
ENSRNOG00000001911	6.98857	0.296049	0.918251	0.322405	0.747146	NA
ENSRNOG00000070390	10.5911	2.46662	0.941927	2.61869	0.0088267	0.155925
ENSRNOG00000001924	695.175	0.0714356	0.192026	0.372011	0.709885	0.945034
ENSRNOG00000018982	62.135	-1.84182	0.467072	-3.94334	8.0353e-05	0.00630966
ENSRNOG00000001928	392.327	0.547044	0.199469	2.7425	0.00609728	0.129096
ENSRNOG00000001930	1872.66	-0.0750367	0.103749	-0.723249	0.469527	0.863469
ENSRNOG00000001931	18.0999	0.495939	0.586316	0.845856	0.397633	0.823382
ENSRNOG00000001942	1.67805	0.567185	1.76809	0.320789	0.74837	NA
ENSRNOG00000007231	3.20422	2.4592	1.4198	1.73208	0.0832598	NA
ENSRNOG00000001953	1022.28	0.0290301	0.197771	0.146787	0.8833	0.981472
ENSRNOG00000001956	731.693	-0.352463	0.194612	-1.81111	0.0701238	0.443788
ENSRNOG00000064230	2.17281	2.45315	1.64561	1.49073	0.136033	NA
ENSRNOG00000001958	515.575	0.268306	0.160818	1.66838	0.0952396	0.503082
ENSRNOG00000001959	336.85	0.532997	0.168829	3.15703	0.00159384	0.0561699
ENSRNOG00000001962	22.0936	-0.449358	0.530976	-0.846288	0.397392	0.823294
ENSRNOG00000001963	595.131	0.395959	0.216606	1.82801	0.0675476	0.436536
ENSRNOG00000001964	6447.41	0.365211	0.161634	2.25949	0.0238526	0.260006
ENSRNOG00000001967	3.81981	0.159286	1.40079	0.113712	0.909466	NA
ENSRNOG00000001971	4456.32	-0.202375	0.156676	-1.29168	0.19647	0.669213
ENSRNOG00000001976	6542.77	-0.139244	0.141173	-0.986339	0.323967	0.776731
ENSRNOG00000001979	3168.06	-0.0485433	0.122676	-0.395704	0.692323	0.940304
ENSRNOG00000001031	578.521	-1.79097	0.206372	-8.67835	4.01548e-18	6.49543e-15
ENSRNOG00000001982	1547.97	0.0934223	0.160018	0.583823	0.559339	0.898904
ENSRNOG00000001984	2.08098	0.0747335	1.6422	0.0455083	0.963702	NA
ENSRNOG00000001989	916.135	-0.0364176	0.307193	-0.118549	0.905632	0.984847
ENSRNOG00000054506	19.9709	2.4234	0.885419	2.73702	0.00619995	0.129943
ENSRNOG00000001991	4044.16	0.015391	0.0835401	0.184235	0.853829	0.975936
ENSRNOG00000001992	7375.47	-0.0677507	0.103602	-0.653953	0.513142	0.880793
ENSRNOG00000001996	3570.47	-0.0732774	0.0889582	-0.823728	0.410094	0.830436
ENSRNOG00000002001	5682.79	-0.0784972	0.16709	-0.469791	0.638505	0.925811
ENSRNOG00000002002	8.68536	-0.544879	0.750824	-0.725708	0.468018	NA
ENSRNOG00000002004	56.6839	0.136293	0.342938	0.397428	0.691052	0.940304
ENSRNOG00000022737	175.634	-1.7222	0.399385	-4.31214	1.61685e-05	0.00172066
ENSRNOG00000002012	421.625	-0.000505292	0.179716	-0.00281161	0.997757	0.999602
ENSRNOG00000007575	20.0185	-1.69718	0.579581	-2.92829	0.00340835	0.0890538
ENSRNOG00000002014	10.4138	-0.0345833	0.683128	-0.0506249	0.959624	0.99173
ENSRNOG00000002021	10596.3	-0.273934	0.0923705	-2.9656	0.0030209	0.0826679
ENSRNOG00000002026	202.409	-0.240238	0.182275	-1.318	0.187505	0.657792
ENSRNOG00000002028	512.335	0.00639535	0.128321	0.0498387	0.960251	0.991828
ENSRNOG00000002031	2074.19	0.00751105	0.121854	0.0616396	0.95085	0.989719
ENSRNOG00000002032	2623.57	0.235203	0.174848	1.34519	0.178565	0.645651
ENSRNOG00000002035	517.146	0.0200316	0.174315	0.114916	0.908512	0.984847
ENSRNOG00000002036	1653.02	-0.496042	0.145155	-3.41732	0.000632405	0.0291447
ENSRNOG00000002039	5436.93	0.0394564	0.101201	0.389882	0.696624	0.941199
ENSRNOG00000002040	3179.2	-0.0249651	0.113767	-0.219441	0.826307	0.968362
ENSRNOG00000002041	670.319	0.317273	0.149581	2.12107	0.0339157	0.314216
ENSRNOG00000002044	190.385	0.113204	0.203043	0.557536	0.577161	0.906247
ENSRNOG00000002045	9035.15	0.361563	0.12611	2.86704	0.00414335	0.100658
ENSRNOG00000002046	1.82375	0.178833	1.53235	0.116705	0.907094	NA
ENSRNOG00000002050	5725.56	-0.0463633	0.184468	-0.251335	0.801555	0.965369
ENSRNOG00000002051	2727.72	-0.0731856	0.15185	-0.48196	0.629834	0.923932
ENSRNOG00000030093	4.18975	2.38548	1.19927	1.98911	0.0466896	NA
ENSRNOG00000002053	309.786	-0.314682	0.467517	-0.673092	0.500889	0.877467
ENSRNOG00000002054	618.942	-0.309122	0.141774	-2.1804	0.0292282	0.290124
ENSRNOG00000002055	496.916	-0.19431	0.150453	-1.2915	0.19653	0.669277
ENSRNOG00000002057	348.017	0.433714	0.206613	2.09916	0.0358026	0.321925
ENSRNOG00000002061	3074.19	0.12854	0.169791	0.757049	0.44902	0.851706
ENSRNOG00000002069	642.927	0.146247	0.143741	1.01744	0.308946	0.763181
ENSRNOG00000002070	745.816	0.0896362	0.138643	0.646526	0.517939	0.883029
ENSRNOG00000002072	427.52	0.310601	0.18581	1.67161	0.0946021	0.501568
ENSRNOG00000002073	133.538	-0.0446081	0.264897	-0.168398	0.86627	0.97725
ENSRNOG00000002074	4403.82	-0.167028	0.167794	-0.99543	0.319527	0.773226
ENSRNOG00000002075	1663.05	0.186337	0.132403	1.40734	0.159325	0.621857
ENSRNOG00000057162	173.622	-1.69621	0.340112	-4.9872	6.12603e-07	0.000116582
ENSRNOG00000002080	1578.52	-0.135079	0.113009	-1.1953	0.23197	0.700325
ENSRNOG00000002085	4.63083	0.0706379	1.14108	0.0619042	0.950639	NA
ENSRNOG00000002089	1856.55	0.0591834	0.102071	0.579825	0.562033	0.899678
ENSRNOG00000002091	673.047	-0.194541	0.154968	-1.25536	0.209346	0.682373
ENSRNOG00000002092	739.33	0.00954458	0.155209	0.0614948	0.950965	0.989719
ENSRNOG00000002093	5173.84	-0.0289406	0.172032	-0.168228	0.866404	0.977265
ENSRNOG00000002094	2080.01	0.0215208	0.0982167	0.219116	0.82656	0.968362
ENSRNOG00000002097	1172.81	-0.0241246	0.134528	-0.179328	0.85768	0.975936
ENSRNOG00000002100	5380.48	-0.0187636	0.103139	-0.181925	0.855642	0.975936
ENSRNOG00000002101	3194.49	0.108575	0.0843054	1.28787	0.197791	0.670196
ENSRNOG00000002104	2670.65	-0.075352	0.0959899	-0.784999	0.432454	0.842024
ENSRNOG00000002105	412.681	-0.15096	0.165849	-0.910225	0.362704	0.806176
ENSRNOG00000002106	3607.14	-0.0513959	0.155442	-0.330643	0.740914	0.952983
ENSRNOG00000066254	10.0806	2.30657	0.835539	2.76058	0.00576988	0.125448
ENSRNOG00000002112	2421.39	-0.000467359	0.183366	-0.00254878	0.997966	0.999635
ENSRNOG00000002115	7095.61	0.193242	0.118311	1.63334	0.102397	0.520831
ENSRNOG00000010661	7.84514	2.27957	0.986529	2.3107	0.0208495	NA
ENSRNOG00000002121	3800.17	0.000916726	0.172968	0.00529996	0.995771	0.999355
ENSRNOG00000002125	4428.2	0.235212	0.0771276	3.04965	0.00229108	0.0700048
ENSRNOG00000002126	7.23457	0.256438	0.880165	0.291352	0.770782	NA
ENSRNOG00000002128	2699.18	-0.202194	0.122589	-1.64936	0.0990733	0.512769
ENSRNOG00000002129	1220.99	-0.211146	0.169801	-1.24348	0.213689	0.684334
ENSRNOG00000002135	583.213	-0.018315	0.175156	-0.104564	0.916722	0.985664
ENSRNOG00000002137	582.145	-0.0996518	0.136966	-0.727566	0.466879	0.861829
ENSRNOG00000002139	123.127	0.0697915	0.225973	0.308849	0.757436	0.956776
ENSRNOG00000002141	1803.94	0.30543	0.146273	2.08808	0.0367904	0.325203
ENSRNOG00000002142	4176.59	0.272162	0.0825872	3.29545	0.000982634	0.0413935
ENSRNOG00000002144	2319.61	0.0395175	0.083789	0.471632	0.63719	0.925632
ENSRNOG00000002145	43.5219	-0.555418	0.34908	-1.59109	0.111589	0.542235
ENSRNOG00000002146	904.222	0.157403	0.129145	1.2188	0.222919	0.693902
ENSRNOG00000002149	52.845	0.13452	0.303865	0.442696	0.657986	0.932804
ENSRNOG00000002152	1562.66	0.0586467	0.181972	0.322284	0.747237	0.953855
ENSRNOG00000002153	248.262	-0.188843	0.176629	-1.06915	0.285002	0.746347
ENSRNOG00000068190	3.85488	2.275	1.19252	1.90773	0.0564257	NA
ENSRNOG00000002159	3001.3	-0.0502085	0.117806	-0.426197	0.669965	0.935548
ENSRNOG00000002161	99.7862	0.185825	0.23749	0.782454	0.433948	0.842378
ENSRNOG00000002163	2041.81	0.20192	0.15467	1.30549	0.191726	0.662824
ENSRNOG00000002164	3.62219	0.0590903	1.23043	0.0480241	0.961697	NA
ENSRNOG00000002165	274.734	-0.0644843	0.181431	-0.355421	0.722274	0.947481
ENSRNOG00000020410	19.721	2.27159	0.919882	2.46943	0.0135328	0.197391
ENSRNOG00000002171	5872.21	0.00118881	0.146639	0.00810702	0.993532	0.99847
ENSRNOG00000002174	3.97523	0.330405	1.08486	0.304561	0.7607	NA
ENSRNOG00000002175	1841.09	-0.102238	0.124194	-0.823208	0.41039	0.830846
ENSRNOG00000002176	2058.52	0.00652363	0.148107	0.0440466	0.964867	0.993361
ENSRNOG00000002177	487.321	-0.152856	0.12729	-1.20085	0.229811	0.697772
ENSRNOG00000002178	537.501	-0.11004	0.131404	-0.837422	0.402355	0.824627
ENSRNOG00000002180	3091.74	-0.188557	0.116674	-1.61611	0.106071	0.528756
ENSRNOG00000002181	202.076	-0.0890102	0.189321	-0.470155	0.638244	0.925753
ENSRNOG00000002182	4624.65	0.0909182	0.126078	0.721128	0.470831	0.864146
ENSRNOG00000002185	3298.22	0.0111267	0.204845	0.0543178	0.956682	0.990842
ENSRNOG00000002186	1487.21	0.158201	0.123898	1.27687	0.201647	0.673472
ENSRNOG00000002188	1397.76	-0.234915	0.230568	-1.01886	0.308271	0.762704
ENSRNOG00000002191	655.205	-0.136734	0.153916	-0.888364	0.374345	0.811526
ENSRNOG00000002192	3514.89	0.0371293	0.124941	0.297174	0.766333	0.959406
ENSRNOG00000002194	945.868	0.0385703	0.10793	0.357364	0.720819	0.947058
ENSRNOG00000002196	101.161	0.5213	0.278547	1.8715	0.0612759	0.418228
ENSRNOG00000002199	3052.3	-0.112471	0.113322	-0.992489	0.320959	0.774145
ENSRNOG00000002200	60.8004	0.36957	0.313405	1.17921	0.238315	0.707896
ENSRNOG00000002202	356.8	-0.102983	0.214389	-0.480355	0.630975	0.924727
ENSRNOG00000002203	1360.79	-0.122439	0.139981	-0.874684	0.381746	0.814411
ENSRNOG00000002204	52.6364	0.556273	0.354304	1.57004	0.116405	0.551542
ENSRNOG00000002205	5921.74	0.00722056	0.0862756	0.0836918	0.933301	0.98723
ENSRNOG00000002207	791.945	-0.13014	0.1221	-1.06585	0.286493	0.747679
ENSRNOG00000002208	1797.65	-0.545807	0.196503	-2.7776	0.00547625	0.121601
ENSRNOG00000002210	3183.94	0.0909145	0.136144	0.667783	0.504272	0.878592
ENSRNOG00000002212	23.6891	-0.330893	0.484952	-0.682322	0.495036	0.874727
ENSRNOG00000002214	464.781	0.0497828	0.173277	0.287301	0.773882	0.960031
ENSRNOG00000002215	3333.29	0.112935	0.218032	0.517976	0.604475	0.915306
ENSRNOG00000002216	1719.4	0.175674	0.127887	1.37367	0.169544	0.632977
ENSRNOG00000002217	4787.87	0.344347	0.21067	1.63453	0.102147	0.520254
ENSRNOG00000002218	1776.41	0.427161	0.158992	2.68669	0.00721644	0.141323
ENSRNOG00000002225	3676.65	-0.279867	0.110319	-2.53689	0.0111843	0.17595
ENSRNOG00000002227	7021.92	-0.161691	0.179371	-0.901434	0.367358	0.807611
ENSRNOG00000002229	434.869	0.0395345	0.183824	0.215068	0.829715	0.969899
ENSRNOG00000002232	893.321	0.363664	0.21009	1.73099	0.0834535	0.475835
ENSRNOG00000023863	2.86904	2.26759	1.48611	1.52585	0.127046	NA
ENSRNOG00000002240	4179.92	0.0737952	0.0974246	0.757459	0.448775	0.851706
ENSRNOG00000002241	1191.87	-0.0847385	0.120921	-0.700774	0.483444	0.870749
ENSRNOG00000002244	5004.65	-0.106602	0.10772	-0.989617	0.322361	0.775476
ENSRNOG00000002246	3215.54	-0.179362	0.081661	-2.19642	0.0280617	0.283704
ENSRNOG00000002247	1116.83	-0.0921094	0.103516	-0.889809	0.373569	0.811229
ENSRNOG00000002248	3233.15	0.0371078	0.118882	0.312139	0.754935	0.955662
ENSRNOG00000002251	6600.11	0.0374914	0.0917688	0.408542	0.682876	0.938646
ENSRNOG00000002253	220.839	0.0264399	0.183516	0.144074	0.885442	0.981842
ENSRNOG00000002254	2223.03	0.0323067	0.0799221	0.404228	0.686045	0.939742
ENSRNOG00000002255	924.573	0.118712	0.150777	0.787333	0.431087	0.841165
ENSRNOG00000002256	236.151	-0.105945	0.309513	-0.342296	0.732128	0.950658
ENSRNOG00000002258	150.828	-0.278426	0.624793	-0.445629	0.655865	0.932224
ENSRNOG00000002262	2641.72	-0.0140539	0.103706	-0.135517	0.892203	0.982991
ENSRNOG00000011074	3.85568	2.25893	1.29418	1.74546	0.0809052	NA
ENSRNOG00000002267	1401.86	0.229965	0.109692	2.09647	0.0360402	0.322808
ENSRNOG00000002270	6767.73	-0.0286358	0.112604	-0.254305	0.79926	0.96491
ENSRNOG00000002271	3852.53	-0.0490984	0.102885	-0.477216	0.633208	0.924867
ENSRNOG00000002272	781.214	-0.00242312	0.172861	-0.0140178	0.988816	0.998242
ENSRNOG00000002273	538.481	0.290035	0.159159	1.8223	0.0684098	0.439397
ENSRNOG00000002275	4680.22	-0.164911	0.116571	-1.41469	0.157159	0.61902
ENSRNOG00000002276	383.297	-0.139098	0.142737	-0.974504	0.329806	0.779699
ENSRNOG00000002278	2125.05	0.0422296	0.140343	0.300903	0.763488	0.958749
ENSRNOG00000002285	3348.35	0.0877242	0.194088	0.451981	0.651282	0.930657
ENSRNOG00000002289	731.533	0.0429629	0.162279	0.264747	0.791204	0.963231
ENSRNOG00000002291	3039.36	-0.0388811	0.153032	-0.254071	0.79944	0.96495
ENSRNOG00000002292	6488.96	-0.0136544	0.117765	-0.115946	0.907695	0.984847
ENSRNOG00000002294	889.736	-0.0706995	0.136869	-0.516549	0.605471	0.915721
ENSRNOG00000002301	7481.64	0.0476451	0.0883157	0.539487	0.589551	0.911735
ENSRNOG00000002302	171.292	-0.417966	0.314052	-1.33088	0.183228	0.652525
ENSRNOG00000002303	116.795	0.0568007	0.241865	0.234845	0.814329	0.967719
ENSRNOG00000002304	4.66886	0.448711	1.3148	0.341278	0.732895	NA
ENSRNOG00000002305	165.699	0.147811	0.269886	0.547678	0.583913	0.908977
ENSRNOG00000002309	563.544	0.366922	0.170876	2.14731	0.031769	0.305163
ENSRNOG00000002312	2364.19	-0.150809	0.158263	-0.952904	0.340639	0.790337
ENSRNOG00000002318	287.003	-0.0808552	0.225555	-0.358472	0.71999	0.946917
ENSRNOG00000002319	2408.09	0.0513295	0.104226	0.492484	0.622377	0.922017
ENSRNOG00000002320	1209.99	-0.0519124	0.096661	-0.537056	0.591229	0.911913
ENSRNOG00000002322	11327.9	-0.127255	0.110875	-1.14774	0.251077	0.717186
ENSRNOG00000002323	434.888	-0.0220319	0.126315	-0.17442	0.861536	0.976146
ENSRNOG00000036880	8.72659	2.24755	0.995828	2.25696	0.0240103	NA
ENSRNOG00000002338	378.281	-0.302518	0.149039	-2.02979	0.0423779	0.348503
ENSRNOG00000002339	617.101	-0.116827	0.163364	-0.715133	0.474527	0.86624
ENSRNOG00000002341	4790.63	-0.246261	0.0999333	-2.46425	0.0137299	0.198654
ENSRNOG00000002342	2479.55	0.217711	0.0848636	2.56543	0.0103049	0.168517
ENSRNOG00000002343	363.333	0.124535	0.455356	0.273489	0.784477	0.962543
ENSRNOG00000002345	2220.64	-0.139043	0.152635	-0.910953	0.36232	0.806176
ENSRNOG00000026371	527.679	2.24094	1.14938	1.94971	0.0512112	0.383515
ENSRNOG00000002347	3750.8	0.036769	0.181449	0.202641	0.839416	0.973682
ENSRNOG00000008423	5.65745	2.24081	1.5774	1.42057	0.155442	NA
ENSRNOG00000002352	871.474	0.0243503	0.127868	0.190434	0.848969	0.97548
ENSRNOG00000002353	5430.29	-0.0163434	0.162553	-0.100542	0.919914	0.985798
ENSRNOG00000002358	8298.69	0.0524766	0.180205	0.291205	0.770895	0.960031
ENSRNOG00000002361	91.2399	0.225565	0.32111	0.702453	0.482397	0.869927
ENSRNOG00000002364	17.5739	-0.138723	0.89995	-0.154146	0.877495	0.979588
ENSRNOG00000002365	6977.81	0.143904	0.219732	0.654907	0.512527	0.880475
ENSRNOG00000002368	3001.1	-0.0920024	0.100898	-0.911838	0.361854	0.806018
ENSRNOG00000002369	7.31557	0.0806521	0.832497	0.0968797	0.922822	NA
ENSRNOG00000002372	11.571	-0.471274	1.12742	-0.418012	0.675938	0.937493
ENSRNOG00000002373	2069.67	-0.173384	0.116429	-1.48919	0.136438	0.587367
ENSRNOG00000002376	3950.14	0.0251108	0.173753	0.14452	0.88509	0.981842
ENSRNOG00000002378	1515.91	-0.253368	0.148849	-1.70219	0.0887197	0.48803
ENSRNOG00000002379	3030.54	-0.236446	0.194304	-1.21689	0.223647	0.694089
ENSRNOG00000002381	86.5946	0.429014	0.346031	1.23981	0.215045	0.68712
ENSRNOG00000002385	31.0771	0.441893	0.451231	0.979304	0.32743	0.778236
ENSRNOG00000002387	75.4247	0.270347	0.256221	1.05513	0.291365	0.750837
ENSRNOG00000002388	5465.98	-0.0785144	0.106268	-0.738836	0.460007	0.858559
ENSRNOG00000002389	30463.2	-0.0588874	0.200662	-0.293466	0.769166	0.960011
ENSRNOG00000002393	10309	0.0455534	0.0762803	0.597184	0.550384	0.895366
ENSRNOG00000002394	6511.61	-0.106531	0.0695188	-1.53241	0.125421	0.566706
ENSRNOG00000030386	9.45414	2.22335	1.05525	2.10695	0.0351223	0.31909
ENSRNOG00000002397	7.31746	-0.110045	0.918774	-0.119774	0.904663	NA
ENSRNOG00000002403	5739.88	0.0637419	0.200039	0.318648	0.749994	0.954117
ENSRNOG00000002407	3877.44	-0.0712554	0.137468	-0.518342	0.60422	0.915306
ENSRNOG00000002408	3207.65	0.0124301	0.106926	0.11625	0.907454	0.984847
ENSRNOG00000002413	1651.59	-0.0514832	0.25503	-0.201871	0.840018	0.973921
ENSRNOG00000002414	440.279	-0.404638	0.294844	-1.37238	0.169945	0.633379
ENSRNOG00000002417	3.50552	0.166506	1.14082	0.145953	0.883959	NA
ENSRNOG00000002418	4753.18	0.0164226	0.228406	0.0719006	0.942681	0.988052
ENSRNOG00000002419	73.4142	-0.32788	0.258956	-1.26616	0.205454	0.677294
ENSRNOG00000002420	1643.23	-0.260915	0.15508	-1.68246	0.0924805	0.497791
ENSRNOG00000002423	3543.76	0.110976	0.109922	1.00958	0.312694	0.767141
ENSRNOG00000002425	1085.57	0.170447	0.110989	1.53571	0.12461	0.565919
ENSRNOG00000002428	47.9984	-0.299386	0.38216	-0.783405	0.433389	0.842024
ENSRNOG00000002429	13.8757	-0.519942	1.20784	-0.430473	0.666852	0.935548
ENSRNOG00000002433	4447.99	0.0217488	0.0827591	0.262796	0.792708	0.963231
ENSRNOG00000002434	1284.4	-0.160668	0.19801	-0.811413	0.417129	0.835069
ENSRNOG00000002436	5743.94	0.0495048	0.154625	0.32016	0.748847	0.954108
ENSRNOG00000002440	8678.83	0.167448	0.1049	1.59627	0.110428	0.539991
ENSRNOG00000002443	2502.91	-0.0288292	0.128985	-0.223509	0.823139	0.968021
ENSRNOG00000002449	8776.18	-0.168059	0.165219	-1.01719	0.309063	0.763268
ENSRNOG00000002450	834.402	0.2062	0.133289	1.54702	0.12186	0.563225
ENSRNOG00000002451	7079.02	0.0806857	0.130654	0.617554	0.53687	0.89026
ENSRNOG00000002452	4674.8	0.0380445	0.105547	0.36045	0.71851	0.946512
ENSRNOG00000002454	5914.82	0.0168708	0.105189	0.160386	0.872577	0.97942
ENSRNOG00000002459	11.3663	0.461824	0.703426	0.656535	0.51148	0.88013
ENSRNOG00000002461	40323.4	0.0929916	0.173466	0.536081	0.591903	0.911913
ENSRNOG00000002462	376.259	0.199181	0.136403	1.46025	0.144223	0.601508
ENSRNOG00000065552	14.015	2.21986	0.819662	2.70826	0.00676362	0.137064
ENSRNOG00000002469	692.66	-0.384433	0.175372	-2.1921	0.0283725	0.285497
ENSRNOG00000002470	400.713	0.399579	0.266931	1.49694	0.13441	0.583936
ENSRNOG00000070540	1.86303	2.21972	2.06496	1.07495	0.282398	NA
ENSRNOG00000002473	1339.17	-0.143436	0.125059	-1.14695	0.251401	0.717368
ENSRNOG00000002474	1313.99	-0.0306555	0.122495	-0.250259	0.802387	0.965369
ENSRNOG00000008988	251.646	-1.68423	0.522249	-3.22497	0.00125987	0.0478396
ENSRNOG00000002478	647.123	0.12697	0.130101	0.975931	0.329099	0.778859
ENSRNOG00000002480	831.847	-0.431469	0.304981	-1.41474	0.157144	0.61902
ENSRNOG00000002487	3688.51	0.0429124	0.166022	0.258474	0.796041	0.964021
ENSRNOG00000002488	2327.82	0.35791	0.126216	2.83569	0.00457271	0.107045
ENSRNOG00000002496	60.5352	-0.364532	0.317154	-1.14939	0.250397	0.716129
ENSRNOG00000002501	477.571	0.154275	0.13401	1.15122	0.249642	0.715786
ENSRNOG00000046343	2.24286	2.20098	1.84311	1.19417	0.232411	NA
ENSRNOG00000002506	658.652	-0.126105	0.115069	-1.09591	0.273117	0.737553
ENSRNOG00000002509	2595.86	-0.0461292	0.0764609	-0.603304	0.546306	0.893608
ENSRNOG00000002511	960.83	-0.126888	0.207725	-0.610846	0.541301	0.891538
ENSRNOG00000002512	1626.58	-0.0324201	0.131727	-0.246116	0.805592	0.965369
ENSRNOG00000002514	1785.34	-0.0104034	0.134845	-0.0771506	0.938504	0.987629
ENSRNOG00000002516	1404.74	-0.0460781	0.116277	-0.396279	0.691899	0.940304
ENSRNOG00000002520	12026.4	0.270164	0.102536	2.63481	0.0084184	0.152493
ENSRNOG00000001162	4.60065	2.19987	1.5146	1.45244	0.146379	NA
ENSRNOG00000002525	263.751	0.36744	0.292477	1.25631	0.209005	0.68204
ENSRNOG00000002529	1820.11	-0.1163	0.138884	-0.837389	0.402374	0.824627
ENSRNOG00000002537	1777.92	0.224875	0.361021	0.622884	0.53336	0.889722
ENSRNOG00000002538	3186.12	0.048669	0.127935	0.380421	0.703633	0.944332
ENSRNOG00000065095	469.775	2.19609	1.24087	1.76979	0.0767615	0.461424
ENSRNOG00000002540	182.883	0.228142	0.212227	1.07499	0.282379	0.745352
ENSRNOG00000002541	2787.76	-0.0603858	0.150045	-0.402451	0.687352	0.939876
ENSRNOG00000002542	833.003	-0.000947031	0.109803	-0.00862483	0.993118	0.998402
ENSRNOG00000002544	1719.52	-0.00265548	0.0953639	-0.0278457	0.977785	0.995552
ENSRNOG00000002545	6359.77	-0.0272665	0.127805	-0.213346	0.831057	0.970673
ENSRNOG00000002546	1937.18	0.012928	0.127716	0.101225	0.919372	0.985798
ENSRNOG00000002548	49.5941	0.212917	0.376736	0.565163	0.571963	0.903001
ENSRNOG00000049949	44.452	-1.66478	0.403953	-4.12123	3.76858e-05	0.00344409
ENSRNOG00000067604	2.4893	2.19291	2.00825	1.09195	0.274854	NA
ENSRNOG00000002563	550.032	0.0118193	0.119236	0.0991252	0.921039	0.985798
ENSRNOG00000002565	2208.88	-0.39427	0.195039	-2.02149	0.043229	0.352634
ENSRNOG00000002566	4.5483	-0.110955	1.11985	-0.0990806	0.921074	NA
ENSRNOG00000002568	524.872	-0.171097	0.180181	-0.949584	0.342324	0.790948
ENSRNOG00000002569	973.275	0.121507	0.13997	0.868092	0.385344	0.814994
ENSRNOG00000019626	49.9617	-1.65168	0.575483	-2.87007	0.00410382	0.0999749
ENSRNOG00000002572	1405.82	-0.0336692	0.122953	-0.273837	0.78421	0.962543
ENSRNOG00000002575	1497.82	0.126331	0.109163	1.15727	0.247162	0.715129
ENSRNOG00000002579	6189.66	0.330353	0.125857	2.62483	0.00866931	0.155299
ENSRNOG00000002580	1193.45	-0.10512	0.0971086	-1.0825	0.27903	0.742713
ENSRNOG00000002582	9961.61	-0.0896996	0.136289	-0.658157	0.510437	0.879896
ENSRNOG00000002583	6.36355	-0.292857	0.868108	-0.33735	0.735853	NA
ENSRNOG00000002585	6886.29	-0.0710221	0.152971	-0.464283	0.642445	0.927294
ENSRNOG00000002592	2268.86	-0.307393	0.15489	-1.98459	0.0471901	0.367959
ENSRNOG00000002593	60.322	-0.121955	0.302568	-0.403065	0.6869	0.939849
ENSRNOG00000002597	14.0532	0.535627	0.779557	0.687092	0.492025	0.873926
ENSRNOG00000002598	1013.21	0.383429	0.122481	3.13052	0.00174498	0.0595081
ENSRNOG00000002599	229.309	0.172352	0.197984	0.870534	0.384009	0.814994
ENSRNOG00000002607	279.754	-0.0835745	0.185958	-0.449426	0.653125	0.93116
ENSRNOG00000002609	435.931	-0.207975	0.145321	-1.43114	0.152391	0.612278
ENSRNOG00000002610	4035.06	0.161138	0.14425	1.11708	0.263961	0.728517
ENSRNOG00000002612	445.589	-0.184279	0.157037	-1.17347	0.240608	0.709465
ENSRNOG00000002615	3666.2	0.078131	0.0989568	0.789547	0.429793	0.840364
ENSRNOG00000002616	24.6446	-0.316644	0.477535	-0.663081	0.507279	0.879124
ENSRNOG00000002618	5836.03	-0.223438	0.153681	-1.4539	0.145973	0.604357
ENSRNOG00000002624	27.2465	-0.57567	0.432809	-1.33008	0.183493	0.652777
ENSRNOG00000002625	499.487	-0.143969	0.228347	-0.630484	0.528378	0.888333
ENSRNOG00000002626	2.32755	0.0369618	1.59386	0.0231901	0.981499	NA
ENSRNOG00000002627	4462.33	-0.124254	0.0818629	-1.51783	0.129058	0.57388
ENSRNOG00000002630	2147.25	0.0448087	0.0979171	0.457619	0.647226	0.929075
ENSRNOG00000002632	10023	0.186765	0.143054	1.30555	0.191704	0.662824
ENSRNOG00000002636	393.163	-0.265376	0.458567	-0.578707	0.562787	0.900048
ENSRNOG00000002640	32.7953	-0.582692	0.451953	-1.28928	0.197302	0.670196
ENSRNOG00000002642	9052.65	-0.010452	0.078558	-0.133048	0.894155	0.983735
ENSRNOG00000002643	4929.32	0.20697	0.172102	1.2026	0.229131	0.696851
ENSRNOG00000002644	1055.42	-0.093566	0.112344	-0.832851	0.404929	0.825503
ENSRNOG00000002645	1036.81	0.108253	0.153909	0.703358	0.481832	0.869747
ENSRNOG00000002652	1067.38	-0.0904683	0.175188	-0.516407	0.60557	0.915721
ENSRNOG00000002653	93.2373	0.433918	0.316311	1.37181	0.170124	0.633379
ENSRNOG00000002657	233.996	0.150746	0.239887	0.628405	0.529739	0.888333
ENSRNOG00000002659	18.4001	0.104692	0.509478	0.205489	0.83719	0.972663
ENSRNOG00000002660	130.565	-0.436478	0.207785	-2.10063	0.0356736	0.321301
ENSRNOG00000002662	842.592	-0.152187	0.135169	-1.1259	0.260208	0.724586
ENSRNOG00000026844	727.311	2.18787	1.11572	1.96095	0.0498854	0.37867
ENSRNOG00000002667	9108.89	0.364479	0.151017	2.41349	0.0158007	0.211933
ENSRNOG00000002669	7882.17	0.0273026	0.117165	0.233027	0.81574	0.968001
ENSRNOG00000002671	10593.7	0.179361	0.117119	1.53145	0.125658	0.567531
ENSRNOG00000002680	49566.9	0.0354211	0.101218	0.349948	0.726377	0.948023
ENSRNOG00000002682	375.485	-0.565738	0.187815	-3.0122	0.00259359	0.0762798
ENSRNOG00000002691	18.7352	-0.327371	0.689354	-0.474895	0.634862	0.924935
ENSRNOG00000002693	2356.43	0.151584	0.125121	1.21151	0.225702	0.694353
ENSRNOG00000002695	750.554	0.00496711	0.124489	0.0398999	0.968173	0.994023
ENSRNOG00000002697	2113.05	-0.0138418	0.109172	-0.126789	0.899108	0.984298
ENSRNOG00000002701	336.955	-0.209038	0.913536	-0.228822	0.819007	0.968001
ENSRNOG00000002705	3484.75	0.000293473	0.0974416	0.00301178	0.997597	0.999602
ENSRNOG00000002708	7951.98	0.0263607	0.216016	0.122032	0.902874	0.984406
ENSRNOG00000002710	1810.96	-0.0330519	0.131516	-0.251315	0.80157	0.965369
ENSRNOG00000009073	444.931	-1.63257	0.452832	-3.60524	0.000311867	0.0175165
ENSRNOG00000002713	1189.46	0.182636	0.110027	1.65993	0.0969286	0.506061
ENSRNOG00000002714	245.662	-0.0365538	0.174015	-0.210061	0.83362	0.971215
ENSRNOG00000002718	2.39464	-0.542038	1.59357	-0.340141	0.73375	NA
ENSRNOG00000018570	92.7498	-1.62881	0.357948	-4.55042	5.35396e-06	0.0007466
ENSRNOG00000002722	16050.5	0.106013	0.161448	0.656637	0.511414	0.88013
ENSRNOG00000002723	32.7046	0.169276	0.450132	0.376059	0.706873	0.944812
ENSRNOG00000002724	1178	-0.0880353	0.122356	-0.719501	0.471832	0.864367
ENSRNOG00000002728	68.311	-0.448331	0.287615	-1.55879	0.119046	0.556591
ENSRNOG00000002730	545.379	-0.304983	0.180411	-1.69049	0.0909344	0.492763
ENSRNOG00000002735	4474.43	-0.0163589	0.100303	-0.163095	0.870444	0.978534
ENSRNOG00000002736	1471.7	0.0390799	0.114816	0.34037	0.733578	0.950719
ENSRNOG00000002746	7243.07	0.115359	0.27681	0.416744	0.676866	0.937657
ENSRNOG00000002748	432.666	0.199937	0.135776	1.47255	0.140872	0.595952
ENSRNOG00000002749	5995.78	-0.264368	0.118904	-2.22338	0.0261902	0.273302
ENSRNOG00000002750	2445.03	-0.12672	0.168423	-0.752392	0.451816	0.853655
ENSRNOG00000002751	168.824	0.0120377	0.282504	0.0426108	0.966012	0.993632
ENSRNOG00000053179	1.83808	2.18547	1.83933	1.18819	0.234757	NA
ENSRNOG00000002754	43.991	-0.482786	0.361804	-1.33439	0.182078	0.650391
ENSRNOG00000002755	12090	0.00781376	0.0696511	0.112184	0.910677	0.985359
ENSRNOG00000002757	836.458	-0.199776	0.139988	-1.42709	0.153554	0.613676
ENSRNOG00000002759	718.719	0.0195461	0.126766	0.15419	0.87746	0.979588
ENSRNOG00000002763	1981.09	-0.0686	0.1799	-0.381324	0.702963	0.943921
ENSRNOG00000002764	1431.23	0.109855	0.118959	0.923472	0.355761	0.800828
ENSRNOG00000002767	3532.5	-0.0352537	0.142335	-0.247682	0.804381	0.965369
ENSRNOG00000051993	26.8283	-1.62834	0.54465	-2.98971	0.00279245	0.0795407
ENSRNOG00000002773	187.565	0.296212	0.196613	1.50657	0.131921	0.579404
ENSRNOG00000002775	4409.98	-0.340259	0.279663	-1.21668	0.223728	0.694089
ENSRNOG00000008943	396.89	2.1839	1.37192	1.59185	0.111418	0.541716
ENSRNOG00000002778	759.69	-0.168107	0.122168	-1.37603	0.168812	0.632921
ENSRNOG00000002781	1633.71	0.111808	0.14195	0.787658	0.430897	0.841064
ENSRNOG00000050249	14.2715	2.17354	0.775644	2.80224	0.00507492	0.115298
ENSRNOG00000002789	3.99174	0.487452	1.08276	0.450194	0.652571	NA
ENSRNOG00000002790	363.18	-0.0281278	0.148382	-0.189563	0.849651	0.975579
ENSRNOG00000025603	18.0879	2.16654	0.923903	2.34499	0.0190277	0.23353
ENSRNOG00000002793	13.7694	-0.553408	0.624789	-0.885752	0.375751	0.811828
ENSRNOG00000002794	59.8269	0.184329	0.355834	0.518019	0.604445	0.915306
ENSRNOG00000002795	2819.75	-0.0786238	0.0882889	-0.890528	0.373182	0.810882
ENSRNOG00000042056	2.69086	2.16011	1.74157	1.24032	0.214856	NA
ENSRNOG00000011130	4.50911	2.14002	1.19284	1.79405	0.0728045	NA
ENSRNOG00000002802	157.604	0.537514	0.230436	2.3326	0.0196694	0.237088
ENSRNOG00000002807	23448.4	0.0317252	0.104936	0.302331	0.7624	0.958615
ENSRNOG00000002810	2989.45	0.207259	0.143715	1.44216	0.149258	0.607679
ENSRNOG00000038151	2.63941	2.13597	1.65598	1.28986	0.1971	NA
ENSRNOG00000002812	10.4892	-0.475501	0.666449	-0.713485	0.475546	0.86685
ENSRNOG00000002813	1210.44	-0.0136913	0.129064	-0.106081	0.915518	0.98552
ENSRNOG00000002818	4165.03	0.134846	0.0908281	1.48463	0.137642	0.590071
ENSRNOG00000019448	6.19931	2.12669	1.08676	1.9569	0.0503588	NA
ENSRNOG00000002821	3557.13	-0.196165	0.156336	-1.25477	0.209564	0.682373
ENSRNOG00000002823	2025.55	-0.131905	0.108505	-1.21566	0.224115	0.694089
ENSRNOG00000002826	723.461	0.0205886	0.115517	0.178229	0.858543	0.975936
ENSRNOG00000001644	3.52868	2.12343	1.37534	1.54393	0.122606	NA
ENSRNOG00000002828	1670.08	-0.0475021	0.0996882	-0.476507	0.633713	0.924935
ENSRNOG00000002829	8.9171	0.457405	0.812831	0.562731	0.573618	NA
ENSRNOG00000002831	855.714	0.197603	0.398666	0.495661	0.620134	0.921317
ENSRNOG00000002832	189.835	0.334519	0.262128	1.27617	0.201896	0.673511
ENSRNOG00000002833	2288.48	-0.00453639	0.147234	-0.0308107	0.975421	0.995217
ENSRNOG00000002834	198.801	-0.282655	0.393442	-0.718416	0.472501	0.864808
ENSRNOG00000002835	2237.75	-0.338803	0.108707	-3.11667	0.00182908	0.0612342
ENSRNOG00000002839	783.031	-0.0059574	0.196662	-0.0302925	0.975834	0.995217
ENSRNOG00000002840	49562.6	0.0748413	0.0856947	0.873348	0.382473	0.814627
ENSRNOG00000002841	4112.88	-0.00821935	0.0869672	-0.094511	0.924703	0.986112
ENSRNOG00000002843	39.6329	-0.22779	0.491309	-0.463639	0.642906	0.927337
ENSRNOG00000002844	939.079	0.14041	0.148907	0.94294	0.345711	0.793786
ENSRNOG00000002848	6081.19	0.0524649	0.208088	0.252129	0.800942	0.965369
ENSRNOG00000002851	3040.96	0.126074	0.108689	1.15995	0.246068	0.71457
ENSRNOG00000002852	332.86	-0.125959	0.158535	-0.794515	0.426896	0.840067
ENSRNOG00000002855	1833.24	-0.0459109	0.0991461	-0.463063	0.643319	0.927541
ENSRNOG00000002858	108	-0.275838	0.272695	-1.01153	0.311764	0.766078
ENSRNOG00000002860	122.443	0.126264	0.235692	0.535717	0.592154	0.911913
ENSRNOG00000002862	1093.43	0.0519322	0.246679	0.210525	0.833258	0.971215
ENSRNOG00000026891	45.1695	-1.60385	0.540998	-2.96462	0.00303054	0.0826679
ENSRNOG00000002864	5591.28	0.0904161	0.0848999	1.06497	0.286888	0.747724
ENSRNOG00000002866	2474.63	-0.0612651	0.179869	-0.34061	0.733397	0.950719
ENSRNOG00000002874	3262.46	-0.383142	0.115868	-3.30671	0.000944001	0.0398699
ENSRNOG00000002875	954.661	0.0562965	0.115292	0.488295	0.625341	0.922673
ENSRNOG00000002876	141.53	-0.0423215	0.225959	-0.187297	0.851428	0.975936
ENSRNOG00000002878	674.419	-0.243089	0.371223	-0.654832	0.512576	0.880475
ENSRNOG00000002879	814.157	0.300385	0.131548	2.28347	0.0224027	0.251482
ENSRNOG00000002881	704.443	-0.287074	0.16759	-1.71296	0.0867204	0.48376
ENSRNOG00000002882	1282.21	-0.0920911	0.146056	-0.630521	0.528353	0.888333
ENSRNOG00000002883	520.906	0.0519996	0.146532	0.354867	0.722689	0.947651
ENSRNOG00000002884	1343.05	-0.0152711	0.114544	-0.133322	0.893939	0.983622
ENSRNOG00000002886	4935.37	-0.199769	0.0993842	-2.01007	0.0444237	0.356624
ENSRNOG00000002889	647437	-0.282101	0.689644	-0.409053	0.682501	0.938639
ENSRNOG00000070256	5.38559	2.10904	1.13466	1.85873	0.0630649	NA
ENSRNOG00000002894	3998.02	0.0442754	0.0999505	0.442974	0.657785	0.932761
ENSRNOG00000002895	536.616	0.167714	0.150936	1.11115	0.266502	0.731412
ENSRNOG00000002898	518.051	-0.00679775	0.125026	-0.0543708	0.95664	0.990842
ENSRNOG00000002899	1730.41	-0.174935	0.134331	-1.30227	0.192825	0.665344
ENSRNOG00000002903	6328.69	0.044699	0.101752	0.439293	0.660449	0.933637
ENSRNOG00000017982	28.554	-1.60298	0.5425	-2.95481	0.00312864	0.084068
ENSRNOG00000002905	5.16699	0.108292	1.3097	0.082684	0.934103	NA
ENSRNOG00000002906	6.01249	0.358076	0.85885	0.416925	0.676733	NA
ENSRNOG00000002907	7758.26	0.273701	0.140752	1.94456	0.0518284	0.38546
ENSRNOG00000002908	4249.25	0.15313	0.0970933	1.57714	0.114762	0.549539
ENSRNOG00000069554	41.1388	-1.5956	0.533709	-2.98965	0.00279297	0.0795407
ENSRNOG00000002912	2468.84	-0.0303214	0.0994138	-0.305002	0.760365	0.957843
ENSRNOG00000002914	1736.53	0.0522234	0.109766	0.47577	0.634238	0.924935
ENSRNOG00000002915	634.904	-0.0199058	0.143421	-0.138793	0.889614	0.982554
ENSRNOG00000002916	14064.2	-0.208315	0.204322	-1.01954	0.307946	0.762489
ENSRNOG00000002917	29.8201	-0.525074	0.444071	-1.18241	0.237043	0.706023
ENSRNOG00000002918	65.6965	0.0624234	0.301023	0.207371	0.83572	0.972012
ENSRNOG00000002919	238.629	0.136485	0.27633	0.493921	0.621362	0.921605
ENSRNOG00000002922	181.676	-0.0501278	0.247523	-0.202517	0.839512	0.973682
ENSRNOG00000002923	23.3355	-0.182955	0.47866	-0.382222	0.702296	0.943666
ENSRNOG00000002926	1739.65	0.0362621	0.129491	0.280035	0.77945	0.960675
ENSRNOG00000002928	1987.84	0.171868	0.107464	1.59931	0.109753	0.538983
ENSRNOG00000002930	6967.76	0.06809	0.206419	0.329864	0.741503	0.952983
ENSRNOG00000002932	514.409	-0.0972995	0.154935	-0.628001	0.530003	0.888333
ENSRNOG00000002934	8015.32	0.128425	0.273589	0.469409	0.638777	0.92605
ENSRNOG00000002935	3311	0.0713367	0.103189	0.691318	0.489366	0.873014
ENSRNOG00000002936	201.869	0.305644	0.564262	0.541671	0.588045	0.911569
ENSRNOG00000017550	95.3187	-1.59081	0.491167	-3.23884	0.00120015	0.0465554
ENSRNOG00000002940	20701.8	-0.0780866	0.147823	-0.528246	0.597329	0.913671
ENSRNOG00000002941	1760.63	0.0974694	0.168086	0.579876	0.561998	0.899678
ENSRNOG00000002943	1118.08	0.141583	0.095747	1.47872	0.139215	0.592503
ENSRNOG00000002944	883.913	0.213518	0.135655	1.57397	0.115494	0.550397
ENSRNOG00000070915	18.0868	2.07415	1.59252	1.30243	0.192769	0.665295
ENSRNOG00000002948	622.421	-0.102757	0.166567	-0.616908	0.537295	0.89026
ENSRNOG00000002949	2804.24	0.0965638	0.112685	0.856934	0.391482	0.818695
ENSRNOG00000002950	200.806	0.543397	0.237934	2.28381	0.0223827	0.251482
ENSRNOG00000020733	6.8507	2.04722	0.892189	2.2946	0.0217562	NA
ENSRNOG00000002956	664.963	-0.00556002	0.117856	-0.0471763	0.962373	0.992316
ENSRNOG00000002959	5274	-0.15469	0.190381	-0.812526	0.41649	0.834969
ENSRNOG00000025848	83.1417	-1.54085	0.26472	-5.82068	5.86085e-09	2.10678e-06
ENSRNOG00000059604	1.66649	2.02844	2.22941	0.909852	0.3629	NA
ENSRNOG00000051770	3.34308	2.0273	1.29976	1.55974	0.11882	NA
ENSRNOG00000054360	28.0541	-1.52292	0.464246	-3.28041	0.00103656	0.0428832
ENSRNOG00000002969	2182.7	-0.121298	0.231604	-0.52373	0.600467	0.914403
ENSRNOG00000002970	98.6795	-0.14679	0.261988	-0.560292	0.57528	0.904972
ENSRNOG00000019321	6.68794	2.0266	1.00741	2.01168	0.0442535	NA
ENSRNOG00000001520	2.50481	2.02649	1.44072	1.40658	0.159551	NA
ENSRNOG00000002977	934.985	-0.124361	0.109074	-1.14016	0.254221	0.719936
ENSRNOG00000002978	313.997	-0.283816	0.195946	-1.44844	0.147494	0.605242
ENSRNOG00000002979	146.719	-0.459691	0.190295	-2.41567	0.0157062	0.211191
ENSRNOG00000002980	2862.47	-0.0781436	0.0849936	-0.919406	0.357883	0.803263
ENSRNOG00000002983	56.3096	0.139328	0.383717	0.363102	0.716529	0.945933
ENSRNOG00000002984	3.66834	0.0301509	1.2313	0.024487	0.980464	NA
ENSRNOG00000002986	72.9052	0.1475	0.315625	0.467325	0.640267	0.92703
ENSRNOG00000002989	6451.45	0.173715	0.125574	1.38336	0.166553	0.631396
ENSRNOG00000002991	1067.4	-0.10608	0.133855	-0.792497	0.428071	0.840067
ENSRNOG00000002997	2015.12	0.0900021	0.121055	0.743484	0.457189	0.856675
ENSRNOG00000002999	1052.93	0.115064	0.135159	0.851322	0.394591	0.821374
ENSRNOG00000003003	416.667	0.0387151	0.158225	0.244684	0.806702	0.965606
ENSRNOG00000046834	3547.07	2.02503	1.04193	1.94354	0.0519515	0.385566
ENSRNOG00000003011	1200.79	0.261656	0.148264	1.76479	0.0775985	0.464987
ENSRNOG00000003013	577.217	-0.0360849	0.331742	-0.108774	0.913382	0.985463
ENSRNOG00000003014	1343.78	0.246329	0.109549	2.24857	0.0245397	0.265105
ENSRNOG00000003018	1126.18	-0.160564	0.189764	-0.846127	0.397482	0.823366
ENSRNOG00000003019	5968.45	-0.0693129	0.0932946	-0.742946	0.457514	0.856943
ENSRNOG00000003020	7.85091	-0.0838298	0.767908	-0.109166	0.91307	NA
ENSRNOG00000003025	3.83072	-0.342067	1.05945	-0.322874	0.746791	NA
ENSRNOG00000003026	2888.46	0.398171	0.0956545	4.16259	3.14656e-05	0.00299404
ENSRNOG00000003028	90.5149	0.305219	0.32833	0.92961	0.352573	0.798962
ENSRNOG00000003029	165199	0.107267	0.117861	0.910116	0.362761	0.806176
ENSRNOG00000003031	2270.27	0.24827	0.16257	1.52716	0.126721	0.569735
ENSRNOG00000003033	513.714	0.284978	0.176024	1.61897	0.105454	0.527463
ENSRNOG00000003038	5130.85	-0.0660459	0.0880174	-0.750373	0.45303	0.854034
ENSRNOG00000069252	1.66921	2.02126	1.82647	1.10664	0.268448	NA
ENSRNOG00000003041	1638.7	0.0651411	0.107486	0.606045	0.544485	0.892522
ENSRNOG00000003042	571.57	0.222501	0.119026	1.86935	0.061574	0.418914
ENSRNOG00000003048	753.788	-0.0311623	0.117562	-0.26507	0.790955	0.963231
ENSRNOG00000003049	949.79	0.212259	0.161723	1.31249	0.189355	0.65986
ENSRNOG00000003050	6763.38	0.140529	0.132565	1.06008	0.289107	0.74963
ENSRNOG00000003052	520.273	-0.201808	0.115872	-1.74164	0.0815722	0.47349
ENSRNOG00000003059	15.7505	0.528047	0.598575	0.882174	0.377683	0.811987
ENSRNOG00000003063	463.363	0.259213	0.203047	1.27662	0.201738	0.673472
ENSRNOG00000036831	5.33779	2.01108	1.06784	1.88333	0.0596562	NA
ENSRNOG00000003065	7277.61	0.0236406	0.107287	0.220348	0.8256	0.968204
ENSRNOG00000003066	397.834	0.097156	0.165081	0.588536	0.556173	0.897249
ENSRNOG00000003067	10.6588	-0.518858	1.06971	-0.485044	0.627645	0.923453
ENSRNOG00000003068	378.9	0.0777215	0.142824	0.544175	0.586321	0.910642
ENSRNOG00000003069	182.595	0.026423	0.219017	0.120643	0.903974	0.984559
ENSRNOG00000003070	398.91	0.172265	0.137826	1.24987	0.211347	0.683345
ENSRNOG00000003071	240.656	0.192218	0.19716	0.974937	0.329592	0.779699
ENSRNOG00000003073	22.5281	0.273045	0.53316	0.512125	0.608563	0.916841
ENSRNOG00000003075	2606.84	0.0527745	0.0886933	0.595022	0.551829	0.895594
ENSRNOG00000003076	18266.5	0.0222587	0.138979	0.160159	0.872756	0.97942
ENSRNOG00000003078	2141.26	-0.0563119	0.095632	-0.58884	0.555969	0.897249
ENSRNOG00000003081	259.227	-0.0341201	0.179752	-0.189818	0.849452	0.97548
ENSRNOG00000003084	3943.28	-0.0778299	0.081589	-0.953926	0.340121	0.790337
ENSRNOG00000003086	393.892	-0.127284	0.167272	-0.76094	0.446693	0.850083
ENSRNOG00000003088	3461.39	0.00580679	0.155005	0.037462	0.970117	0.994086
ENSRNOG00000002964	5.82083	1.99783	1.00049	1.99686	0.0458401	NA
ENSRNOG00000003095	782.854	0.378272	0.201736	1.87508	0.0607816	0.417319
ENSRNOG00000003098	1176.81	0.502429	0.253304	1.9835	0.0473112	0.368467
ENSRNOG00000003099	4505.73	-0.070029	0.264425	-0.264835	0.791136	0.963231
ENSRNOG00000003100	307.76	0.163433	0.139204	1.17405	0.240374	0.709153
ENSRNOG00000003104	6937.79	-0.213723	0.145888	-1.46498	0.142925	0.599575
ENSRNOG00000003105	125.13	0.420828	0.230018	1.82954	0.0673181	0.436305
ENSRNOG00000003108	846.703	0.180567	0.299122	0.603656	0.546073	0.893541
ENSRNOG00000003109	3.4902	-0.37905	1.10722	-0.342344	0.732092	NA
ENSRNOG00000003114	1163.84	0.137692	0.155172	0.887351	0.37489	0.811694
ENSRNOG00000003116	935.475	0.0068327	0.124109	0.0550541	0.956095	0.990842
ENSRNOG00000003117	3193.96	0.0553475	0.100683	0.549722	0.58251	0.908977
ENSRNOG00000003119	2375.55	0.33186	1.15461	0.287421	0.77379	0.960031
ENSRNOG00000003120	434.831	0.0950473	0.269503	0.352676	0.724332	0.947847
ENSRNOG00000003121	303.562	0.0936457	0.39277	0.238423	0.811553	0.967223
ENSRNOG00000003122	188.355	0.104764	0.191845	0.546086	0.585007	0.909473
ENSRNOG00000003123	1657.03	0.187304	0.14448	1.29639	0.19484	0.66675
ENSRNOG00000003125	1561.18	0.161747	0.188499	0.858082	0.390847	0.818695
ENSRNOG00000003127	3796.94	-0.100082	0.105529	-0.948389	0.342932	0.791336
ENSRNOG00000003129	3007.94	-0.0182228	0.136343	-0.133654	0.893676	0.983609
ENSRNOG00000003131	4636.33	-0.0129832	0.0860292	-0.150916	0.880042	0.980502
ENSRNOG00000003132	16.6607	0.0331071	0.647864	0.051102	0.959244	0.991675
ENSRNOG00000003134	2125.21	-0.0678883	0.203123	-0.334222	0.738212	0.9522
ENSRNOG00000003135	2364.63	-0.543021	0.124252	-4.3703	1.24074e-05	0.00141992
ENSRNOG00000003136	9280.09	0.398635	0.1517	2.62778	0.00859445	0.154742
ENSRNOG00000003139	1958.27	-0.0228951	0.118879	-0.192592	0.847279	0.975377
ENSRNOG00000069200	9.15585	1.99348	0.779947	2.55592	0.0105907	NA
ENSRNOG00000003144	8576.4	-0.0478623	0.111466	-0.429389	0.66764	0.935548
ENSRNOG00000003147	47294.1	0.0410833	0.11687	0.35153	0.725191	0.947847
ENSRNOG00000003149	3303.3	0.098185	0.107596	0.912536	0.361487	0.805873
ENSRNOG00000003150	1418.7	0.0416782	0.147473	0.282616	0.777471	0.960675
ENSRNOG00000003151	3029.99	-0.0553797	0.121527	-0.455697	0.648608	0.929719
ENSRNOG00000003158	1.99163	-0.0449955	1.73423	-0.0259454	0.979301	NA
ENSRNOG00000003163	4668.97	0.040036	0.0999589	0.400524	0.68877	0.940244
ENSRNOG00000003164	1642.99	0.0387463	0.153787	0.251948	0.801081	0.965369
ENSRNOG00000003170	123.713	-0.0159009	0.279968	-0.0567954	0.954708	0.990276
ENSRNOG00000069439	9.15585	1.99348	0.779947	2.55592	0.0105907	NA
ENSRNOG00000003172	1773.5	0.114924	0.885071	0.129847	0.896688	0.984018
ENSRNOG00000003174	1946.51	0.0704708	0.0892572	0.789524	0.429806	0.840364
ENSRNOG00000003176	4.66285	-0.385012	1.00775	-0.382052	0.702422	NA
ENSRNOG00000003177	1761.4	0.152569	0.157258	0.970183	0.331955	0.78172
ENSRNOG00000003178	335.013	-0.0274988	0.215214	-0.127774	0.898328	0.984224
ENSRNOG00000062607	1.66277	1.98555	2.1036	0.943883	0.345229	NA
ENSRNOG00000003185	2732.04	-0.123746	0.0925864	-1.33655	0.18137	0.649965
ENSRNOG00000003186	506.297	-0.0906418	0.140931	-0.643162	0.520119	0.884357
ENSRNOG00000003187	185.496	0.234858	0.206164	1.13918	0.254628	0.720014
ENSRNOG00000003189	31598.5	0.0207071	0.117286	0.176553	0.85986	0.975936
ENSRNOG00000003191	739.511	-0.0436938	0.163644	-0.267005	0.789465	0.963231
ENSRNOG00000003195	7561.58	-0.285775	0.124613	-2.2933	0.021831	0.248672
ENSRNOG00000032664	36.9999	-1.51905	0.491664	-3.08961	0.00200421	0.0637568
ENSRNOG00000003201	1213.49	-0.0822904	0.125026	-0.658188	0.510417	0.879896
ENSRNOG00000003203	4418.49	0.168567	0.101203	1.66563	0.0957877	0.503856
ENSRNOG00000003205	221.936	-0.205524	0.1844	-1.11456	0.265041	0.729666
ENSRNOG00000003206	14341.6	0.106097	0.106239	0.998669	0.317955	0.772255
ENSRNOG00000003207	342.505	0.449456	0.181552	2.47563	0.0133002	0.194876
ENSRNOG00000003208	70.8944	-0.0518062	0.2863	-0.18095	0.856407	0.975936
ENSRNOG00000018330	1307.55	-1.49951	0.13047	-11.4932	1.42794e-30	7.69946e-27
ENSRNOG00000003211	981.366	0.13059	0.111707	1.16904	0.242388	0.710571
ENSRNOG00000003213	10533.7	-0.0702077	0.165628	-0.423888	0.671648	0.936129
ENSRNOG00000003215	386.275	-0.161944	0.14815	-1.09311	0.274347	0.739024
ENSRNOG00000003217	3073.41	0.209484	0.180247	1.16221	0.245151	0.713874
ENSRNOG00000003218	57.8109	0.0244402	0.336286	0.0726768	0.942063	0.988052
ENSRNOG00000003220	7123.51	0.276056	0.12982	2.12645	0.0334657	0.312368
ENSRNOG00000003223	10568.6	0.0362812	0.112795	0.321655	0.747714	0.954016
ENSRNOG00000003224	3327.89	0.126154	0.115099	1.09604	0.273059	0.737519
ENSRNOG00000003226	17035.3	-0.00527509	0.109311	-0.0482577	0.961511	0.992179
ENSRNOG00000003228	786.183	0.260215	0.291013	0.894171	0.37123	0.809852
ENSRNOG00000003229	2405.77	0.143004	0.15802	0.904974	0.365479	0.807184
ENSRNOG00000003232	6536.28	0.0811863	0.277446	0.29262	0.769813	0.960011
ENSRNOG00000003233	1433.09	-0.545753	1.018	-0.536103	0.591887	0.911913
ENSRNOG00000003234	9185.43	0.134651	0.109422	1.23056	0.218486	0.689544
ENSRNOG00000003235	5996.37	0.160528	0.147191	1.09061	0.275446	0.739727
ENSRNOG00000003237	3488.52	0.00985855	0.126132	0.0781608	0.9377	0.987455
ENSRNOG00000003239	5126.72	0.151608	0.10782	1.40611	0.15969	0.621996
ENSRNOG00000013953	9.65642	1.96567	1.42393	1.38045	0.167447	0.63278
ENSRNOG00000003243	3404.24	0.038448	0.0878174	0.437818	0.661519	0.933892
ENSRNOG00000015821	4.87635	1.9615	1.21061	1.62026	0.105176	NA
ENSRNOG00000032002	40.8775	1.95698	0.982948	1.99093	0.0464886	0.365226
ENSRNOG00000003247	2453.68	0.0363617	0.0902414	0.402938	0.686994	0.939849
ENSRNOG00000003248	4101.82	0.040918	0.114981	0.355867	0.72194	0.947206
ENSRNOG00000064783	31.4953	-1.49546	0.483132	-3.09534	0.00196589	0.0628465
ENSRNOG00000003253	6231.31	-0.206307	0.110622	-1.86497	0.0621859	0.421416
ENSRNOG00000003254	47.1165	0.0750825	0.386856	0.194084	0.84611	0.975116
ENSRNOG00000003256	5419.97	0.340704	0.202431	1.68307	0.0923621	0.497584
ENSRNOG00000003258	4692.72	-0.00962697	0.107984	-0.0891515	0.928962	0.986688
ENSRNOG00000003259	6398.3	0.420268	0.131343	3.19976	0.00137542	0.0511468
ENSRNOG00000003260	231.982	0.256195	0.184445	1.389	0.164833	0.627964
ENSRNOG00000003261	24091.2	-0.112535	0.164636	-0.683538	0.494267	0.874569
ENSRNOG00000003262	42.4165	-0.247149	0.435234	-0.567852	0.570135	0.902462
ENSRNOG00000027655	11.2084	1.93988	0.775337	2.50198	0.01235	0.186059
ENSRNOG00000003264	2442.15	0.0874023	0.217343	0.40214	0.687581	0.939902
ENSRNOG00000003267	642.46	-0.00719261	0.116787	-0.0615872	0.950892	0.989719
ENSRNOG00000003268	3384.14	-0.0262885	0.114201	-0.230195	0.81794	0.968001
ENSRNOG00000003269	3661.63	0.270457	0.154123	1.75481	0.0792911	0.468278
ENSRNOG00000003273	321.275	-0.0315237	0.247354	-0.127443	0.898589	0.984224
ENSRNOG00000003276	2489.45	-0.00761328	0.16356	-0.0465473	0.962874	0.99257
ENSRNOG00000003278	234.324	0.106683	0.190281	0.560661	0.575029	0.904743
ENSRNOG00000020277	85.8723	-1.47294	0.310884	-4.73792	2.15924e-06	0.000339105
ENSRNOG00000003281	454.971	0.071447	0.150325	0.475284	0.634584	0.924935
ENSRNOG00000003283	1200.63	-0.276169	0.0982504	-2.81087	0.00494082	0.112726
ENSRNOG00000003284	9277.14	0.00449006	0.165715	0.0270951	0.978384	0.995552
ENSRNOG00000003285	96.9344	-0.17995	0.245018	-0.734435	0.462683	0.859901
ENSRNOG00000003287	422.811	0.319441	0.35728	0.894092	0.371272	0.809852
ENSRNOG00000003289	3439.9	-0.0121392	0.117781	-0.103066	0.917911	0.985664
ENSRNOG00000003291	89523.4	-0.0812184	0.189311	-0.429021	0.667908	0.935548
ENSRNOG00000003296	958.164	0.0674443	0.183649	0.367245	0.713436	0.945034
ENSRNOG00000003298	60.9616	0.286345	0.292207	0.979938	0.327117	0.778084
ENSRNOG00000003300	18337.2	0.0238485	0.121641	0.196056	0.844566	0.974537
ENSRNOG00000003302	2951.09	0.0686043	0.166537	0.411946	0.680379	0.938167
ENSRNOG00000051885	11001.1	1.93805	0.722405	2.68278	0.00730139	0.142298
ENSRNOG00000033719	3.18683	1.93537	1.36857	1.41416	0.157316	NA
ENSRNOG00000003307	2420.3	-0.196233	0.108112	-1.81509	0.0695099	0.441978
ENSRNOG00000003310	3083.18	0.221244	0.125619	1.76123	0.0781989	0.466082
ENSRNOG00000003313	1.83299	-0.224662	1.49476	-0.1503	0.880528	NA
ENSRNOG00000003326	3236.76	-0.00816147	0.106756	-0.0764498	0.939061	0.987829
ENSRNOG00000003328	1928.51	-0.120604	0.123467	-0.97681	0.328663	0.77877
ENSRNOG00000003329	1778.91	0.294401	0.157878	1.86474	0.0622182	0.421458
ENSRNOG00000003330	1501.47	-0.388973	0.147921	-2.6296	0.00854866	0.154396
ENSRNOG00000003332	305.608	0.0900013	0.201263	0.447182	0.654743	0.932224
ENSRNOG00000003334	3840.67	0.247872	0.159169	1.5573	0.1194	0.556605
ENSRNOG00000027221	3.90644	1.91352	1.16384	1.64415	0.100146	NA
ENSRNOG00000003338	3623.18	0.215576	0.205169	1.05072	0.293385	0.75175
ENSRNOG00000003343	48616.6	-0.0122532	0.105205	-0.11647	0.90728	0.984847
ENSRNOG00000046851	8.64727	1.91206	1.12661	1.69718	0.089663	NA
ENSRNOG00000032570	60.0972	-1.4622	0.414537	-3.52732	0.000419788	0.0219757
ENSRNOG00000066689	2.36521	1.91016	1.59085	1.20072	0.229862	NA
ENSRNOG00000012362	13.3561	1.9095	1.11487	1.71276	0.0867575	0.48376
ENSRNOG00000003350	990.996	-0.260843	0.128334	-2.03253	0.0420999	0.346773
ENSRNOG00000003357	56384.4	0.281602	0.648019	0.434559	0.663883	0.935094
ENSRNOG00000003359	5366.55	-0.409685	0.205956	-1.98919	0.0466803	0.365845
ENSRNOG00000003365	7.65146	0.27351	0.802083	0.340999	0.733104	NA
ENSRNOG00000003367	206.657	-0.0897203	0.305521	-0.293663	0.769015	0.960011
ENSRNOG00000003370	165.436	-0.532725	0.624622	-0.852876	0.393728	0.821122
ENSRNOG00000003374	61.8415	0.227881	0.411724	0.553479	0.579935	0.908311
ENSRNOG00000003384	98.8306	-0.255813	0.289412	-0.883907	0.376746	0.81186
ENSRNOG00000003385	2550.69	0.209948	0.12327	1.70316	0.088538	0.48803
ENSRNOG00000003386	247.904	-0.188236	0.272377	-0.691084	0.489513	0.873027
ENSRNOG00000003388	642.415	-0.411583	0.12175	-3.38056	0.000723375	0.0325036
ENSRNOG00000003392	3472.28	-0.115634	0.141262	-0.818578	0.413027	0.832659
ENSRNOG00000003397	410.725	0.0567868	0.184856	0.307195	0.758695	0.957081
ENSRNOG00000003398	262.541	-0.108637	0.156258	-0.695241	0.486904	0.87201
ENSRNOG00000003399	10403.5	-0.215974	0.0867087	-2.49081	0.0127454	0.190075
ENSRNOG00000003400	374.175	-0.29818	0.381612	-0.78137	0.434585	0.843047
ENSRNOG00000003401	767.551	0.414528	0.180789	2.29289	0.0218545	0.248672
ENSRNOG00000003402	3460.23	0.0816175	0.123335	0.661753	0.50813	0.879664
ENSRNOG00000003403	6792.55	0.0312183	0.105401	0.296186	0.767088	0.959473
ENSRNOG00000003407	2401.99	-0.17695	0.176891	-1.00033	0.317149	0.771381
ENSRNOG00000003409	981.925	-0.0040805	0.152192	-0.0268115	0.97861	0.995552
ENSRNOG00000003424	1432.52	-0.0344578	0.108868	-0.316511	0.751615	0.954373
ENSRNOG00000003428	889.706	-0.204025	0.124948	-1.63287	0.102496	0.520952
ENSRNOG00000003430	1.82408	0.295276	1.74505	0.169208	0.865633	NA
ENSRNOG00000003434	690.605	0.128162	0.154418	0.829968	0.406557	0.826301
ENSRNOG00000003435	384.227	-0.227436	0.216381	-1.05109	0.293218	0.751614
ENSRNOG00000003439	110.984	-0.0738313	0.352994	-0.209157	0.834326	0.971358
ENSRNOG00000003442	378.423	0.168444	0.395184	0.426242	0.669932	0.935548
ENSRNOG00000042899	9.37423	1.90949	0.95941	1.99028	0.0465604	NA
ENSRNOG00000062427	2.34313	1.90568	1.51033	1.26176	0.207034	NA
ENSRNOG00000003455	18.7847	-0.21125	0.492721	-0.428741	0.668112	0.935548
ENSRNOG00000015248	4.6853	1.90327	1.1494	1.65589	0.0977448	NA
ENSRNOG00000003461	1952	0.0386252	0.101268	0.381415	0.702895	0.943921
ENSRNOG00000003463	5284.86	-0.0696835	0.205434	-0.339202	0.734457	0.950976
ENSRNOG00000003464	554.957	0.318555	0.160279	1.9875	0.0468666	0.366461
ENSRNOG00000003468	805.268	0.0662187	0.165093	0.401101	0.688346	0.940244
ENSRNOG00000038106	3.8764	1.89943	1.33795	1.41966	0.155706	NA
ENSRNOG00000003470	454.765	0.0235065	0.15108	0.155589	0.876357	0.97942
ENSRNOG00000003472	368.887	-0.286302	0.212324	-1.34842	0.177523	0.644965
ENSRNOG00000004229	58.9731	1.89695	1.43548	1.32148	0.186343	0.656061
ENSRNOG00000003479	61.4399	-0.0997151	0.283782	-0.35138	0.725304	0.947847
ENSRNOG00000059251	5.40884	1.8892	1.39049	1.35866	0.174254	NA
ENSRNOG00000019862	218.647	-1.44026	0.475751	-3.02734	0.00246715	0.0740421
ENSRNOG00000003491	474.274	-0.0934931	0.141704	-0.659776	0.509398	0.879802
ENSRNOG00000003494	291.587	-0.123025	0.469953	-0.261782	0.79349	0.963336
ENSRNOG00000003495	8985.58	-0.0323533	0.0988639	-0.327251	0.743478	0.953349
ENSRNOG00000003496	5685.28	0.0510693	0.133935	0.3813	0.70298	0.943921
ENSRNOG00000003497	1173.67	-0.00862034	0.105102	-0.0820185	0.934632	0.98723
ENSRNOG00000033929	7.25812	1.86557	1.00199	1.86186	0.0626229	NA
ENSRNOG00000003501	1.67467	0.576946	1.76758	0.326404	0.744119	NA
ENSRNOG00000003504	1221.45	0.139707	0.136989	1.01984	0.307802	0.762423
ENSRNOG00000003506	6845.86	0.0431178	0.104642	0.412052	0.680301	0.938167
ENSRNOG00000003508	5224.39	-0.0331715	0.122068	-0.271747	0.785817	0.962983
ENSRNOG00000062356	8.5045	1.85817	0.805879	2.30577	0.0211235	NA
ENSRNOG00000000454	52.295	-1.42785	0.479897	-2.97534	0.00292666	0.0812035
ENSRNOG00000003515	1336.67	-0.0769176	0.717984	-0.10713	0.914686	0.985463
ENSRNOG00000003517	1103.83	0.234748	0.184969	1.26912	0.204399	0.676867
ENSRNOG00000003520	11216.8	0.535117	0.0940824	5.68775	1.28726e-08	4.00438e-06
ENSRNOG00000003522	99.9611	-0.297884	0.306065	-0.973269	0.33042	0.780159
ENSRNOG00000003524	11851.3	0.0986703	0.0687401	1.43541	0.15117	0.611792
ENSRNOG00000003526	80.8165	-0.247433	0.333773	-0.741322	0.458498	0.85732
ENSRNOG00000003532	1.97981	-0.442779	1.47067	-0.301073	0.763359	NA
ENSRNOG00000003533	357.295	0.0812107	0.238272	0.340832	0.73323	0.950702
ENSRNOG00000003536	2427.1	0.170158	0.115476	1.47353	0.140607	0.595254
ENSRNOG00000042581	8.69021	1.84752	0.915667	2.01768	0.0436244	NA
ENSRNOG00000003538	1450.43	-0.266549	0.19446	-1.37072	0.170463	0.633451
ENSRNOG00000003541	982.266	-0.212317	0.115394	-1.83993	0.065778	0.430308
ENSRNOG00000003542	2541.41	0.267351	0.140618	1.90126	0.0572681	0.40347
ENSRNOG00000003543	33.5241	-0.388937	0.433278	-0.897662	0.369366	0.808909
ENSRNOG00000003544	380.212	0.0378166	0.258729	0.146163	0.883793	0.981682
ENSRNOG00000003545	496.962	0.106527	0.132593	0.803415	0.421735	0.837004
ENSRNOG00000003546	1131.72	0.0488563	0.189669	0.257588	0.796725	0.964258
ENSRNOG00000003549	3262.61	-0.0373364	0.112697	-0.331298	0.740419	0.952902
ENSRNOG00000003550	737.616	0.132416	0.12357	1.07159	0.283906	0.746186
ENSRNOG00000003551	2762.73	0.09024	0.132349	0.681834	0.495344	0.875033
ENSRNOG00000058193	43.4224	1.82972	0.794241	2.30374	0.0212375	0.245131
ENSRNOG00000003554	483.43	-0.128324	0.162236	-0.790973	0.42896	0.840129
ENSRNOG00000003559	244.205	-0.0601658	0.187614	-0.32069	0.748445	0.954108
ENSRNOG00000003562	404.734	-0.143047	0.144933	-0.986988	0.323649	0.776731
ENSRNOG00000003563	2390.28	0.108691	0.124699	0.871627	0.383412	0.814994
ENSRNOG00000003566	8462.52	0.210257	1.15274	0.182398	0.855271	0.975936
ENSRNOG00000003567	475.505	-0.0429914	0.152179	-0.282505	0.777557	0.960675
ENSRNOG00000003576	1611.28	-0.151032	0.172728	-0.874393	0.381904	0.814568
ENSRNOG00000003578	1417.12	0.0534381	0.117635	0.454271	0.649634	0.930201
ENSRNOG00000003581	119.176	-0.266039	0.319006	-0.833963	0.404302	0.825131
ENSRNOG00000003583	712.439	0.0820997	0.185692	0.442128	0.658397	0.932921
ENSRNOG00000003585	21.3958	-0.144414	0.58406	-0.247259	0.804708	0.965369
ENSRNOG00000003587	113.835	0.119578	0.268412	0.445501	0.655958	0.932224
ENSRNOG00000003590	3557.74	-0.0182211	0.0969788	-0.187887	0.850965	0.975936
ENSRNOG00000003592	1314.38	0.320404	0.14621	2.1914	0.028423	0.285497
ENSRNOG00000003594	2258.22	0.0803701	0.119517	0.672456	0.501293	0.877467
ENSRNOG00000031902	4.52681	1.82875	1.06116	1.72335	0.0848251	NA
ENSRNOG00000063109	3.04157	1.82674	1.50511	1.21369	0.224866	NA
ENSRNOG00000003597	10485.2	0.0211029	0.147391	0.143176	0.886151	0.981874
ENSRNOG00000003599	1230.45	-0.0421565	0.1277	-0.33012	0.741309	0.952983
ENSRNOG00000003600	1844.41	-0.246535	0.133726	-1.84359	0.0652435	0.428611
ENSRNOG00000017156	97.2433	-1.42248	0.297719	-4.77794	1.77104e-06	0.00029233
ENSRNOG00000003603	1316.18	0.0165624	0.170003	0.0974241	0.92239	0.986033
ENSRNOG00000006003	13.585	1.81353	1.13067	1.60395	0.108726	0.537349
ENSRNOG00000003611	1568.69	-0.46091	0.167274	-2.75542	0.00586175	0.126546
ENSRNOG00000003613	28.2768	-0.37446	0.450996	-0.830294	0.406373	0.826126
ENSRNOG00000003614	1058.01	-0.0601657	0.163066	-0.368965	0.712154	0.945034
ENSRNOG00000003616	245.281	0.570984	0.319884	1.78497	0.0742659	0.452477
ENSRNOG00000017987	5.57306	1.81201	1.43989	1.25844	0.208232	NA
ENSRNOG00000003622	243.994	0.326627	0.209367	1.56007	0.118744	0.555949
ENSRNOG00000003625	5217.15	-0.0211483	0.0757687	-0.279116	0.780156	0.960675
ENSRNOG00000003626	3198.02	0.0487218	0.0984184	0.495048	0.620567	0.921504
ENSRNOG00000003629	619.011	0.162492	0.118487	1.37139	0.170253	0.633379
ENSRNOG00000003634	251.372	0.177274	0.207129	0.855863	0.392073	0.819297
ENSRNOG00000003635	1692.25	0.347404	0.221101	1.57125	0.116126	0.551414
ENSRNOG00000003643	1266.57	-0.165718	0.209089	-0.792569	0.428029	0.840067
ENSRNOG00000003645	11274	0.0887412	0.113725	0.780315	0.435206	0.843403
ENSRNOG00000003649	3658.05	0.303154	0.135972	2.22953	0.0257789	0.272015
ENSRNOG00000003650	182.657	0.561686	0.282286	1.98978	0.0466156	0.36569
ENSRNOG00000003653	2177.02	-0.206137	0.134024	-1.53806	0.124033	0.565013
ENSRNOG00000003654	4754.14	-0.0982035	0.19359	-0.507277	0.611961	0.918549
ENSRNOG00000003657	1196.8	0.00378883	0.121047	0.0313004	0.97503	0.995217
ENSRNOG00000003661	10487.6	0.125162	0.10677	1.17225	0.241095	0.709714
ENSRNOG00000003666	26.7582	0.212681	0.50741	0.41915	0.675107	0.937171
ENSRNOG00000003669	158.802	0.283911	0.236666	1.19963	0.230284	0.698102
ENSRNOG00000003673	1080.59	-0.0705066	0.1343	-0.524994	0.599588	0.914013
ENSRNOG00000003674	163.72	0.160684	0.299816	0.535942	0.591999	0.911913
ENSRNOG00000003679	5884.34	-0.224305	0.134385	-1.66912	0.0950937	0.50292
ENSRNOG00000003680	11.998	0.106521	0.65587	0.162412	0.870981	0.978534
ENSRNOG00000003681	212.612	0.212029	0.291681	0.726921	0.467274	0.861829
ENSRNOG00000003682	2413.31	-0.389854	0.198123	-1.96773	0.0490986	0.376407
ENSRNOG00000003683	13.5152	-0.145716	0.723491	-0.201407	0.84038	0.973921
ENSRNOG00000003686	3024.08	-0.148255	0.0953661	-1.55459	0.120044	0.558156
ENSRNOG00000003687	335.128	-0.222684	0.217572	-1.0235	0.306074	0.760963
ENSRNOG00000003689	8629.66	-0.0705254	0.077614	-0.908669	0.363525	0.806228
ENSRNOG00000003691	4739.17	0.0685312	0.10787	0.635315	0.525223	0.887199
ENSRNOG00000003694	275.242	-0.284304	0.197608	-1.43873	0.150227	0.609193
ENSRNOG00000003699	220.365	0.0753529	0.176093	0.427916	0.668713	0.935548
ENSRNOG00000003703	1061.03	-0.13797	0.147487	-0.935471	0.349546	0.796822
ENSRNOG00000003704	2.82742	-0.134955	1.22482	-0.110184	0.912263	NA
ENSRNOG00000003705	19.9603	-0.0154184	0.570839	-0.0270101	0.978452	0.995552
ENSRNOG00000003706	2601.41	0.0916784	0.104259	0.879334	0.37922	0.812875
ENSRNOG00000003707	1032.43	-0.292849	0.125636	-2.33093	0.0197569	0.237612
ENSRNOG00000003709	20.5257	0.495708	0.683534	0.725214	0.468321	0.862532
ENSRNOG00000003712	3826.57	-0.124621	0.115593	-1.0781	0.280989	0.743897
ENSRNOG00000003714	1128.23	-0.273823	0.157675	-1.73663	0.0824526	0.474604
ENSRNOG00000003715	73.7467	-0.156684	0.62761	-0.249652	0.802857	0.965369
ENSRNOG00000013793	3.08782	1.80955	1.51296	1.19603	0.231684	NA
ENSRNOG00000003717	1771.66	0.0892773	0.0999577	0.893151	0.371776	0.809888
ENSRNOG00000003719	956.616	-0.113351	0.0950633	-1.19237	0.233115	0.701167
ENSRNOG00000003720	289.581	-0.0412608	0.207722	-0.198635	0.842548	0.97427
ENSRNOG00000003722	287.052	-0.326053	0.299421	-1.08894	0.276179	0.74026
ENSRNOG00000003723	10414	-0.0200695	0.103764	-0.193414	0.846635	0.9753
ENSRNOG00000003724	1443.79	0.273397	0.170747	1.60119	0.109335	0.538046
ENSRNOG00000003726	18.3484	0.140661	0.534723	0.263055	0.792508	0.963231
ENSRNOG00000003728	835.396	-0.0611583	0.159368	-0.383754	0.701161	0.943666
ENSRNOG00000003732	507.394	0.0691829	0.184904	0.374156	0.708288	0.944812
ENSRNOG00000003736	12800.3	0.317086	0.136174	2.32855	0.0198831	0.237804
ENSRNOG00000003737	62.7068	0.557007	0.375584	1.48304	0.138063	0.590822
ENSRNOG00000003738	698.303	0.184723	0.249909	0.739161	0.459809	0.85848
ENSRNOG00000033706	122.431	-1.41467	0.438367	-3.22714	0.00125033	0.0475892
ENSRNOG00000003741	252.754	-0.360323	0.334533	-1.07709	0.281439	0.74449
ENSRNOG00000003742	281.075	0.113691	0.16315	0.696849	0.485897	0.871383
ENSRNOG00000003743	3607.3	-0.148316	0.0893734	-1.65951	0.0970138	0.506061
ENSRNOG00000003745	1537.52	0.129658	0.16311	0.794914	0.426664	0.840067
ENSRNOG00000003747	2331.8	0.24504	0.11548	2.12192	0.0338442	0.314093
ENSRNOG00000003748	23.0674	0.412879	0.475183	0.868883	0.384911	0.814994
ENSRNOG00000003749	47.9626	0.570711	0.400529	1.42489	0.154188	0.614626
ENSRNOG00000003755	9.01564	-0.0831273	0.744713	-0.111623	0.911122	NA
ENSRNOG00000003756	6.83736	0.531429	0.83697	0.634944	0.525465	NA
ENSRNOG00000003759	406.534	-0.170682	0.160262	-1.06502	0.286868	0.747724
ENSRNOG00000003762	131.024	-0.0211632	0.389981	-0.0542674	0.956722	0.990842
ENSRNOG00000003763	7151.06	-0.264931	0.102989	-2.57242	0.0100991	0.166188
ENSRNOG00000003767	1256.21	0.0151393	0.104591	0.144747	0.88491	0.981842
ENSRNOG00000064303	186.377	1.7982	1.18336	1.51957	0.128619	0.573291
ENSRNOG00000003772	3910.56	0.389196	0.155561	2.50189	0.0123534	0.186059
ENSRNOG00000003773	2073.92	0.0291435	0.104185	0.279728	0.779686	0.960675
ENSRNOG00000005858	163.792	-1.36993	0.422025	-3.24608	0.00117007	0.0458281
ENSRNOG00000003778	235.992	-0.479901	0.213821	-2.24441	0.0248061	0.26615
ENSRNOG00000003779	1122.14	0.0930577	0.111361	0.835641	0.403357	0.824686
ENSRNOG00000003781	222.512	-0.297896	0.388591	-0.766608	0.443315	0.848584
ENSRNOG00000003782	1422.08	-0.00179212	0.0918626	-0.0195087	0.984435	0.997884
ENSRNOG00000003783	7282.25	0.0933902	0.166206	0.561893	0.574189	0.904403
ENSRNOG00000003784	50.2062	-0.268205	0.377842	-0.709834	0.477807	0.869068
ENSRNOG00000003785	224.685	-0.0975685	0.209321	-0.466118	0.641131	0.927079
ENSRNOG00000003786	1485.98	-0.104281	0.283159	-0.368276	0.712667	0.945034
ENSRNOG00000003787	147.255	-0.495838	0.2132	-2.32569	0.0200349	0.238749
ENSRNOG00000003790	2.82074	-0.107144	1.25447	-0.08541	0.931935	NA
ENSRNOG00000003792	1963.51	-0.247786	0.153653	-1.61264	0.106824	0.531617
ENSRNOG00000003794	231.514	-0.204178	0.284086	-0.718719	0.472314	0.864738
ENSRNOG00000003795	1561.1	-0.0950644	0.0865261	-1.09868	0.271908	0.736624
ENSRNOG00000003797	2210.13	0.00970328	0.0846376	0.114645	0.908726	0.984847
ENSRNOG00000003800	10.6482	0.077702	0.69541	0.111736	0.911033	0.985463
ENSRNOG00000003802	136.065	-0.284354	0.310274	-0.91646	0.359425	0.805242
ENSRNOG00000003803	867.482	-0.192672	0.152316	-1.26494	0.205891	0.677335
ENSRNOG00000003805	1954.79	-0.126475	0.135767	-0.931556	0.351566	0.798252
ENSRNOG00000003807	46.2007	-0.322905	0.425788	-0.75837	0.448229	0.851404
ENSRNOG00000003809	2139.22	0.353871	0.157647	2.24471	0.0247871	0.26615
ENSRNOG00000003812	70.2473	-0.307564	0.336885	-0.912966	0.36126	0.805873
ENSRNOG00000001943	13.2527	1.78935	0.773415	2.31358	0.020691	0.241484
ENSRNOG00000003815	4160.55	0.0800788	0.130249	0.614811	0.538679	0.891058
ENSRNOG00000003816	965.815	-0.10601	0.106366	-0.996653	0.318933	0.772841
ENSRNOG00000003821	6369.44	0.0488127	0.132233	0.369141	0.712022	0.945034
ENSRNOG00000003822	2579.44	-0.0633701	0.107363	-0.590242	0.555029	0.896828
ENSRNOG00000003825	944.91	-0.142702	0.125262	-1.13923	0.254605	0.720014
ENSRNOG00000003827	7586.7	0.0838828	0.125362	0.669126	0.503415	0.878592
ENSRNOG00000003829	1198.13	0.0593886	0.104923	0.566022	0.571379	0.902752
ENSRNOG00000003831	271.362	-0.166212	0.183695	-0.904822	0.36556	0.807184
ENSRNOG00000003832	383.57	-0.044533	0.158919	-0.280224	0.779306	0.960675
ENSRNOG00000003833	643.666	0.301391	0.210976	1.42855	0.153133	0.613676
ENSRNOG00000003834	2571.21	-0.0391716	0.124229	-0.315316	0.752522	0.954708
ENSRNOG00000003835	3820.21	0.270854	0.352797	0.767735	0.442645	0.848327
ENSRNOG00000003840	608.27	-0.11951	0.133318	-0.896426	0.370025	0.809504
ENSRNOG00000003841	756.687	0.5097	0.239007	2.13257	0.0329601	0.310673
ENSRNOG00000003844	5011.74	-0.161963	0.097222	-1.66591	0.0957322	0.503856
ENSRNOG00000069587	2.20296	1.78793	1.72882	1.03419	0.301045	NA
ENSRNOG00000003846	5819.15	0.130666	0.0912325	1.43224	0.152077	0.612278
ENSRNOG00000003848	2465.28	-0.286655	0.126451	-2.26692	0.023395	0.258319
ENSRNOG00000003849	405.565	0.122799	0.155807	0.788152	0.430608	0.840839
ENSRNOG00000003853	837.835	0.030789	0.143976	0.213848	0.830665	0.970519
ENSRNOG00000003855	3237.68	-0.0079708	0.104908	-0.0759786	0.939436	0.987829
ENSRNOG00000003858	3673.58	-0.0247974	0.132946	-0.186522	0.852035	0.975936
ENSRNOG00000003861	656.73	0.00392011	0.12761	0.0307194	0.975493	0.995217
ENSRNOG00000003863	3082.97	0.189224	0.115373	1.6401	0.100984	0.517242
ENSRNOG00000003864	4486.36	0.286863	0.126496	2.26776	0.0233438	0.25793
ENSRNOG00000029861	178.955	1.78729	1.03813	1.72164	0.0851341	0.480864
ENSRNOG00000003866	112.044	0.216796	0.281504	0.770136	0.441219	0.847745
ENSRNOG00000003869	1064.3	-0.137694	0.843885	-0.163166	0.870388	0.978534
ENSRNOG00000003870	566.291	0.521122	0.232426	2.2421	0.0249549	0.2671
ENSRNOG00000003872	18060.3	0.181184	0.154691	1.17126	0.241494	0.710384
ENSRNOG00000003873	2839.83	-0.0225609	0.10996	-0.205175	0.837436	0.972809
ENSRNOG00000003875	351.27	-0.0480451	0.180631	-0.265986	0.79025	0.963231
ENSRNOG00000009345	2.18631	1.77761	1.57114	1.13141	0.257881	NA
ENSRNOG00000003879	7094.93	0.313176	0.122423	2.55815	0.0105231	0.170563
ENSRNOG00000003881	3107.52	-0.0495933	0.0930526	-0.53296	0.594061	0.912789
ENSRNOG00000003882	4533.28	-0.219617	0.177956	-1.23411	0.217163	0.688951
ENSRNOG00000059540	5.26768	1.7716	1.07429	1.64909	0.0991299	NA
ENSRNOG00000003884	36.1113	0.534211	0.399349	1.33771	0.180993	0.649965
ENSRNOG00000003889	2009.42	0.0111903	0.104889	0.106687	0.915038	0.985463
ENSRNOG00000003890	7898.77	0.0400494	0.0979005	0.409083	0.682479	0.938639
ENSRNOG00000003893	1893.27	-0.057834	0.177978	-0.32495	0.745219	0.953576
ENSRNOG00000002947	122.535	1.77134	1.31339	1.34867	0.177442	0.644965
ENSRNOG00000003897	109953	0.106901	0.731215	0.146196	0.883766	0.981682
ENSRNOG00000003899	19646.6	0.160525	0.153061	1.04876	0.294289	0.753112
ENSRNOG00000003901	392.111	-0.0544799	0.240142	-0.226865	0.820529	0.968001
ENSRNOG00000003902	4.29241	-0.193457	1.14383	-0.16913	0.865694	NA
ENSRNOG00000020332	271.997	-1.35775	0.418032	-3.24796	0.00116235	0.0456363
ENSRNOG00000003908	370.061	-0.111526	0.20779	-0.536725	0.591458	0.911913
ENSRNOG00000003915	837.735	0.00596953	0.168845	0.035355	0.971797	0.994294
ENSRNOG00000003917	1370.17	0.13222	0.201581	0.655914	0.511879	0.88013
ENSRNOG00000003918	1525.34	0.0814508	0.12288	0.662847	0.507428	0.879195
ENSRNOG00000003919	1730.64	-0.131653	0.111277	-1.18311	0.236767	0.705592
ENSRNOG00000003923	2710.94	0.0918716	0.0949583	0.967493	0.333297	0.782499
ENSRNOG00000003924	1253.73	0.0392346	0.177607	0.220907	0.825165	0.968167
ENSRNOG00000003925	82.7955	-0.331844	0.30636	-1.08318	0.278727	0.742713
ENSRNOG00000003927	16760	0.19051	0.184397	1.03315	0.301533	0.757638
ENSRNOG00000003928	5441.82	0.0818752	0.0909598	0.900125	0.368054	0.807917
ENSRNOG00000003929	276.69	-0.210232	0.313016	-0.671634	0.501817	0.877709
ENSRNOG00000003931	1216.13	0.246584	0.349717	0.705096	0.48075	0.86966
ENSRNOG00000003936	807.435	-0.0348439	0.153873	-0.226446	0.820855	0.968001
ENSRNOG00000003942	1667.74	0.056858	0.0911012	0.624119	0.532549	0.889159
ENSRNOG00000003946	2399.3	0.051761	0.126941	0.407755	0.683453	0.938646
ENSRNOG00000003947	249.486	-0.278603	0.159279	-1.74916	0.0802641	0.470488
ENSRNOG00000003948	2121.23	-0.0415756	0.0830603	-0.500546	0.61669	0.920599
ENSRNOG00000003949	560.016	-0.364606	0.29523	-1.23499	0.216835	0.688533
ENSRNOG00000046941	2.17264	1.76648	1.60343	1.10169	0.270598	NA
ENSRNOG00000003951	5201.21	0.151544	0.0885395	1.7116	0.08697	0.484278
ENSRNOG00000003952	92.0504	-0.0138711	0.334553	-0.0414618	0.966928	0.99386
ENSRNOG00000003953	3748.37	0.109577	0.0929814	1.17848	0.238604	0.70802
ENSRNOG00000003954	3978.54	0.0361704	0.185651	0.19483	0.845526	0.974925
ENSRNOG00000003955	352.343	-0.097645	0.161389	-0.60503	0.545159	0.892922
ENSRNOG00000003956	307.957	-0.0705051	0.178286	-0.39546	0.692504	0.940357
ENSRNOG00000003958	988.233	0.0394772	0.134835	0.292782	0.769689	0.960011
ENSRNOG00000003959	41.8145	-0.161195	0.482372	-0.334171	0.73825	0.9522
ENSRNOG00000003964	842.312	-0.0177159	0.150032	-0.118081	0.906004	0.984847
ENSRNOG00000003967	13363.3	0.119223	0.109265	1.09114	0.27521	0.739643
ENSRNOG00000003969	731.904	0.127664	1.00146	0.127477	0.898563	0.984224
ENSRNOG00000003970	5156.39	-0.0826578	0.0943729	-0.875864	0.381104	0.814109
ENSRNOG00000003971	443.098	-0.109378	0.122198	-0.89509	0.370739	0.809649
ENSRNOG00000019427	4.35702	1.75199	1.16547	1.50324	0.132776	NA
ENSRNOG00000003973	1888.57	0.0779672	0.13096	0.595352	0.551608	0.895594
ENSRNOG00000003975	20391.4	0.241838	0.142796	1.69359	0.0903433	0.49172
ENSRNOG00000003979	281.126	-0.251871	0.167266	-1.50581	0.132116	0.579634
ENSRNOG00000003980	1390.67	0.10595	0.10707	0.989546	0.322396	0.775476
ENSRNOG00000003981	1198.64	-0.0670363	0.11467	-0.584604	0.558814	0.898904
ENSRNOG00000003985	1183.69	0.261708	0.11091	2.35964	0.0182926	0.228143
ENSRNOG00000003988	762.145	-0.0774561	0.143806	-0.538615	0.590152	0.911892
ENSRNOG00000003990	7243.4	0.0567494	0.0865437	0.655732	0.511997	0.88013
ENSRNOG00000056413	9.33877	1.75146	0.875263	2.00107	0.0453846	NA
ENSRNOG00000003992	114.856	-0.141956	0.260595	-0.544737	0.585934	0.910179
ENSRNOG00000003997	2.49236	0.214833	1.35591	0.158442	0.874109	NA
ENSRNOG00000056400	9.3222	1.7441	0.997316	1.7488	0.0803264	NA
ENSRNOG00000003999	854.019	0.178169	0.10283	1.73265	0.0831587	0.475389
ENSRNOG00000004000	434.9	-0.141833	0.129351	-1.09649	0.272864	0.737489
ENSRNOG00000004001	192.232	-0.314276	0.177057	-1.775	0.0758987	0.457428
ENSRNOG00000004003	423.745	0.542866	0.288387	1.88242	0.0597793	0.414306
ENSRNOG00000004004	1343.47	-0.259601	0.120874	-2.14769	0.031738	0.305163
ENSRNOG00000004006	1565.84	0.3018	0.158077	1.9092	0.0562366	0.400389
ENSRNOG00000004009	39.1217	0.111276	0.468736	0.237396	0.81235	0.967223
ENSRNOG00000004011	727.224	-0.104743	0.144529	-0.724722	0.468622	0.862694
ENSRNOG00000004013	142.387	-0.309039	0.21326	-1.44911	0.147306	0.604776
ENSRNOG00000004014	2247.95	0.0378471	0.118034	0.320644	0.74848	0.954108
ENSRNOG00000004016	2139.83	-0.0480629	0.114184	-0.420926	0.673809	0.936869
ENSRNOG00000004018	10.5936	0.272732	0.857708	0.317978	0.750502	0.954158
ENSRNOG00000004019	1041.29	0.0591179	0.199458	0.296392	0.76693	0.959473
ENSRNOG00000004022	119.198	0.189886	0.244784	0.775727	0.43791	0.845841
ENSRNOG00000004026	7018.13	-0.017837	0.141076	-0.126436	0.899387	0.984298
ENSRNOG00000004027	13643	-0.197969	0.113889	-1.73827	0.0821637	0.474332
ENSRNOG00000016136	2.8651	1.73897	1.34134	1.29644	0.194823	NA
ENSRNOG00000004390	5.70802	1.73799	1.53031	1.13571	0.256078	NA
ENSRNOG00000004032	5669.11	-0.0280547	0.131054	-0.214069	0.830493	0.970459
ENSRNOG00000004033	2217.12	-0.0093818	0.126704	-0.0740449	0.940975	0.988001
ENSRNOG00000004035	799.72	0.0767873	0.122069	0.629046	0.529319	0.888333
ENSRNOG00000004036	5100.91	0.189849	0.146434	1.29648	0.19481	0.66675
ENSRNOG00000004040	13.7947	-0.346265	0.589228	-0.587658	0.556762	0.897924
ENSRNOG00000004048	315.931	-0.126122	0.169144	-0.745652	0.455878	0.855844
ENSRNOG00000004049	3086.43	0.0921951	0.144476	0.638136	0.523385	0.886515
ENSRNOG00000004050	2548.87	-0.149038	0.153844	-0.968757	0.332666	0.781926
ENSRNOG00000004057	328.465	-0.0393681	0.177369	-0.221956	0.824348	0.96804
ENSRNOG00000004059	154.148	0.254692	0.212237	1.20004	0.230125	0.697883
ENSRNOG00000004060	31006.6	0.0356925	0.0750061	0.475861	0.634173	0.924935
ENSRNOG00000004061	2336.8	-0.329626	0.120388	-2.73802	0.00618097	0.129943
ENSRNOG00000004062	14.2948	-0.182158	0.759922	-0.239706	0.810558	0.96699
ENSRNOG00000004063	547.689	0.304787	0.299314	1.01829	0.308542	0.762795
ENSRNOG00000004066	22.6292	-0.107029	0.469509	-0.227959	0.819678	0.968001
ENSRNOG00000004067	20.682	-0.436696	0.527656	-0.827614	0.407889	0.827648
ENSRNOG00000004068	1007.2	0.051298	0.135293	0.379161	0.704568	0.944719
ENSRNOG00000004072	17364.1	0.0353049	0.0882913	0.399869	0.689253	0.940244
ENSRNOG00000004075	3.61053	0.199747	1.09808	0.181907	0.855656	NA
ENSRNOG00000004076	350.143	-0.00907169	0.149054	-0.0608618	0.951469	0.989719
ENSRNOG00000004077	2.69632	-0.098103	1.48744	-0.0659541	0.947414	NA
ENSRNOG00000024127	5.70285	1.73489	1.01812	1.704	0.0883802	NA
ENSRNOG00000004083	4769.75	0.0408271	0.135757	0.300737	0.763615	0.958749
ENSRNOG00000021018	8.52326	1.72691	0.849318	2.03329	0.0420231	NA
ENSRNOG00000004085	572.983	-0.139947	0.118726	-1.17874	0.238503	0.707896
ENSRNOG00000004089	1034.94	0.235073	0.162075	1.45039	0.146949	0.604357
ENSRNOG00000048125	11.3727	1.72571	1.32385	1.30355	0.192386	0.664537
ENSRNOG00000004091	1281.75	0.0268612	0.109295	0.245768	0.805862	0.965369
ENSRNOG00000026387	9.21458	1.71966	0.832887	2.0647	0.0389517	NA
ENSRNOG00000004093	2013.85	0.0181333	0.0867351	0.209066	0.834397	0.971371
ENSRNOG00000004094	1665.61	-0.278115	0.179476	-1.54959	0.121239	0.561456
ENSRNOG00000004099	1756.14	0.0105018	0.129039	0.0813848	0.935136	0.98723
ENSRNOG00000004100	1772.14	-0.0195802	0.102356	-0.191296	0.848294	0.97548
ENSRNOG00000004103	1551.47	-0.0318301	0.11259	-0.282708	0.777401	0.960675
ENSRNOG00000004104	206.315	-0.0829916	0.165862	-0.500365	0.616818	0.92062
ENSRNOG00000004107	11753.8	0.0865106	0.145118	0.596141	0.551081	0.895525
ENSRNOG00000004109	40.2636	0.243607	0.644105	0.37821	0.705275	0.94475
ENSRNOG00000004110	499.187	0.0306961	0.179101	0.17139	0.863917	0.976473
ENSRNOG00000004111	9030.15	0.137743	0.212736	0.647484	0.517318	0.882745
ENSRNOG00000004112	22.6553	-0.223472	0.463063	-0.482595	0.629383	0.923905
ENSRNOG00000004117	13.155	0.216457	0.641187	0.337587	0.735674	0.951413
ENSRNOG00000004120	496.826	0.199891	1.0607	0.188452	0.850522	0.975936
ENSRNOG00000004122	2.83288	0.201533	1.32644	0.151935	0.879238	NA
ENSRNOG00000004125	9.44832	-0.258801	0.757328	-0.341728	0.732555	0.950702
ENSRNOG00000004127	1298.41	-0.173389	0.169398	-1.02356	0.306042	0.760963
ENSRNOG00000004130	2863.82	-0.162917	0.0866246	-1.88072	0.0600094	0.414834
ENSRNOG00000004131	4717.14	-0.101852	0.0842372	-1.20911	0.226621	0.694549
ENSRNOG00000004132	35319.7	0.0385606	0.123827	0.311408	0.75549	0.955722
ENSRNOG00000004133	6.646	-0.112128	0.89483	-0.125307	0.900281	NA
ENSRNOG00000004135	441.186	0.0181469	0.140978	0.128721	0.897578	0.984018
ENSRNOG00000004137	967.279	0.0245119	0.139117	0.176197	0.86014	0.975936
ENSRNOG00000004139	3912.23	-0.0275051	0.0977469	-0.281391	0.77841	0.960675
ENSRNOG00000004140	183.798	-0.0466196	0.171393	-0.272004	0.785619	0.962959
ENSRNOG00000004141	1700.74	0.0797703	0.167033	0.477571	0.632955	0.924773
ENSRNOG00000029663	7.05283	1.71049	0.899662	1.90126	0.057268	NA
ENSRNOG00000004143	15320	0.184285	0.0694567	2.65323	0.00797248	0.148746
ENSRNOG00000004145	88.2978	0.20632	0.262331	0.786486	0.431583	0.841447
ENSRNOG00000004146	2361.09	-0.0936915	0.131174	-0.714256	0.475069	0.866274
ENSRNOG00000037360	3.52022	1.70983	1.21824	1.40352	0.160461	NA
ENSRNOG00000004148	1563.92	-0.16082	0.168117	-0.956597	0.338771	0.788742
ENSRNOG00000004150	70.3678	0.281124	0.439215	0.64006	0.522133	0.885514
ENSRNOG00000004152	467.528	0.106505	0.255628	0.416643	0.67694	0.937657
ENSRNOG00000004155	39.6452	-0.301818	0.375984	-0.802743	0.422123	0.837251
ENSRNOG00000004158	59.2044	-0.439772	0.334459	-1.31488	0.188551	0.659331
ENSRNOG00000004159	6613.01	-0.112289	0.0789595	-1.4221	0.154996	0.616327
ENSRNOG00000004160	144.26	-0.336596	0.209815	-1.60425	0.10866	0.537187
ENSRNOG00000004161	450.397	-0.279766	0.144247	-1.93949	0.0524412	0.386545
ENSRNOG00000004162	1438.53	-0.456758	0.16222	-2.81566	0.00486769	0.111529
ENSRNOG00000004165	164.739	-0.491696	0.199276	-2.46741	0.0136093	0.197793
ENSRNOG00000004168	464.408	0.179172	0.147588	1.214	0.224747	0.694089
ENSRNOG00000004169	2591.9	-0.0420213	0.124838	-0.336607	0.736413	0.951957
ENSRNOG00000004171	97.8011	-0.0746614	0.235175	-0.317471	0.750886	0.954226
ENSRNOG00000004172	3157.04	0.0980266	0.132795	0.738179	0.460406	0.858559
ENSRNOG00000032940	2.82056	1.69568	1.2975	1.30689	0.191251	NA
ENSRNOG00000004181	588.489	0.0109205	0.122437	0.0891924	0.928929	0.986688
ENSRNOG00000004183	476.705	0.00320185	0.132318	0.0241982	0.980695	0.996431
ENSRNOG00000004185	2941.84	-0.019901	0.125537	-0.158527	0.874042	0.97942
ENSRNOG00000004186	1393.77	0.00275297	0.12884	0.0213673	0.982953	0.997194
ENSRNOG00000004188	2.34192	0.441558	1.33882	0.329811	0.741543	NA
ENSRNOG00000004189	681.244	0.0995533	0.180129	0.552677	0.580485	0.908415
ENSRNOG00000004192	1966.64	0.167659	0.107623	1.55784	0.119272	0.556605
ENSRNOG00000004193	1444.86	-0.184036	0.153318	-1.20035	0.230002	0.697772
ENSRNOG00000031004	197.746	-1.33911	0.30471	-4.39471	1.10921e-05	0.00129083
ENSRNOG00000004196	7960.41	0.161102	0.141827	1.13591	0.255995	0.722431
ENSRNOG00000004197	120.222	-0.185418	0.343126	-0.540379	0.588936	0.911735
ENSRNOG00000004198	1329.81	-0.240175	0.119795	-2.00488	0.0449763	0.358914
ENSRNOG00000004200	18.2767	0.466984	0.59032	0.791068	0.428904	0.840129
ENSRNOG00000004201	80.8007	-0.158835	0.289311	-0.549012	0.582997	0.908977
ENSRNOG00000004205	2009.95	-0.0765054	0.139777	-0.54734	0.584145	0.908977
ENSRNOG00000004206	2218.6	0.449924	0.20238	2.22316	0.026205	0.273302
ENSRNOG00000012608	3.0554	1.68612	1.48704	1.13387	0.256847	NA
ENSRNOG00000004208	12016.4	0.0756794	0.181772	0.416343	0.677159	0.937739
ENSRNOG00000062987	5.51321	1.68209	1.5246	1.1033	0.269898	NA
ENSRNOG00000004212	557.572	0.16946	0.131614	1.28755	0.197901	0.670196
ENSRNOG00000004214	14754.8	0.173996	0.113038	1.53927	0.123738	0.564304
ENSRNOG00000004216	17.1444	0.376749	0.825966	0.456131	0.648295	0.929544
ENSRNOG00000004217	8546.94	0.0412638	0.130246	0.316816	0.751384	0.954373
ENSRNOG00000004218	365.113	-0.0604683	0.160179	-0.377505	0.705798	0.944812
ENSRNOG00000004219	1081.8	0.178217	0.118025	1.50999	0.131046	0.577585
ENSRNOG00000004220	1001.67	-0.0896213	0.105568	-0.848943	0.395913	0.822222
ENSRNOG00000004221	49.6422	-0.548377	0.322549	-1.70014	0.0891053	0.488434
ENSRNOG00000004222	4384.43	-0.193822	0.281215	-0.689231	0.490678	0.87337
ENSRNOG00000003813	3.05326	1.6819	1.55699	1.08023	0.28004	NA
ENSRNOG00000004226	1356.44	0.0530403	0.22204	0.238877	0.811201	0.967127
ENSRNOG00000004443	16.6281	1.68084	0.664277	2.53033	0.0113954	0.177927
ENSRNOG00000004232	324.44	-0.41916	0.18244	-2.29752	0.0215892	0.247392
ENSRNOG00000004234	2434.22	0.00987241	0.102504	0.0963121	0.923273	0.986033
ENSRNOG00000004239	2.98666	0.341187	1.89417	0.180125	0.857054	NA
ENSRNOG00000065739	618.482	1.67451	0.646329	2.5908	0.00957535	0.161875
ENSRNOG00000004245	1708.84	0.527371	0.198541	2.65624	0.00790179	0.148727
ENSRNOG00000004246	1582.21	-0.0420078	0.118862	-0.353417	0.723776	0.947847
ENSRNOG00000004249	133.92	0.0583951	0.231097	0.252687	0.80051	0.965339
ENSRNOG00000004252	5890.94	0.164628	0.125159	1.31535	0.188392	0.659331
ENSRNOG00000004255	1021.37	0.268886	0.137012	1.9625	0.0497042	0.378182
ENSRNOG00000004257	3048.65	0.0973531	0.115668	0.841657	0.39998	0.823584
ENSRNOG00000004258	221.169	0.171682	0.179221	0.957935	0.338095	0.788045
ENSRNOG00000004259	1971.25	0.0963957	0.0955369	1.00899	0.31298	0.767664
ENSRNOG00000046487	11.7416	1.67281	0.707924	2.36297	0.0181289	0.226984
ENSRNOG00000004263	1237.74	-0.101795	0.102538	-0.992751	0.320831	0.774145
ENSRNOG00000004265	2.48119	-0.171587	1.58059	-0.108559	0.913553	NA
ENSRNOG00000004268	823.938	-0.522924	0.175635	-2.97734	0.00290766	0.080954
ENSRNOG00000004269	156.865	-0.246205	0.448054	-0.549498	0.582664	0.908977
ENSRNOG00000004273	476.994	-0.189753	0.154845	-1.22544	0.220409	0.691378
ENSRNOG00000004275	48.185	-0.488499	0.471045	-1.03705	0.299711	0.756811
ENSRNOG00000004276	9761.83	0.122914	0.0935973	1.31322	0.18911	0.659694
ENSRNOG00000004278	8813.95	0.117755	0.166204	0.708496	0.478637	0.86935
ENSRNOG00000004279	870.324	-0.152522	0.160654	-0.949378	0.342428	0.790952
ENSRNOG00000004280	11261.9	0.0989714	0.155487	0.636525	0.524435	0.886813
ENSRNOG00000004281	2807.1	0.347449	0.157033	2.21259	0.0269256	0.277774
ENSRNOG00000004283	5040.55	-0.0181635	0.0915437	-0.198414	0.842721	0.974331
ENSRNOG00000004284	7046.36	0.273362	0.118943	2.29826	0.0215468	0.247368
ENSRNOG00000004287	479.145	0.0159991	0.128087	0.124908	0.900596	0.984298
ENSRNOG00000004288	824.744	0.110488	0.146501	0.754177	0.450743	0.852757
ENSRNOG00000004290	19150.3	0.142446	0.163669	0.870325	0.384123	0.814994
ENSRNOG00000004291	27652.8	-0.0573926	0.109663	-0.523355	0.600727	0.914403
ENSRNOG00000004292	1662.32	0.0966805	0.120516	0.802223	0.422424	0.837251
ENSRNOG00000024717	54.9669	-1.33724	0.378075	-3.53698	0.000404735	0.0214655
ENSRNOG00000069899	11.6004	1.66542	3.41116	0.488227	0.625389	0.922673
ENSRNOG00000004300	2726.04	0.0419169	0.0957979	0.437556	0.661708	0.933892
ENSRNOG00000004301	1527.51	-0.0578725	0.1121	-0.516256	0.605676	0.915721
ENSRNOG00000004302	1.65438	-0.554052	2.06931	-0.267747	0.788894	NA
ENSRNOG00000004303	53647.1	0.412951	0.16732	2.46803	0.0135858	0.197629
ENSRNOG00000004304	4658.38	0.0418054	0.175537	0.238157	0.81176	0.967223
ENSRNOG00000004305	965.666	-0.16697	0.188308	-0.886686	0.375248	0.811694
ENSRNOG00000004306	493.537	0.0558961	0.244097	0.228991	0.818876	0.968001
ENSRNOG00000004307	358.254	0.0599717	0.185215	0.323795	0.746093	0.953576
ENSRNOG00000004310	4015.35	0.264831	0.151436	1.7488	0.0803261	0.470497
ENSRNOG00000004311	952.813	0.116016	0.129947	0.892799	0.371965	0.809888
ENSRNOG00000004312	5229.67	0.14274	0.165891	0.860443	0.389545	0.818454
ENSRNOG00000004314	702.546	0.380027	0.352484	1.07814	0.280972	0.743897
ENSRNOG00000004316	1189.64	0.0595555	0.122239	0.487207	0.626112	0.923075
ENSRNOG00000004317	151.262	-0.16719	0.213738	-0.782219	0.434086	0.842545
ENSRNOG00000004319	307.299	0.0286951	0.142877	0.200837	0.840826	0.974
ENSRNOG00000004320	482.225	0.197511	0.173738	1.13684	0.255607	0.721714
ENSRNOG00000004322	1260.11	0.163347	0.185521	0.880474	0.378603	0.812485
ENSRNOG00000005341	13.7385	1.66487	0.646038	2.57704	0.00996492	0.16488
ENSRNOG00000004328	389.057	0.0123084	0.156862	0.0784667	0.937457	0.987455
ENSRNOG00000004330	1051.68	-0.369204	0.257696	-1.43271	0.15194	0.612278
ENSRNOG00000004332	1883.51	0.264796	0.185162	1.43008	0.152695	0.612598
[truncated: 16,330 more rows]

## Sheet: up
	baseMean	log2FoldChange	lfcSE	stat	pvalue	padj	symbol	entrez	fold change
ENSRNOG00000000036	58.6868	0.597154	0.422929	1.41195	0.157965	0.619916	Klhdc8a	305096	1.51273
ENSRNOG00000000167	9273.01	0.981482	0.164203	5.97724	2.26952e-09	8.95408e-07	Alas2	25748	1.97449
ENSRNOG00000000199	285.403	0.9303	0.32063	2.90147	0.00371416	0.0940224	Dppa5	301101	1.90567
ENSRNOG00000000239	27.4473	0.664829	0.477261	1.39301	0.163617	0.627205	Ccl7	287561	1.58538
ENSRNOG00000000251	3.18195	0.817939	1.3148	0.622102	0.533875	NA	St6galnac1	287920	1.76289
ENSRNOG00000000335	100.379	1.51736	0.435994	3.48022	0.000500997	0.0245283	Ermap	298485	2.86266
ENSRNOG00000000433	93.3973	0.941783	0.434838	2.16583	0.0303245	0.29711	Prrt1	406167	1.9209
ENSRNOG00000000457	1008.93	0.64344	0.159492	4.03432	5.4761e-05	0.00472356	Tap1	24811	1.56205
ENSRNOG00000000502	165.684	1.31462	0.380773	3.45249	0.000555442	0.0265427	Def6	309642	2.48736
ENSRNOG00000000556	5.88272	1.56958	0.996607	1.57492	0.115275	NA	Nodal	294503	2.96818
ENSRNOG00000000562	90.1047	1.31103	0.276472	4.74199	2.11628e-06	0.000335617	Prf1	50669	2.48118
ENSRNOG00000000569	2388.13	0.853938	0.18878	4.52346	6.0836e-06	0.00082007	Vsir	690899	1.80743
ENSRNOG00000000767	8.97222	4.68521	1.30529	3.58941	0.000331426	NA	NA	NA	25.7269
ENSRNOG00000000781	55.4164	1.06335	0.409409	2.59727	0.00939679	0.15994	Rnf39	171387	2.08977
ENSRNOG00000000782	73.5777	1.37922	0.31301	4.40631	1.05148e-05	0.001261	Trim10	294210	2.60128
ENSRNOG00000000853	183.687	0.694891	0.296812	2.34119	0.0192226	0.23444	Aif1	29427	1.61876
ENSRNOG00000000855	16.4536	0.726277	0.592077	1.22666	0.21995	0.691026	Lst1	64569	1.65436
ENSRNOG00000000906	114.678	0.913476	0.591463	1.54444	0.122483	0.564027	Medag	360757	1.88358
ENSRNOG00000000963	274.903	0.735481	0.350883	2.09608	0.0360747	0.322808	Tmem132c	363915	1.66495
ENSRNOG00000000973	2.67308	1.61465	1.51773	1.06386	0.287392	NA	Tex45	498129	3.06238
ENSRNOG00000001162	4.60065	2.19987	1.5146	1.45244	0.146379	NA	Tff2	116592	4.59438
ENSRNOG00000001164	2.68105	1.61971	1.4763	1.09714	0.272579	NA	Tff1	117270	3.07313
ENSRNOG00000001216	504.388	0.585773	0.245002	2.39089	0.0168075	0.219048	Trpm2	294329	1.50084
ENSRNOG00000001273	1093.11	0.735277	0.208081	3.53361	0.000409928	0.0215994	Psmg3	100361517	1.66472
ENSRNOG00000001324	87.1383	1.17512	0.685374	1.71457	0.0864237	0.483655	Asmt	246281	2.25812
ENSRNOG00000001375	14.9934	1.02963	0.853289	1.20666	0.227564	0.695856	Gal3st4	498166	2.0415
ENSRNOG00000001379	44.4098	0.707532	0.744656	0.950147	0.342038	0.790948	Cyp3a62	170509	1.63301
ENSRNOG00000001469	5494.1	0.893604	0.718516	1.24368	0.213617	0.684252	Eln	25043	1.85781
ENSRNOG00000001480	252.904	0.706616	0.178907	3.94963	7.82722e-05	0.00620652	Ncf1	114553	1.63197
ENSRNOG00000001519	3.31699	0.610516	1.28952	0.473445	0.635896	NA	Dlx2	296499	1.5268
ENSRNOG00000001520	2.50481	2.02649	1.44072	1.40658	0.159551	NA	Dlx1	296500	4.07412
ENSRNOG00000001628	8.59227	3.2397	1.26083	2.5695	0.0101846	NA	Pcp4	25510	9.44596
ENSRNOG00000001644	3.52868	2.12343	1.37534	1.54393	0.122606	NA	Tmem30c	288175	4.35729
ENSRNOG00000001711	35.9572	0.646267	0.38541	1.67683	0.0935759	0.499393	Plaat1	288025	1.56511
ENSRNOG00000001714	3.26631	0.900293	1.19063	0.756146	0.449561	NA	Atp13a4	288026	1.86644
ENSRNOG00000001806	399.61	1.37732	1.09075	1.26273	0.206686	0.677959	Fetub	83928	2.59785
ENSRNOG00000001839	5.97041	1.38323	1.00246	1.37983	0.167638	NA	Vpreb2	363830	2.60852
ENSRNOG00000001859	4865	0.629579	0.218337	2.88352	0.00393254	0.0975656	Sdf2l1	680945	1.54711
ENSRNOG00000001861	181.179	0.848107	0.244652	3.46659	0.000527102	0.0254744	Ydjc	287938	1.80014
ENSRNOG00000001892	9.39301	1.10185	0.906775	1.21513	0.224316	NA	Tbx1	360737	2.1463
ENSRNOG00000001893	3.6756	0.837949	1.17557	0.712802	0.475968	NA	LOC100362453	100362453	1.78751
ENSRNOG00000001915	300.67	1.25274	0.383719	3.26475	0.00109562	0.0443069	Chodl	288289	2.38294
ENSRNOG00000001926	276.502	1.5315	0.782888	1.95622	0.0504395	0.38091	Cldn1	65129	2.89086
ENSRNOG00000001943	13.2527	1.78935	0.773415	2.31358	0.020691	0.241484	Retnlg	288135	3.4566
ENSRNOG00000001957	136.929	0.731851	0.356815	2.05107	0.0402604	0.340613	Sult1e1	360268	1.66077
ENSRNOG00000002052	2299.5	0.640722	0.213538	3.00051	0.00269529	0.0780458	Ccdc80	64387	1.55911
ENSRNOG00000002331	9.77902	6.75155	3.9114	1.72612	0.084326	0.478669	Aldh3a1	25375	107.75
ENSRNOG00000002350	8.90314	1.37179	0.924533	1.48377	0.13787	NA	Eaf2	266787	2.58792
ENSRNOG00000002468	6.44337	1.00341	1.1519	0.871089	0.383706	NA	Tnr	25567	2.00473
ENSRNOG00000002555	6.84379	0.982376	1.11506	0.881007	0.378314	NA	Serpinb7	117092	1.97572
ENSRNOG00000002571	3.8362	0.936724	1.40156	0.668344	0.503914	NA	Tekt5	363538	1.91418
ENSRNOG00000002664	1176.26	0.809385	0.593837	1.36297	0.172891	0.638119	Emp2	360468	1.75246
ENSRNOG00000002721	1254.07	0.845037	0.307507	2.74802	0.00599557	0.128286	Ndufb4	288088	1.79631
ENSRNOG00000002771	2.33401	3.49583	2.26506	1.54337	0.122741	NA	Ereg	59325	11.281
ENSRNOG00000002776	154.337	1.21719	0.258833	4.70263	2.56836e-06	0.000394211	Sell	29259	2.32494
ENSRNOG00000002792	34.571	1.94111	0.59336	3.27139	0.00107021	0.0437163	Cxcl2	114105	3.84001
ENSRNOG00000002797	6.34233	0.987563	0.909794	1.08548	0.27771	NA	Gpr156	260430	1.98283
ENSRNOG00000002800	8.50662	1.4212	1.02907	1.38105	0.167263	NA	Gdpd2	302421	2.67808
ENSRNOG00000002811	2.33337	4.68504	2.79124	1.67848	0.0932536	NA	Brinp3	286901	25.7239
ENSRNOG00000002820	68.3914	1.30892	0.32664	4.00724	6.1433e-05	0.00520283	LOC24906	24906	2.47756
ENSRNOG00000002911	387.397	1.61055	1.31634	1.22351	0.221138	0.692304	Alb	24186	3.05368
ENSRNOG00000002947	122.535	1.77134	1.31339	1.34867	0.177442	0.644965	Dpt	289178	3.4137
ENSRNOG00000002960	4.67672	1.10587	1.05693	1.04631	0.29542	NA	Ndp	363443	2.15229
ENSRNOG00000002963	2.52438	1.49533	1.44861	1.03225	0.301954	NA	C1ql1	363686	2.81928
ENSRNOG00000002964	5.82083	1.99783	1.00049	1.99686	0.0458401	NA	Xcl1	171371	3.994
ENSRNOG00000002976	400.666	1.28341	0.332542	3.85939	0.000113669	0.00810003	Cfap91	303920	2.43414
ENSRNOG00000003005	32.2082	1.96813	0.520031	3.78465	0.000153928	0.010289	Rasgef1c	360519	3.91262
ENSRNOG00000003039	29.948	1.48078	0.520348	2.84576	0.00443061	0.105396	Wnt3a	303181	2.791
ENSRNOG00000003064	189.915	0.620118	0.209048	2.96639	0.00301319	0.0826679	Bst1	81506	1.537
ENSRNOG00000003094	571.745	1.25604	0.325403	3.85997	0.000113403	0.00810003	Cmahp	361245	2.3884
ENSRNOG00000003143	28.6723	0.643737	0.513549	1.25351	0.210022	0.682373	RGD1310166	303395	1.56237
ENSRNOG00000003198	3.28627	2.616	1.40872	1.857	0.0633112	NA	Bmerb1	360459	6.13047
ENSRNOG00000003263	68.029	1.21734	0.319834	3.80616	0.000141142	0.00951294	Lefty1	498299	2.32518
ENSRNOG00000003305	5.53203	1.4333	1.00655	1.42398	0.154453	NA	Cxcr3	84475	2.70064
ENSRNOG00000003347	2.18742	2.49171	1.64295	1.51661	0.129365	NA	Olr1016	288858	5.62445
ENSRNOG00000003349	47.601	1.38565	0.831516	1.66642	0.0956307	0.503856	Col23a1	353303	2.6129
ENSRNOG00000003443	214.026	1.17363	0.192976	6.08174	1.18883e-09	5.06068e-07	Klf1	304666	2.25579
ENSRNOG00000003453	35.4027	1.23632	0.451243	2.73981	0.00614756	0.129483	Lypd1	360838	2.35596
ENSRNOG00000003457	124.524	0.662891	0.310673	2.13372	0.0328654	0.31017	Bicdl2	302964	1.58325
ENSRNOG00000003476	188.219	1.10102	0.273776	4.02162	5.77985e-05	0.00494681	Slc6a4	25553	2.14507
ENSRNOG00000003486	21.6659	1.09139	0.566294	1.92725	0.0539491	0.391372	Mnda	304988	2.13079
ENSRNOG00000003512	9.4318	0.610959	0.876898	0.696728	0.485973	NA	Gabra1	29705	1.52727
ENSRNOG00000003537	487.546	1.41032	0.295446	4.77351	1.81043e-06	0.000295813	Spta1	289257	2.65795
ENSRNOG00000003553	363.528	1.31332	0.198501	6.61618	3.68592e-11	2.20498e-08	Efemp1	305604	2.48513
ENSRNOG00000003595	9.71239	0.721816	0.779873	0.925556	0.354677	0.800621	Lhx4	360858	1.64926
ENSRNOG00000003620	62.2072	1.02088	0.609079	1.67611	0.093717	0.499824	Fmo3	84493	2.02916
ENSRNOG00000003769	8.69756	0.597294	0.740195	0.806941	0.4197	NA	Tmem163	360839	1.51288
ENSRNOG00000003813	3.05326	1.6819	1.55699	1.08023	0.28004	NA	Kcnk10	65272	3.20851
ENSRNOG00000003950	63.8422	2.33838	0.79077	2.95709	0.00310558	0.0840036	Lvrn	502160	5.05733
ENSRNOG00000004029	263.792	0.975964	0.310651	3.14168	0.00167983	0.0582497	Nectin4	498281	1.96696
ENSRNOG00000004030	9.52395	0.873172	0.861484	1.01357	0.31079	0.765178	Nphs2	170672	1.83169
ENSRNOG00000004084	33.3289	0.635502	0.635979	0.999251	0.317673	0.772038	Lratd1	313969	1.55348
ENSRNOG00000004090	48.0711	1.05181	0.518873	2.02711	0.042651	0.349232	LOC100361025	100361025	2.07314
ENSRNOG00000004092	3.02492	0.688019	1.49861	0.459105	0.646159	NA	RGD1564148	287415	1.61107
ENSRNOG00000004177	20.2771	1.51342	1.03235	1.46599	0.142651	0.5992	Myo1a	299509	2.85486
ENSRNOG00000004210	65.4692	0.694779	0.591684	1.17424	0.240299	0.709153	Osr1	298878	1.61864
ENSRNOG00000004229	58.9731	1.89695	1.43548	1.32148	0.186343	0.656061	Tac3	29191	3.72425
ENSRNOG00000004296	5.82249	1.17298	1.08425	1.08183	0.279328	NA	Nt5c1b	298881	2.25477
ENSRNOG00000004298	2.67281	1.13707	1.54537	0.735791	0.461858	NA	Dpys	65135	2.19934
ENSRNOG00000004390	5.70802	1.73799	1.53031	1.13571	0.256078	NA	Alx1	25401	3.3357
ENSRNOG00000004398	19.742	0.626917	0.580833	1.07934	0.280436	0.743868	Pkhd1l1	314917	1.54426
ENSRNOG00000004409	61.4689	0.754618	0.316308	2.38571	0.0170462	0.221109	Sash3	317578	1.68719
ENSRNOG00000004410	9.72935	1.08197	0.771202	1.40297	0.160626	0.622853	Pax6	25509	2.11693
ENSRNOG00000004411	631.458	1.22962	0.726014	1.69366	0.0903308	0.49172	Tspan8	171048	2.34505
ENSRNOG00000004443	16.6281	1.68084	0.664277	2.53033	0.0113954	0.177927	Sptlc3	296188	3.20615
ENSRNOG00000004466	549.961	0.632316	0.227547	2.77883	0.00545544	0.121385	Fam210b	296408	1.55005
ENSRNOG00000004470	4.44313	0.642493	1.05297	0.610174	0.541747	NA	Il24	170819	1.56102
ENSRNOG00000004488	3.51838	1.3581	1.16216	1.1686	0.242566	NA	Bdkrb1	81509	2.56347
ENSRNOG00000004517	306.788	1.48503	1.0217	1.45348	0.14609	0.604357	Igf1	24482	2.79922
ENSRNOG00000004540	158.17	2.4671	1.10093	2.24092	0.025031	0.267615	Clec3b	100912012	5.52932
ENSRNOG00000004595	52.4131	1.18618	0.610627	1.94256	0.0520695	0.385658	Pou6f1	116545	2.27549
ENSRNOG00000004630	19.3847	1.36429	0.607086	2.24727	0.0246228	0.265226	Rag1	84600	2.57449
ENSRNOG00000004645	70.9308	1.34533	0.897942	1.49824	0.13407	0.583529	Galnt5	83627	2.54089
ENSRNOG00000004649	128.042	1.64032	0.248118	6.61102	3.81672e-11	2.20498e-08	Il1b	24494	3.11734
ENSRNOG00000004697	10.7232	0.676822	0.781438	0.866123	0.386423	0.815495	Baalc	140720	1.59861
ENSRNOG00000004772	31.9556	0.88531	0.405437	2.18359	0.0289922	0.289493	Cytip	311047	1.84716
ENSRNOG00000004795	8.66697	0.594101	0.90127	0.659182	0.509779	NA	Pof1b	302328	1.50953
ENSRNOG00000004839	92.4068	0.59859	0.302907	1.97615	0.0481375	0.372392	B4galnt1	64828	1.51424
ENSRNOG00000004854	55.2007	1.17717	0.944933	1.24577	0.212847	0.683952	Has2	25694	2.26133
ENSRNOG00000004998	18.1842	1.2932	0.682587	1.89456	0.0581509	0.40756	Jakmip1	305434	2.45071
ENSRNOG00000005008	785.852	0.974806	0.220873	4.41342	1.01752e-05	0.00125644	Angpt4	296269	1.96538
ENSRNOG00000005105	70.7075	0.7934	0.278919	2.84456	0.00444732	0.105638	Sun3	498412	1.73315
ENSRNOG00000005185	95.5535	0.742037	0.345549	2.14741	0.0317604	0.305163	Nxph3	59315	1.67254
ENSRNOG00000005214	127.725	1.26905	0.256842	4.94098	7.77327e-07	0.000140336	Plek	364206	2.41003
ENSRNOG00000005250	3.46734	0.761081	1.36669	0.556878	0.577611	NA	Abcg5	114628	1.69476
ENSRNOG00000005336	2.01645	1.62706	1.97361	0.824407	0.409708	NA	Prss27	287108	3.08883
ENSRNOG00000005341	13.7385	1.66487	0.646038	2.57704	0.00996492	0.16488	Upp2	295620	3.17085
ENSRNOG00000005359	15.1604	0.707799	0.593565	1.19246	0.233083	0.701167	Csrnp3	311093	1.63331
ENSRNOG00000005480	16898.8	0.769797	0.148272	5.19178	2.08293e-07	4.74556e-05	Ybx3	83807	1.70503
ENSRNOG00000005572	38.3028	0.600976	0.429094	1.40057	0.161343	0.623989	RGD1306782	300091	1.51674
ENSRNOG00000005574	696.325	1.31406	0.344032	3.81958	0.000133677	0.00916252	Adamts8	300475	2.4864
ENSRNOG00000005592	2.35169	0.892308	1.41566	0.630314	0.528489	NA	Brinp2	286895	1.85614
ENSRNOG00000005650	2558.76	0.693369	0.259547	2.67146	0.00755222	0.145781	Pgf	94203	1.61706
ENSRNOG00000005679	14.8028	1.237	1.35351	0.913917	0.36076	0.805587	Fap	192203	2.35708
ENSRNOG00000005695	1148.63	0.648831	0.253523	2.55926	0.0104895	0.170189	Mgp	25333	1.5679
ENSRNOG00000005718	11.0375	0.917091	0.755214	1.21435	0.224616	0.694089	LOC100911956	100911956	1.8883
ENSRNOG00000005781	10.1815	0.962869	0.892183	1.07923	0.280486	0.743868	Wnt16	500047	1.94918
ENSRNOG00000005810	168.967	0.733663	0.238829	3.07192	0.00212687	0.0669343	Nlrc4	298784	1.66286
ENSRNOG00000005825	2006.79	1.25463	0.193664	6.47841	9.26944e-11	4.99808e-08	Lyz2	25211	2.38607
ENSRNOG00000005861	1090.94	1.14038	0.287201	3.97069	7.16646e-05	0.00582536	Hsd11b1	25116	2.2044
ENSRNOG00000005871	165.948	0.871643	0.337034	2.58622	0.00970356	0.162827	Il1rn	60582	1.82975
ENSRNOG00000005964	65.4047	0.719977	0.314799	2.2871	0.0221898	0.250833	Nr4a3	58853	1.64716
ENSRNOG00000005971	223.304	1.00456	0.215876	4.65342	3.26472e-06	0.000484497	Gpr176	117257	2.00633
ENSRNOG00000006003	13.585	1.81353	1.13067	1.60395	0.108726	0.537349	Ctnna2	297357	3.51502
ENSRNOG00000006019	151.522	0.771801	0.59434	1.29858	0.194087	0.666319	G0s2	289388	1.7074
ENSRNOG00000006030	10.5861	1.36518	0.910541	1.49931	0.133793	0.583004	Ptprz1	25613	2.57609
ENSRNOG00000006086	15.4186	0.814136	0.685809	1.18712	0.235181	0.703846	Lynx1	300018	1.75825
ENSRNOG00000006096	75.1993	0.590755	0.4143	1.42591	0.153893	0.614155	Slc26a7	297910	1.50603
ENSRNOG00000006104	106.142	1.24221	0.431731	2.87728	0.0040112	0.0988733	Tg	24826	2.36561
ENSRNOG00000006120	6.05066	0.687461	0.956893	0.71843	0.472492	NA	Shh	29499	1.61045
ENSRNOG00000006151	28.9908	3.22678	1.14725	2.81261	0.00491413	0.112434	Reg3b	24618	9.36176
ENSRNOG00000006167	62.5757	0.696338	0.323727	2.151	0.0314761	0.303612	Rasal3	314596	1.62039
ENSRNOG00000006255	168.619	1.25623	0.285316	4.40293	1.06798e-05	0.001261	Nipal4	303070	2.3887
ENSRNOG00000006319	107.449	0.660405	0.354655	1.86211	0.0625879	0.422933	Cxcr6	100124593	1.58053
ENSRNOG00000006422	1.68543	1.26114	1.77747	0.709513	0.478006	NA	Kcnk16	688996	2.39684
ENSRNOG00000006470	135.119	0.926179	0.351352	2.63604	0.0083879	0.152493	Camk1g	171358	1.90024
ENSRNOG00000006503	1.65807	0.585552	1.72288	0.339868	0.733956	NA	Frmd3	298141	1.50061
ENSRNOG00000006526	781.433	0.793732	0.176462	4.49802	6.85888e-06	0.000902027	Sema3c	296787	1.73355
ENSRNOG00000006565	57.4142	1.21971	0.571571	2.13396	0.0328462	0.31017	Fstl4	303130	2.329
ENSRNOG00000006617	13.3522	0.84764	0.627971	1.34981	0.177078	0.644379	Cntnap2	500105	1.79955
ENSRNOG00000006698	7.05377	0.860344	1.17565	0.731804	0.464288	NA	Rab33a	317580	1.81547
ENSRNOG00000006767	13.4395	2.40964	0.756353	3.18587	0.00144318	0.0524965	Cst7	296257	5.31343
ENSRNOG00000006841	12.5284	0.620346	0.624133	0.993933	0.320255	0.773548	Ano4	299714	1.53724
ENSRNOG00000006857	27.0151	0.718834	0.512258	1.40327	0.160537	0.622853	NA	NA	1.64585
ENSRNOG00000006911	1773.55	0.664137	0.19283	3.44416	0.000572842	0.0270944	Sptb	314251	1.58462
ENSRNOG00000006919	42.5099	0.631129	0.517779	1.21892	0.222876	0.693902	Clvs1	366311	1.54878
ENSRNOG00000006940	83.6142	1.26602	0.33198	3.81354	0.000136988	0.00931056	Ncf4	500904	2.40497
ENSRNOG00000006950	175.977	1.32767	0.279306	4.75345	1.99976e-06	0.000323482	Padi3	29520	2.50996
ENSRNOG00000006957	17.707	0.963989	0.633028	1.52282	0.127803	0.572196	Gria4	29629	1.9507
ENSRNOG00000007014	10.5056	0.73144	0.694224	1.05361	0.292063	0.75147	Cnksr2	59322	1.6603
ENSRNOG00000007049	15.6576	0.642663	0.716908	0.896437	0.370019	0.809504	Bcl11a	305589	1.56121
ENSRNOG00000007067	237.493	0.820894	0.286508	2.86517	0.00416789	0.101079	Padi1	54282	1.7665
ENSRNOG00000007084	164.102	0.799761	0.25139	3.18135	0.0014659	0.0530479	Marchf10	303596	1.74081
ENSRNOG00000007137	40.1948	0.617857	0.607095	1.01773	0.308807	0.762985	Ly6i	246138	1.53459
ENSRNOG00000007159	48.577	2.18548	0.429697	5.0861	3.65493e-07	7.48382e-05	Ccl2	24770	4.5488
ENSRNOG00000007189	85.0276	1.50035	0.820689	1.82816	0.0675256	0.436536	Ttc22	298300	2.82911
ENSRNOG00000007212	11.2371	1.164	0.890556	1.30705	0.191196	0.662263	Hyal4	404783	2.24078
ENSRNOG00000007229	5.32854	1.36272	1.13698	1.19855	0.230702	NA	Nr0b2	117274	2.5717
ENSRNOG00000007231	3.20422	2.4592	1.4198	1.73208	0.0832598	NA	Spam1	117037	5.49911
ENSRNOG00000007243	26.2543	1.24008	0.810936	1.52919	0.126217	0.569502	Havcr1	286934	2.36211
ENSRNOG00000007261	303.255	0.618377	0.253741	2.43704	0.0148082	0.205612	Gli2	304729	1.53515
ENSRNOG00000007270	14.6899	0.836561	0.596886	1.40154	0.161052	0.623099	Il12rb2	171334	1.78579
ENSRNOG00000007310	17.1802	0.886825	0.587176	1.51032	0.130961	0.577585	Klrb1b	25192	1.8491
ENSRNOG00000007319	372.797	1.059	0.313537	3.37761	0.000731182	0.0326729	Trib3	246273	2.08349
ENSRNOG00000007338	1148.31	0.704626	0.149874	4.70145	2.58323e-06	0.000394211	Fbln2	282583	1.62972
ENSRNOG00000007350	413.98	1.04516	0.204042	5.12231	3.01814e-07	6.59749e-05	Rac2	366957	2.0636
ENSRNOG00000007352	4.66695	1.0991	1.11283	0.987662	0.323318	NA	Casp14	299587	2.14221
ENSRNOG00000007364	2544.9	0.811136	0.302539	2.6811	0.0073381	0.14267	Rab15	299156	1.75459
ENSRNOG00000007372	170.684	0.606253	0.219701	2.75945	0.00578987	0.125714	Casp1	25166	1.5223
ENSRNOG00000007437	117.148	0.597614	0.222281	2.68855	0.00717639	0.140709	Irf5	296953	1.51321
ENSRNOG00000007477	37.6125	0.935541	0.4202	2.22642	0.0259863	0.272957	Edn3	366270	1.91261
ENSRNOG00000007509	24.5018	0.607799	0.977741	0.621636	0.534181	0.889779	Slc1a6	84012	1.52393
ENSRNOG00000007544	41.4874	1.09978	0.410552	2.67877	0.0073892	0.143148	Il23r	689932	2.14322
ENSRNOG00000007545	448.522	0.695205	0.209584	3.31708	0.00090965	0.0388786	Angptl4	362850	1.61911
ENSRNOG00000007561	46.4072	1.37479	0.635646	2.16283	0.0305545	0.298091	Glb1l2	503194	2.59331
ENSRNOG00000007585	9.53473	0.591224	0.708638	0.83431	0.404106	0.825128	Hoxb8	24457	1.50652
ENSRNOG00000007611	20.5333	1.0323	0.702151	1.4702	0.141507	0.597342	Hoxb7	497985	2.04529
ENSRNOG00000007625	3.87648	1.30697	1.22345	1.06827	0.2854	NA	B3galt1	366064	2.47422
ENSRNOG00000007666	2.91411	1.40778	1.35397	1.03975	0.298458	NA	Cacnb4	58942	2.65329
ENSRNOG00000007683	4.38339	1.47738	1.13529	1.30132	0.193148	NA	Prdm13	689695	2.78443
ENSRNOG00000007740	450.455	0.782826	0.233589	3.3513	0.000804326	0.035646	Tacstd2	494343	1.7205
ENSRNOG00000007743	231.085	0.636551	0.472014	1.34858	0.177471	0.644965	Mgst1	171341	1.55461
ENSRNOG00000007765	281.393	0.604842	0.189316	3.19488	0.00139891	0.0516187	Frzb	295691	1.52081
ENSRNOG00000007866	53.298	0.719287	0.402776	1.78583	0.0741275	0.451912	Clec2dl1	689790	1.64637
ENSRNOG00000008000	132.361	0.66425	0.279332	2.37799	0.0174071	0.222421	Syt13	80977	1.58474
ENSRNOG00000008045	93.118	0.943054	0.272059	3.46635	0.000527567	0.0254744	Slamf9	289235	1.92259
ENSRNOG00000008099	151.075	1.06961	0.291421	3.67034	0.000242231	0.0144244	Galnt12	313233	2.09887
ENSRNOG00000008134	32.1057	0.676002	0.392654	1.72162	0.0851381	0.480864	Mefv	58923	1.59771
ENSRNOG00000008138	3.36309	1.26515	1.2102	1.04541	0.295834	NA	NA	NA	2.40353
ENSRNOG00000008153	3.02217	1.39101	1.24088	1.12099	0.262294	NA	Crtam	300649	2.62263
ENSRNOG00000008187	531.226	0.975846	0.260435	3.74698	0.000178976	0.0113752	Ubash3b	315579	1.96679
ENSRNOG00000008217	21.1726	1.51195	0.6446	2.34556	0.0189987	0.23353	Madcam1	54266	2.85194
ENSRNOG00000008242	7.54038	0.642717	0.805479	0.797932	0.42491	NA	RGD1305207	366990	1.56127
ENSRNOG00000008245	848.741	0.81416	0.169014	4.81712	1.45647e-06	0.000245415	NA	NA	1.75827
ENSRNOG00000008310	18.5687	0.614564	0.736333	0.834627	0.403927	0.824979	Mpo	303413	1.5311
ENSRNOG00000008336	491.962	0.801559	0.280454	2.85808	0.00426217	0.102862	Tnfrsf11b	25341	1.74298
ENSRNOG00000008365	58.3461	0.61245	0.396227	1.54571	0.122176	0.563895	Hoxb2	100361765	1.52885
ENSRNOG00000008394	14.0324	1.09843	0.609332	1.80268	0.0714389	0.445834	Prg2	58826	2.14122
ENSRNOG00000008398	1.85376	1.42973	2.05514	0.695686	0.486626	NA	NA	NA	2.69397
ENSRNOG00000008423	5.65745	2.24081	1.5774	1.42057	0.155442	NA	Gpr22	298944	4.72662
ENSRNOG00000008439	4.85983	1.42311	1.06222	1.33976	0.180323	NA	Gprc5d	500349	2.68164
ENSRNOG00000008447	10.6694	1.61371	1.2891	1.25181	0.210638	0.682704	Tmem132d	288750	3.06038
ENSRNOG00000008506	1.82642	1.42601	2.13926	0.666593	0.505032	NA	Hoxb1	303491	2.68703
ENSRNOG00000008586	133.643	0.668596	0.564467	1.18447	0.236227	0.705171	Aldh1l2	299699	1.58952
ENSRNOG00000008588	34.779	0.663581	0.548455	1.20991	0.226314	0.694353	Batf	299206	1.58401
ENSRNOG00000008592	36.8579	0.875249	0.462967	1.89052	0.0586881	0.409904	Barx2	679701	1.83432
ENSRNOG00000008602	859.981	0.762984	0.794335	0.960532	0.336788	0.786766	Steap4	499991	1.697
ENSRNOG00000008615	515.638	0.599878	0.187841	3.19354	0.00140539	0.0516671	Mal2	362911	1.51559
ENSRNOG00000008644	3.65826	0.829528	1.4574	0.569185	0.56923	NA	Nkx2-1	25628	1.7771
ENSRNOG00000008656	537.248	1.17422	0.236312	4.96893	6.73223e-07	0.000123751	Snca	29219	2.25671
ENSRNOG00000008737	13.8961	1.15587	0.636759	1.81524	0.0694866	0.441978	Tbc1d21	363072	2.22819
ENSRNOG00000008759	281.655	1.69492	0.322066	5.26265	1.41993e-07	3.37776e-05	Csf3r	298518	3.2376
ENSRNOG00000008790	63.2255	1.02986	0.378189	2.72313	0.00646661	0.132957	Gdap1l1	311616	2.04183
ENSRNOG00000008943	396.89	2.1839	1.37192	1.59185	0.111418	0.541716	Penk	29237	4.54379
ENSRNOG00000008971	1.65634	0.9354	1.70631	0.5482	0.583555	NA	Hnf4g	365744	1.91242
ENSRNOG00000008989	760.599	0.793915	0.243049	3.26649	0.00108891	0.0442099	Cryl1	290277	1.73377
ENSRNOG00000009005	9024.34	1.50381	0.143665	10.4675	1.21835e-25	3.94159e-22	Slco2a1	24546	2.83591
ENSRNOG00000009074	131.744	0.712306	0.368057	1.93531	0.0529517	0.387028	NA	NA	1.63842
ENSRNOG00000009105	9.05693	1.15504	0.77659	1.48733	0.136929	NA	Kb15	366992	2.22691
ENSRNOG00000009180	2.50469	0.609796	1.4748	0.413478	0.679257	NA	Xkr7	311549	1.52604
ENSRNOG00000009284	78.3186	0.649242	0.421488	1.54036	0.123474	0.564027	Foxa1	25098	1.56834
ENSRNOG00000009286	7.3414	1.4395	0.843072	1.70745	0.0877391	NA	Noxa1	311793	2.71227
ENSRNOG00000009299	1.68227	3.10254	2.05813	1.50746	0.131693	NA	Adra2c	24175	8.58932
ENSRNOG00000009331	99.5385	1.55992	0.252177	6.18583	6.17755e-10	2.77578e-07	Hck	25734	2.94838
ENSRNOG00000009342	89.7498	2.08074	0.391405	5.31607	1.0603e-07	2.59871e-05	Fcnb	114091	4.23023
ENSRNOG00000009345	2.18631	1.77761	1.57114	1.13141	0.257881	NA	Ugt8	50555	3.42859
ENSRNOG00000009347	219.328	0.936289	0.208611	4.48821	7.18257e-06	0.000936978	Arhgap25	500246	1.9136
ENSRNOG00000009390	9.13042	2.78567	1.12028	2.48658	0.0128977	NA	Edn2	24324	6.89557
ENSRNOG00000009433	132.16	1.1432	0.289628	3.94713	7.90942e-05	0.00624111	Mcub	295462	2.2087
ENSRNOG00000009436	348.985	0.965759	0.216456	4.4617	8.13131e-06	0.00103569	Hemgn	113882	1.95309
ENSRNOG00000009465	188.179	0.855156	1.13852	0.751111	0.452586	0.854034	Sfrp2	310552	1.80895
ENSRNOG00000009528	277.495	0.868114	0.459724	1.88834	0.0589808	0.410765	Sdcbp2	311532	1.82527
ENSRNOG00000009574	23.166	2.83094	0.670225	4.22387	2.40144e-05	0.00244312	NA	NA	7.11539
ENSRNOG00000009586	4.1815	0.865266	1.05987	0.81639	0.414277	NA	Olr455	295725	1.82168
ENSRNOG00000009589	410.278	1.15539	0.437527	2.64073	0.0082728	0.15169	Angptl7	102552055	2.22745
ENSRNOG00000009597	16.2158	0.856698	0.531778	1.61101	0.107178	0.532468	Cyp4a1	50549	1.81089
ENSRNOG00000009610	5.54643	1.03136	1.01073	1.02042	0.30753	NA	Tchhl1	295193	2.04396
ENSRNOG00000009646	2.0042	1.61155	1.52856	1.05429	0.291748	NA	Nyx	302516	3.0558
ENSRNOG00000009660	3.34763	0.966799	1.34007	0.721456	0.470629	NA	Enpp6	306460	1.9545
ENSRNOG00000009662	16.8097	0.919229	0.590764	1.556	0.119708	0.557346	Rspo4	499918	1.8911
ENSRNOG00000009694	1013.76	0.633672	0.210419	3.01148	0.0025998	0.0763236	Bmp4	25296	1.55151
ENSRNOG00000009709	113.088	1.08969	0.260179	4.18823	2.81142e-05	0.00271243	NA	NA	2.12828
ENSRNOG00000009797	388.522	1.48126	0.848554	1.74562	0.0808762	0.472592	Aqp3	65133	2.79192
ENSRNOG00000009802	46.2025	0.676238	0.383784	1.76203	0.0780647	0.465925	Fam124a	691938	1.59797
ENSRNOG00000009822	138.942	1.06438	0.285305	3.73066	0.000190976	0.0118817	Tlr2	310553	2.09127
ENSRNOG00000009848	114.201	1.47004	0.406156	3.61939	0.000295293	0.0168192	Il18	29197	2.77029
ENSRNOG00000009907	62.4548	2.55675	0.499838	5.11515	3.13491e-07	6.76138e-05	Mmp8	63849	5.88379
ENSRNOG00000009912	286.249	0.686225	0.218395	3.14213	0.00167725	0.0582497	Fgr	79113	1.60907
ENSRNOG00000009919	42.5255	2.53278	0.471287	5.37417	7.69344e-08	2.00724e-05	Acod1	306127	5.78685
ENSRNOG00000010076	1067.27	0.797034	0.242385	3.2883	0.00100796	0.042131	Pkp1	304822	1.73753
ENSRNOG00000010094	6.18313	1.4907	1.23279	1.20921	0.226583	NA	Kcnmb2	294961	2.81026
ENSRNOG00000010098	137.658	0.655141	0.251855	2.60126	0.00928817	0.159542	Plek2	314260	1.57477
ENSRNOG00000010261	4.68787	1.59876	1.04372	1.53179	0.125574	NA	Rnase10	305840	3.02883
ENSRNOG00000010347	5.57708	1.56014	0.945766	1.64961	0.0990232	NA	Styk1	500340	2.94883
ENSRNOG00000010459	4.16887	0.616429	1.0082	0.611413	0.540926	NA	Fbxo43	315034	1.53308
ENSRNOG00000010463	82.2838	0.890667	0.389784	2.28503	0.0223113	0.251154	Cpa4	502736	1.85403
ENSRNOG00000010535	2.16038	1.18797	2.08468	0.569855	0.568776	NA	Cdh18	310174	2.27831
ENSRNOG00000010545	13.1562	0.830784	0.740555	1.12184	0.261931	0.726383	Mrap2	363112	1.77865
ENSRNOG00000010555	6.83195	1.29888	1.009	1.28729	0.197992	NA	Phyhip	290356	2.46038
ENSRNOG00000010603	10.834	0.606664	0.664724	0.912656	0.361424	0.805873	Gzma	266708	1.52273
ENSRNOG00000010649	51.1026	0.768144	0.412634	1.86156	0.0626647	0.422933	Ctnnd2	114028	1.70308
ENSRNOG00000010661	7.84514	2.27957	0.986529	2.3107	0.0208495	NA	Gzmk	29165	4.85534
ENSRNOG00000010681	423.036	0.620531	0.688658	0.901072	0.36755	0.807611	Pitx2	54284	1.53744
ENSRNOG00000010698	118.406	1.34891	0.276951	4.87055	1.11289e-06	0.00019357	Car1	310218	2.54719
ENSRNOG00000010699	6.02805	1.20871	0.896789	1.34782	0.177716	NA	Trim43a	300884	2.31131
ENSRNOG00000010716	112.256	0.696513	0.265161	2.62675	0.00862035	0.154742	Atoh8	500200	1.62058
ENSRNOG00000010785	2.52305	1.49838	1.51361	0.989941	0.322203	NA	Helt	498633	2.82526
ENSRNOG00000010797	15.561	0.76514	0.588963	1.29913	0.193899	0.666319	Esm1	64536	1.69953
ENSRNOG00000010819	421.91	0.860662	0.426337	2.01874	0.0435146	0.353537	Hspa4l	294993	1.81587
ENSRNOG00000010834	25.2806	1.60424	0.510683	3.14136	0.00168166	0.0582497	Mpped1	362971	3.04035
ENSRNOG00000010898	24.0218	2.48286	0.692236	3.58673	0.000334855	0.01855	Prok2	192206	5.59006
ENSRNOG00000010899	5.67569	0.71997	0.900798	0.799257	0.424141	NA	Bfsp2	501046	1.64715
ENSRNOG00000010906	35.4236	0.926903	0.39533	2.34463	0.0190459	0.233562	Ccl5	81780	1.90119
ENSRNOG00000010929	2.67473	1.16864	1.31044	0.89179	0.372505	NA	Tcam1	59305	2.248
ENSRNOG00000010935	338.003	1.44486	1.15251	1.25366	0.209964	0.682373	Cpb2	113936	2.72236
ENSRNOG00000010941	352.848	0.591081	0.268943	2.19779	0.0279638	0.283704	Tifa	310877	1.50637
ENSRNOG00000010970	6.65037	0.761461	0.996057	0.764475	0.444584	NA	Krt24	287675	1.69521
ENSRNOG00000010994	33.3223	0.671196	0.52683	1.27403	0.202654	0.674313	Has1	282821	1.59239
ENSRNOG00000011000	8.47402	0.655762	0.867099	0.756271	0.449487	NA	Rims1	84556	1.57545
ENSRNOG00000011033	9.03733	0.80861	0.961959	0.840587	0.400579	NA	Tekt2	298532	1.75152
ENSRNOG00000011040	37.6469	7.7278	1.23568	6.25389	4.00342e-10	1.85026e-07	LOC680142	680142	211.983
ENSRNOG00000011074	3.85568	2.25893	1.29418	1.74546	0.0809052	NA	Calcb	171519	4.78637
ENSRNOG00000011120	13.2452	0.9033	0.62716	1.4403	0.149782	0.608456	Radx	680663	1.87034
ENSRNOG00000011130	4.50911	2.14002	1.19284	1.79405	0.0728045	NA	Calca	24241	4.40769
ENSRNOG00000011144	18.7755	0.771737	0.554757	1.39113	0.164187	0.627481	Rho	24717	1.70732
ENSRNOG00000011160	7.02645	1.19251	0.875015	1.36284	0.172932	NA	Sv2b	117556	2.2855
ENSRNOG00000011180	19.7832	1.50795	0.58224	2.58992	0.00959991	0.161948	Irx5	498918	2.84406
ENSRNOG00000011202	77.0176	0.842272	0.304116	2.76957	0.00561295	0.123844	Chrna4	25590	1.79287
ENSRNOG00000011205	61.8797	1.82165	0.470815	3.86914	0.00010922	0.00795149	Ccl3	25542	3.53485
ENSRNOG00000011231	7.4976	0.750377	0.925693	0.810611	0.417589	NA	Cntnap4	307865	1.68223
ENSRNOG00000011381	32.7122	1.40317	0.674126	2.08146	0.037392	0.328011	Acsbg1	171410	2.64481
ENSRNOG00000011406	28.8724	1.52545	0.513383	2.97136	0.00296482	0.0819811	Ccl4	116637	2.87876
ENSRNOG00000011453	77.5061	0.612725	0.371153	1.65087	0.0987654	0.512223	Kif6	171291	1.52914
ENSRNOG00000011483	546.334	2.50274	0.27675	9.04333	1.51968e-19	2.73137e-16	S100a9	94195	5.66762
ENSRNOG00000011500	155.101	0.765506	0.194904	3.92761	8.57952e-05	0.00650407	Pou2af1	690528	1.69997
ENSRNOG00000011517	877.304	0.826224	0.139404	5.92683	3.08839e-09	1.14688e-06	Tnfrsf21	316256	1.77304
ENSRNOG00000011530	134.854	0.628804	0.24131	2.6058	0.0091661	0.158071	Mindy4	312365	1.54628
ENSRNOG00000011550	21.5696	0.706777	0.520788	1.35713	0.17474	0.641389	Kcnab2	29738	1.63215
ENSRNOG00000011557	285.766	3.01111	0.32272	9.3304	1.05473e-20	2.43733e-17	S100a8	116547	8.06184
ENSRNOG00000011575	8.3815	1.26242	0.958829	1.31663	0.187964	NA	Adamts18	361412	2.39898
ENSRNOG00000011599	92.801	0.662447	0.335556	1.97417	0.0483619	0.373236	Gldc	309312	1.58276
ENSRNOG00000011631	329.03	0.893758	0.218714	4.08642	4.38074e-05	0.00391507	Fst	24373	1.85801
ENSRNOG00000011649	321.275	0.893309	0.206134	4.33363	1.46672e-05	0.00162505	Epb42	362202	1.85743
ENSRNOG00000011705	39.9062	0.589324	0.552107	1.06741	0.285787	0.747147	Stmn2	84510	1.50454
ENSRNOG00000011729	489.586	1.2402	0.183614	6.75437	1.43459e-11	8.92534e-09	Nxf2	308653	2.36231
ENSRNOG00000011754	96.1625	0.610662	1.37093	0.445435	0.656005	0.932224	Myom2	306616	1.52696
ENSRNOG00000011821	2613.5	0.860978	0.311015	2.76828	0.00563523	0.123844	S100a4	24615	1.81627
ENSRNOG00000011823	4.25972	1.23287	1.20937	1.01944	0.307996	NA	Tfap2b	301285	2.35034
ENSRNOG00000011824	6901.96	1.61516	0.795882	2.0294	0.0424176	0.348652	Trh	25569	3.06346
ENSRNOG00000011895	1510.9	1.49258	0.830048	1.79818	0.0721479	0.448163	LOC691143	691143	2.81391
ENSRNOG00000011971	431.74	1.12691	0.3284	3.43151	0.000600224	0.0280613	C1s	192262	2.1839
ENSRNOG00000011973	7.42086	0.740999	1.07227	0.691059	0.489529	NA	Il7	25647	1.67133
ENSRNOG00000011989	14.8848	0.666018	0.639019	1.04225	0.297295	0.756101	Vat1l	361414	1.58669
ENSRNOG00000012110	278.753	1.15976	0.401065	2.89171	0.00383157	0.0957952	Col17a1	294027	2.23421
ENSRNOG00000012115	268.157	1.6672	0.335064	4.97576	6.49914e-07	0.000120839	LOC689599	689599	3.17597
ENSRNOG00000012172	246.038	0.748306	0.277774	2.69394	0.00706122	0.139849	Spi1	366126	1.67982
ENSRNOG00000012183	908.606	0.676725	0.6933	0.976092	0.329019	0.778784	Glrx	64045	1.59851
ENSRNOG00000012197	5.71322	0.910575	0.949751	0.958751	0.337684	NA	Bpifb2	296290	1.87979
ENSRNOG00000012208	88.8412	0.637334	0.286501	2.22454	0.0261121	0.273302	Itgb7	25713	1.55545
ENSRNOG00000012280	26.5458	0.987044	0.61397	1.60764	0.107914	0.534904	Ptx3	689388	1.98212
ENSRNOG00000012290	27.7512	0.899043	0.851329	1.05605	0.290947	0.750837	Gchfr	171128	1.86483
ENSRNOG00000012362	13.3561	1.9095	1.11487	1.71276	0.0867575	0.48376	Cacng3	140724	3.7568
ENSRNOG00000012369	25.6347	0.634107	0.578432	1.09625	0.272969	0.737489	Fam174b	681398	1.55198
ENSRNOG00000012436	360.535	0.815505	0.26131	3.12084	0.00180338	0.0605217	Adh1	24172	1.75991
ENSRNOG00000012471	635.434	0.957603	0.221229	4.32856	1.50087e-05	0.00165157	Thbs4	29220	1.94208
ENSRNOG00000012479	3.02139	0.686815	1.30692	0.525524	0.599219	NA	Impg1	66014	1.60973
ENSRNOG00000012480	988.203	0.74399	0.188142	3.95441	7.67247e-05	0.00620549	Pxylp1	315939	1.6748
ENSRNOG00000012535	51.065	2.11894	0.573527	3.69458	0.000220251	0.0133438	Adgrf4	501106	4.34375
ENSRNOG00000012566	29.5389	0.918739	0.645667	1.42293	0.154756	0.616051	Kcnv2	294065	1.89046
ENSRNOG00000012573	12.8258	0.721634	0.62409	1.1563	0.247559	0.715602	Dlgap2	116681	1.64905
ENSRNOG00000012593	2.47918	1.4484	1.37483	1.05351	0.292106	NA	Mmel1	313755	2.72906
ENSRNOG00000012608	3.0554	1.68612	1.48704	1.13387	0.256847	NA	Tmem212	499586	3.2179
ENSRNOG00000012628	8.03338	1.16839	0.751547	1.55465	0.120029	NA	Gpr18	679957	2.24761
ENSRNOG00000012647	2.51996	1.01305	1.54705	0.654827	0.512579	NA	Nkx2-4	366213	2.01818
ENSRNOG00000012674	2.99424	0.67159	1.31132	0.512147	0.608548	NA	Adrb3	25645	1.59283
ENSRNOG00000012749	757.58	0.744883	0.322332	2.31092	0.0208374	0.242667	C1qb	29687	1.67584
ENSRNOG00000012789	43.5511	0.71074	0.561132	1.26662	0.205293	0.677294	Mlnr	252859	1.63664
ENSRNOG00000012804	991.81	0.589319	0.277041	2.12719	0.0334045	0.311981	C1qc	362634	1.50454
ENSRNOG00000012807	991.049	0.614487	0.301816	2.03596	0.0417542	0.345836	C1qa	298566	1.53101
ENSRNOG00000012821	4.36053	2.49641	1.43699	1.73725	0.0823424	NA	Cnmd	81512	5.6428
ENSRNOG00000012906	34.3038	0.92063	0.467917	1.96751	0.049125	0.376431	Bcas1	246755	1.89294
ENSRNOG00000012972	33.0313	0.597127	0.563443	1.05978	0.289243	0.74963	Alox5	25290	1.5127
ENSRNOG00000013101	2.34396	1.35712	1.48953	0.911105	0.36224	NA	Pcdh8	64865	2.56173
ENSRNOG00000013116	1492.12	2.38659	0.74573	3.20035	0.00137262	0.0511468	Spink5	361319	5.22921
ENSRNOG00000013118	1464.12	0.616628	0.239607	2.5735	0.0100677	0.166009	Atox1	84355	1.53329
ENSRNOG00000013141	830.568	0.655887	0.207279	3.16427	0.00155475	0.0552738	Eno2	24334	1.57558
ENSRNOG00000013196	8.73532	0.608959	0.821313	0.741445	0.458423	NA	Dok5	502694	1.52516
ENSRNOG00000013237	3.53493	1.39352	1.53125	0.910057	0.362793	NA	NA	NA	2.6272
ENSRNOG00000013304	118.688	1.02502	0.373201	2.74658	0.00602209	0.128515	Arg1	29221	2.03499
ENSRNOG00000013371	2.49592	1.02251	1.3866	0.737422	0.460866	NA	Bpifb6	311558	2.03145
ENSRNOG00000013378	10.7153	0.679239	0.704048	0.964763	0.334664	0.784356	Svopl	500085	1.6013
ENSRNOG00000013395	37.8479	0.837158	0.396159	2.11319	0.0345849	0.317686	Pglyrp1	84387	1.78653
ENSRNOG00000013426	101.325	1.49855	0.63434	2.36238	0.0181579	0.226988	Mrgprf	266762	2.82559
ENSRNOG00000013519	21.1009	0.784861	0.557821	1.40701	0.159424	0.621857	Tll2	365460	1.72293
ENSRNOG00000013593	11.2935	2.55087	1.01104	2.52302	0.0116352	0.180107	Upk3a	315190	5.85987
ENSRNOG00000013615	3.24948	1.40926	1.32971	1.05982	0.289224	NA	Dntt	294051	2.65601
ENSRNOG00000013658	2.32741	0.854833	1.92628	0.443774	0.657206	NA	Nefl	83613	1.80855
ENSRNOG00000013704	124.107	1.09164	0.539725	2.02258	0.0431167	0.352073	Cps1	497840	2.13116
ENSRNOG00000013713	2.60758	0.738517	1.42926	0.516714	0.605356	NA	LOC499240	499240	1.66846
ENSRNOG00000013736	4.23067	3.5561	1.65632	2.14699	0.0317938	NA	C9	117512	11.7623
ENSRNOG00000013748	42.9161	1.76721	0.53664	3.29311	0.000990854	0.0416313	Trem3	367215	3.40396
ENSRNOG00000013754	1.8461	1.43914	1.72455	0.834505	0.403997	NA	Krt35	287697	2.71159
ENSRNOG00000013793	3.08782	1.80955	1.51296	1.19603	0.231684	NA	C1qtnf9	364395	3.50533
ENSRNOG00000013823	81.5692	1.21762	0.329889	3.691	0.000223373	0.0134634	Cers3	499174	2.32563
ENSRNOG00000013829	65.4429	0.793949	0.559688	1.41855	0.156029	0.617247	Chrna3	25101	1.73381
ENSRNOG00000013840	24.3969	1.26231	0.523094	2.41316	0.0158148	0.211948	Ankrd2	309374	2.3988
ENSRNOG00000013886	113.585	0.631869	0.276194	2.28778	0.0221505	0.250739	Fyb1	499537	1.54957
ENSRNOG00000013894	10.0398	1.02549	0.798989	1.28348	0.199323	0.67106	Gpr87	310443	2.03565
ENSRNOG00000013914	25.1006	1.29321	0.564383	2.29136	0.0219424	0.249081	Gpr132	314480	2.45072
ENSRNOG00000013925	236.336	0.591106	0.371512	1.59108	0.111591	0.542235	Nox4	85431	1.5064
ENSRNOG00000013953	9.65642	1.96567	1.42393	1.38045	0.167447	0.63278	Ntrk1	59109	3.90595
ENSRNOG00000014003	6.91027	0.975697	0.834552	1.16913	0.242352	NA	Fbxo16	305970	1.96659
ENSRNOG00000014025	23.2803	0.863834	0.608117	1.42051	0.15546	0.616807	Rasgrf1	192213	1.81987
ENSRNOG00000014035	51.3482	0.795858	0.444634	1.78992	0.0734673	0.450527	Arhgef4	301334	1.73611
ENSRNOG00000014070	104.145	3.36461	1.73727	1.93672	0.0527793	0.386961	Krt13	287699	10.3002
ENSRNOG00000014125	63.496	0.958625	0.294619	3.25378	0.00113879	0.0451574	Evi2b	100910940	1.94346
ENSRNOG00000014132	55.4161	0.739813	0.411369	1.79842	0.072111	0.448163	Mypop	499090	1.66996
ENSRNOG00000014163	4.00312	0.765791	1.16573	0.656921	0.511232	NA	Zfp536	292820	1.7003
ENSRNOG00000014202	47.4479	0.687842	0.391504	1.75692	0.0789308	0.467345	Snx20	307742	1.61087
ENSRNOG00000014248	2.76438	2.81997	1.57146	1.79449	0.0727357	NA	Erbb4	59323	7.06147
ENSRNOG00000014251	2167.33	0.729207	0.256599	2.84181	0.00448583	0.105855	Capn5	171495	1.65773
ENSRNOG00000014257	63.3308	0.657441	0.477187	1.37774	0.168283	0.632921	Ces4a	291955	1.57728
ENSRNOG00000014282	2.65551	1.15091	1.5737	0.731338	0.464573	NA	Cebpe	25410	2.22054
ENSRNOG00000014312	3.79649	0.916334	1.10966	0.825782	0.408928	NA	LOC102554731	102554731	1.88731
ENSRNOG00000014366	3.43799	1.28506	1.23433	1.0411	0.297829	NA	Shc3	114858	2.43692
ENSRNOG00000014464	56.6325	0.99885	0.418697	2.38561	0.0170507	0.221109	Tnfsf13b	498666	1.99841
ENSRNOG00000014532	2040.82	0.735028	0.195817	3.75365	0.000174277	0.011187	Lbp	29469	1.66443
ENSRNOG00000014550	2.15563	1.18542	1.89178	0.626617	0.53091	NA	Plcxd3	310358	2.2743
ENSRNOG00000014556	3.01141	1.03662	1.43446	0.722656	0.469891	NA	Cdh20	363948	2.05141
ENSRNOG00000014573	419.284	1.09564	0.365045	3.00138	0.00268761	0.0780458	Ckmt1	29593	2.13708
ENSRNOG00000014578	18.7074	0.662511	0.635638	1.04228	0.297283	0.756101	Fxyd4	64190	1.58284
ENSRNOG00000014585	1266.57	0.837376	0.184908	4.52861	5.9373e-06	0.000813914	Cfap53	364899	1.7868
ENSRNOG00000014661	9.99206	0.765018	0.799884	0.956412	0.338864	0.788814	Zfp385d	305691	1.69939
ENSRNOG00000014683	91.5657	0.716246	0.299162	2.39417	0.0166579	0.217676	Il1rl2	171106	1.6429
ENSRNOG00000014726	2.52206	0.633407	1.84117	0.344024	0.730828	NA	Acsm4	353317	1.55122
ENSRNOG00000014751	1681.43	0.617404	0.281072	2.1966	0.0280489	0.283704	Ret	24716	1.53411
ENSRNOG00000014758	4.86126	1.02912	1.02393	1.00507	0.314861	NA	Lgi1	252892	2.04078
ENSRNOG00000014831	65.4025	0.621362	0.472487	1.31509	0.18848	0.659331	Ccin	298392	1.53833
ENSRNOG00000014837	442.016	0.958626	0.212085	4.52001	6.18376e-06	0.000826682	Emilin2	316736	1.94346
ENSRNOG00000014840	817.161	0.607792	0.23065	2.63513	0.00841054	0.152493	Gna14	309242	1.52393
ENSRNOG00000014851	88.817	0.638297	0.307347	2.07679	0.0378207	0.330518	Col4a4	301562	1.55649
ENSRNOG00000014870	44.4737	1.33945	0.604288	2.21657	0.0266525	0.276012	Slc13a5	266998	2.53054
ENSRNOG00000014902	183.955	0.639533	0.182078	3.51242	0.000444049	0.0228029	Stx11	292483	1.55782
ENSRNOG00000015035	796.518	0.728797	0.200938	3.62697	0.000286765	0.0163916	Myo7b	498834	1.65726
ENSRNOG00000015055	4.94326	1.38652	0.998376	1.38878	0.1649	NA	Scg2	24765	2.61448
ENSRNOG00000015058	7.21789	1.08923	0.851184	1.27967	0.200662	NA	Gucy2e	113911	2.12761
ENSRNOG00000015184	142.049	0.828931	0.478127	1.73371	0.0829702	0.475319	Clic3	296566	1.77637
ENSRNOG00000015201	46.8866	0.839224	0.48453	1.73204	0.083267	0.475389	Tmem266	501002	1.78909
ENSRNOG00000015248	4.6853	1.90327	1.1494	1.65589	0.0977448	NA	Abca12	301482	3.7406
ENSRNOG00000015303	4.53044	1.27723	1.21608	1.05028	0.293588	NA	Fbll1	363563	2.42372
ENSRNOG00000015304	1146.43	0.67699	0.177371	3.8168	0.000135193	0.00922737	Tmem160	292654	1.5988
ENSRNOG00000015320	4479.56	1.00251	0.197691	5.07109	3.95543e-07	7.98095e-05	Atp5mc2	171082	2.00348
ENSRNOG00000015336	68.4604	1.54491	0.530547	2.91192	0.00359214	0.0919405	Isl2	57233	2.91786
ENSRNOG00000015347	265.023	0.996615	0.322209	3.09307	0.00198095	0.0632027	Trim45	295323	1.99531
ENSRNOG00000015353	225.667	1.50277	1.34697	1.11567	0.264563	0.729486	Prss12	85266	2.83387
ENSRNOG00000015393	6.69825	1.43202	1.06179	1.34868	0.177439	NA	Slc32a1	83612	2.69824
ENSRNOG00000015403	479.024	1.12871	0.223175	5.05752	4.24736e-07	8.31109e-05	Cd52	117054	2.18664
ENSRNOG00000015406	173.599	0.631376	0.382592	1.65026	0.0988897	0.512376	Pgm5	679990	1.54904
ENSRNOG00000015445	59.5624	1.31987	0.526775	2.50556	0.0122258	0.184826	Mal	25263	2.49643
ENSRNOG00000015461	6356.77	0.951615	0.242163	3.92965	8.50686e-05	0.0064909	Serpine2	29366	1.93404
ENSRNOG00000015550	54.5462	1.39837	1.5003	0.932058	0.351307	0.797913	Ptgds	25526	2.63603
ENSRNOG00000015590	21.1466	0.645616	0.533456	1.21025	0.226182	0.694353	Dnaaf1	361419	1.56441
ENSRNOG00000015596	1886.35	0.615143	0.314721	1.95457	0.0506343	0.381669	Efhd1	501181	1.53171
ENSRNOG00000015623	45.9622	0.977039	0.35604	2.74418	0.0060662	0.128945	Guca1b	316218	1.96842
ENSRNOG00000015682	797.689	0.931622	0.201483	4.62382	3.76745e-06	0.000554021	Kel	297025	1.90742
ENSRNOG00000015719	3.87081	1.23366	1.46479	0.842209	0.399671	NA	Egr4	25129	2.35163
ENSRNOG00000015741	207.243	0.678497	0.252968	2.68214	0.00731528	0.142397	Slc2a13	171147	1.60047
ENSRNOG00000015780	3297.52	0.605311	0.18717	3.23401	0.00122064	0.0466786	Rcn2	29218	1.52131
ENSRNOG00000015821	4.87635	1.9615	1.21061	1.62026	0.105176	NA	Cd2	497761	3.89468
ENSRNOG00000015873	2.11921	0.702273	1.62243	0.432852	0.665122	NA	Spns3	497946	1.62707
ENSRNOG00000015903	614.837	0.788655	0.156007	5.05527	4.29792e-07	8.31109e-05	Add2	24171	1.72746
ENSRNOG00000016046	6.09594	0.682186	0.907122	0.752034	0.45203	NA	Hecw1	291209	1.60457
ENSRNOG00000016102	225.154	0.62482	0.214717	2.90997	0.00361461	0.0923695	Ebf3	361668	1.54202
ENSRNOG00000016112	68.5983	0.67489	0.325146	2.07566	0.0379258	0.331183	Cd274	499342	1.59648
ENSRNOG00000016136	2.8651	1.73897	1.34134	1.29644	0.194823	NA	Pdcd1lg2	309304	3.33796
ENSRNOG00000016141	35.8915	0.843049	0.410639	2.05302	0.040071	0.339721	Hoxc11	100911859	1.79384
ENSRNOG00000016164	374.446	0.643672	0.42233	1.5241	0.127484	0.571243	Fcrl2	310694	1.5623
ENSRNOG00000016182	547.345	0.731983	0.305114	2.39905	0.0164377	0.216513	Tgfa	24827	1.66092
ENSRNOG00000016247	3.78055	1.37622	1.54368	0.891518	0.372651	NA	Daw1	363267	2.59587
ENSRNOG00000016248	533.413	0.924876	0.169994	5.44064	5.30887e-08	1.48063e-05	Sox18	311723	1.89852
ENSRNOG00000016295	2.50244	2.71053	1.60387	1.69	0.0910288	NA	Lyzl1	364745	6.54561
ENSRNOG00000016306	126.578	0.674323	0.319246	2.11224	0.0346661	0.317849	Adgrv1	100362255	1.59585
ENSRNOG00000016308	81.9538	0.619327	0.293793	2.10804	0.0350279	0.319038	Il10ra	117539	1.53616
ENSRNOG00000016315	3075.83	0.736712	0.165741	4.44497	8.7904e-06	0.0010938	Cnpy3	685174	1.66637
ENSRNOG00000016336	186.977	1.32723	0.181194	7.32493	2.39016e-13	2.41645e-10	NA	NA	2.50921
ENSRNOG00000016343	1347.14	0.786456	0.135598	5.79992	6.63479e-09	2.2835e-06	Dkk3	171548	1.72483
ENSRNOG00000016348	6.56956	1.20864	1.06808	1.1316	0.257802	NA	Tat	24813	2.3112
ENSRNOG00000016413	702.537	0.610385	0.145345	4.19956	2.67429e-05	0.00262785	Pstpip1	300732	1.52667
ENSRNOG00000016502	4.37932	0.695546	1.05817	0.657309	0.510982	NA	Dscaml1	315615	1.6195
ENSRNOG00000016510	2316	0.750173	0.213393	3.51545	0.000439007	0.0227333	Prl7d1	84377	1.68199
ENSRNOG00000016581	958.59	0.762283	0.176278	4.32432	1.53002e-05	0.00167227	Serpinb1a	291091	1.69617
ENSRNOG00000016628	1.80817	1.40148	1.75447	0.798808	0.424402	NA	Scgn	306942	2.64173
ENSRNOG00000016632	29.9393	2.46071	0.739611	3.32703	0.000877755	0.0381276	Dsg3	291752	5.50488
ENSRNOG00000016685	1.68259	1.26282	2.02738	0.622883	0.533362	NA	Mc5r	25726	2.39964
ENSRNOG00000016953	104.964	1.5229	0.768076	1.98275	0.0473959	0.368949	Chst4	307838	2.87368
ENSRNOG00000016962	351.756	1.41828	0.188726	7.51499	5.69172e-14	6.13795e-11	Neu2	29204	2.67266
ENSRNOG00000016967	101.807	0.841033	0.628188	1.33882	0.180628	0.649587	Hfe	29199	1.79133
ENSRNOG00000017024	7.67598	0.794229	0.865469	0.917687	0.358783	NA	Pla2g2e	298581	1.73415
ENSRNOG00000017130	563.534	1.14805	0.253772	4.52392	6.07037e-06	0.00082007	Rhd	60414	2.21613
ENSRNOG00000017136	5.38997	0.926293	1.07704	0.860036	0.389769	NA	Syt17	192189	1.90039
ENSRNOG00000017190	11.0423	0.644886	0.796698	0.809449	0.418257	0.835414	Foxl2	367152	1.56362
ENSRNOG00000017250	479.033	0.590901	0.123312	4.79194	1.65177e-06	0.000275453	Gmpr	117533	1.50619
ENSRNOG00000017302	55.6994	1.0283	0.472705	2.17535	0.0296039	0.292888	Slc6a3	24898	2.03962
ENSRNOG00000017409	65.3091	2.02934	0.692856	2.92895	0.00340109	0.0890538	Wnt6	316526	4.08218
ENSRNOG00000017539	497.186	0.642571	0.246486	2.60693	0.00913583	0.157977	Mmp9	81687	1.56111
ENSRNOG00000017637	117.388	0.86205	0.278301	3.09754	0.00195131	0.0627523	Fbp2	114508	1.81762
ENSRNOG00000017699	115.291	1.60918	0.256177	6.28152	3.35288e-10	1.59518e-07	Mill1	292671	3.05078
ENSRNOG00000017710	7.86174	2.54285	1.41909	1.79188	0.0731514	NA	Asprv1	500243	5.82739
ENSRNOG00000017712	5.35014	1.38427	0.94412	1.4662	0.142593	NA	Cartpt	29131	2.6104
ENSRNOG00000017749	24.4398	2.02718	0.518283	3.91134	9.17873e-05	0.00687385	Nkg7	171062	4.07607
ENSRNOG00000017766	87.5353	1.3634	0.386712	3.52562	0.000422492	0.0220459	Ca12	363085	2.57291
ENSRNOG00000017868	2.16903	0.706483	1.89434	0.372944	0.70919	NA	Olr1666	291929	1.63182
ENSRNOG00000017918	5.35041	0.959076	0.983829	0.974841	0.329639	NA	Iglon5	308557	1.94406
ENSRNOG00000017922	80.3884	0.948333	0.346993	2.733	0.00627599	0.130625	Tpbgl	681316	1.92964
ENSRNOG00000017980	549.245	0.804895	0.17713	4.5441	5.51703e-06	0.000762764	Itgal	308995	1.74702
ENSRNOG00000017987	5.57306	1.81201	1.43989	1.25844	0.208232	NA	Ucma	291312	3.51132
ENSRNOG00000018076	191.513	0.617277	0.341949	1.80517	0.0710476	0.44525	Fmo5	246248	1.53398
ENSRNOG00000018092	562.351	0.621119	0.268542	2.31293	0.0207263	0.241722	Cd83	361226	1.53807
ENSRNOG00000018094	39.3292	0.724925	0.428566	1.69151	0.0907392	0.492549	Sv2c	29643	1.65281
ENSRNOG00000018237	4896.71	0.604859	0.252642	2.39414	0.0166595	0.217676	Gstp1	24426	1.52083
ENSRNOG00000018241	532.069	0.622091	0.293364	2.12054	0.0339602	0.314268	Ank1	306570	1.5391
ENSRNOG00000018250	8.57904	0.803277	0.943936	0.850987	0.394777	NA	Tnni3	29248	1.74506
ENSRNOG00000018257	888.599	0.862195	1.01082	0.852965	0.393679	0.821122	Hpx	58917	1.8178
ENSRNOG00000018262	2811.97	0.680356	0.633209	1.07446	0.282618	0.745413	Ampd3	25095	1.60253
ENSRNOG00000018316	199.414	0.845169	0.287186	2.94294	0.00325116	0.0859326	NA	NA	1.79647
ENSRNOG00000018339	1.69402	0.586583	1.7227	0.340502	0.733479	NA	Cabp2	499298	1.50169
ENSRNOG00000018371	5170.1	0.747135	0.145187	5.14602	2.66075e-07	5.89592e-05	Tubb6	307351	1.67846
ENSRNOG00000018521	43.6581	0.64621	0.364108	1.77478	0.0759349	0.457476	Nmur1	65276	1.56505
ENSRNOG00000018680	6773.45	0.958247	0.526423	1.8203	0.0687137	0.440029	Rpl17	291434	1.94295
ENSRNOG00000018700	17.7932	1.01042	0.559654	1.80543	0.0710075	0.44525	Mobp	25037	2.01449
ENSRNOG00000018735	399.277	0.586908	0.171454	3.42313	0.000619053	0.0286109	Cd74	25599	1.50202
ENSRNOG00000018822	709.062	1.32247	0.241027	5.48679	4.09302e-08	1.16156e-05	Slc5a5	114613	2.50093
ENSRNOG00000018906	411.781	0.866067	0.255636	3.38789	0.000704321	0.0318243	Ghdc	303542	1.82269
ENSRNOG00000018949	38.7882	0.634111	0.400356	1.58387	0.113224	0.544768	Dlk2	316232	1.55198
ENSRNOG00000018953	77.8668	0.933154	0.736277	1.26739	0.205014	0.676898	Cblc	292699	1.90945
ENSRNOG00000019044	11.3507	1.19505	0.825564	1.44755	0.147742	0.605339	Adam30	690547	2.28952
ENSRNOG00000019048	1855.99	0.747398	0.115941	6.44634	1.1458e-10	5.97887e-08	Sod2	24787	1.67876
ENSRNOG00000019058	4.69784	0.885106	1.17045	0.75621	0.449523	NA	Gstm3l	57298	1.8469
ENSRNOG00000019065	84.3704	0.631243	0.353378	1.78631	0.0740484	0.451912	Zfp385b	311137	1.5489
ENSRNOG00000019098	76.0901	0.966107	0.305237	3.16511	0.00155025	0.0552354	Ca5a	54233	1.95356
ENSRNOG00000019099	194.24	0.625457	0.214724	2.91284	0.00358163	0.0919405	NA	NA	1.5427
ENSRNOG00000019163	3.96908	1.11801	1.31877	0.847764	0.39657	NA	Syt6	60565	2.17047
ENSRNOG00000019170	4.52851	0.789834	1.06238	0.743456	0.457206	NA	Il27	365368	1.72888
ENSRNOG00000019183	863.219	1.45722	0.160744	9.06552	1.24012e-19	2.50751e-16	Alox15	81639	2.7458
ENSRNOG00000019190	2.53434	1.51032	1.60012	0.943882	0.34523	NA	Ankrd22	294093	2.84874
ENSRNOG00000019217	63.9795	1.1713	0.390394	3.00031	0.00269706	0.0780458	Adrb2	24176	2.25215
ENSRNOG00000019296	121.505	1.18331	0.453353	2.61014	0.00905057	0.157252	Gnat2	365901	2.27098
ENSRNOG00000019321	6.68794	2.0266	1.00741	2.01168	0.0442535	NA	Cck	25298	4.07443
ENSRNOG00000019342	247.246	1.16063	0.546641	2.12321	0.0337362	0.313298	Sult1a1	83783	2.23556
ENSRNOG00000019368	2026.09	0.936902	0.658938	1.42184	0.155074	0.616485	Scnn1a	25122	1.91441
ENSRNOG00000019377	8.50388	0.780315	0.749969	1.04046	0.298125	NA	Amh	25378	1.71751
ENSRNOG00000019417	45.0189	1.04989	0.861798	1.21825	0.223128	0.693902	Hsd3b5	24470	2.07037
ENSRNOG00000019422	441.739	0.689322	0.373685	1.84466	0.0650865	0.428399	Egr1	24330	1.61253
ENSRNOG00000019427	4.35702	1.75199	1.16547	1.50324	0.132776	NA	Tescl	292706	3.36823
ENSRNOG00000019430	426.008	0.947862	0.185591	5.10726	3.26857e-07	6.9569e-05	Coro1a	155151	1.92901
ENSRNOG00000019435	15.374	0.961289	0.816402	1.17747	0.239008	0.708228	Psd	171381	1.94705
ENSRNOG00000019440	66.8429	0.844619	0.339198	2.49004	0.0127727	0.190075	Kcnn4	65206	1.79579
ENSRNOG00000019445	931.99	1.41068	1.02673	1.37396	0.169454	0.632977	Msln	60333	2.65863
ENSRNOG00000019448	6.19931	2.12669	1.08676	1.9569	0.0503588	NA	Lipf	50682	4.36714
ENSRNOG00000019510	45.9269	0.689073	0.808386	0.852405	0.393989	0.821122	Tm4sf5	303256	1.61225
ENSRNOG00000019577	28.2763	1.45448	0.719722	2.02089	0.0432916	0.352933	Adamts19	361332	2.74057
ENSRNOG00000019587	108.58	1.07434	0.655103	1.63996	0.101013	0.517242	Ptprn	116660	2.10577
ENSRNOG00000019613	186.307	0.904111	0.585979	1.54291	0.122853	0.564027	Syt9	60564	1.87139
ENSRNOG00000019648	9620.81	0.741887	0.815236	0.910028	0.362808	0.806176	Col6a3	367313	1.67236
ENSRNOG00000019675	88.1667	0.740945	0.470243	1.57566	0.115103	0.550042	Pycard	282817	1.67127
ENSRNOG00000019719	6.15382	0.909194	1.19635	0.759972	0.447271	NA	Kcna5	25470	1.878
ENSRNOG00000019737	655.251	0.591165	0.638616	0.925696	0.354604	0.800568	Sema4a	310630	1.50646
ENSRNOG00000019763	136.448	1.22966	0.710587	1.73048	0.083544	0.475861	Mlph	316620	2.34512
ENSRNOG00000019854	110.616	1.0409	0.296139	3.51492	0.000439881	0.0227333	Napsa	60575	2.05752
ENSRNOG00000019894	52.5154	0.937861	0.621071	1.51007	0.131025	0.577585	Izumo1r	690037	1.91569
ENSRNOG00000019920	336.143	0.769857	0.144182	5.33949	9.32106e-08	2.31965e-05	Doc2a	65031	1.7051
ENSRNOG00000019921	117.727	0.600636	0.292483	2.05357	0.0400169	0.339619	Rhbdl1	117025	1.51639
ENSRNOG00000019942	111.24	0.7822	0.293683	2.66341	0.0077352	0.147033	Fbxo17	292757	1.71975
ENSRNOG00000019999	408.637	0.7112	0.327228	2.17341	0.0297494	0.2938	Lypd3	60378	1.63717
ENSRNOG00000020072	2.02809	1.63054	1.99214	0.818483	0.413081	NA	Pcdhb9	680047	3.09628
ENSRNOG00000020077	2.66554	0.761956	1.26455	0.60255	0.546808	NA	Fam170b	100362169	1.69579
ENSRNOG00000020129	6741.54	0.599138	0.239912	2.49732	0.0125136	0.1876	Cdh3	116777	1.51481
ENSRNOG00000020164	111.175	1.1828	0.558041	2.11956	0.0340432	0.314736	NA	NA	2.27017
ENSRNOG00000020165	871.064	1.13444	0.198916	5.70309	1.17655e-08	3.80637e-06	Ahsp	293522	2.19533
ENSRNOG00000020263	28.3481	1.16688	0.502013	2.3244	0.0201039	0.23893	Atp1a3	24213	2.24526
ENSRNOG00000020338	96.0515	1.49841	0.645771	2.32033	0.0203228	0.240267	Lgals4	25474	2.8253
ENSRNOG00000020380	38.9008	1.49322	0.611539	2.44174	0.0146166	0.204995	Lgals7	29518	2.81517
ENSRNOG00000020382	1.66761	0.599252	1.62667	0.368393	0.712581	NA	Ltb4r2	114098	1.51493
ENSRNOG00000020410	19.721	2.27159	0.919882	2.46943	0.0135328	0.197391	Th	25085	4.82854
ENSRNOG00000020434	372.348	1.15123	0.400845	2.87202	0.0040786	0.0995105	Ascl2	24209	2.22104
ENSRNOG00000020443	37.9405	0.702849	0.389996	1.80219	0.071515	0.446134	Tsks	292890	1.62772
ENSRNOG00000020455	1442.45	0.608222	0.152037	4.0005	6.32096e-05	0.00528454	Cst6	171096	1.52438
ENSRNOG00000020489	2.33796	0.870425	1.54413	0.563699	0.572959	NA	Tmem145	292722	1.8282
ENSRNOG00000020536	621.779	0.600722	0.294953	2.03667	0.0416832	0.345836	Hbz	287168	1.51648
ENSRNOG00000020579	204.112	0.677185	0.428197	1.58148	0.113769	0.54605	Col7a1	301012	1.59902
ENSRNOG00000020583	16506.4	0.625372	0.63964	0.977695	0.328225	0.778512	Fcgrt	29558	1.54261
ENSRNOG00000020644	676.354	2.62346	0.723322	3.62697	0.000286772	0.0163916	Nsg2	497878	6.16228
ENSRNOG00000020650	1.62368	0.679067	1.78442	0.380554	0.703534	NA	Slc17a7	116638	1.6011
ENSRNOG00000020655	11.213	1.05208	0.748691	1.40523	0.159953	0.62227	Ucn2	170896	2.07352
ENSRNOG00000020679	5418.04	0.599658	0.224837	2.66708	0.00765144	0.1464	Icam1	25464	1.51536
ENSRNOG00000020729	97.6261	1.12501	0.573527	1.96157	0.0498131	0.3786	Stc2	63878	2.18103
ENSRNOG00000020733	6.8507	2.04722	0.892189	2.2946	0.0217562	NA	Camp	316010	4.13307
ENSRNOG00000020770	645.443	0.672358	0.206857	3.25036	0.00115261	0.0455428	Arl4d	303559	1.59368
ENSRNOG00000020811	1106.13	0.585395	0.157788	3.71002	0.000207247	0.0126473	Il6r	24499	1.50045
ENSRNOG00000020833	456.002	0.685529	0.226948	3.02065	0.00252233	0.0751402	Cspg5	50568	1.60829
ENSRNOG00000020845	277.082	0.731689	0.253529	2.88601	0.00390154	0.0969452	Tyrobp	361537	1.66058
ENSRNOG00000020873	195.658	0.774781	0.390441	1.98438	0.047214	0.367959	Nphs1	64563	1.71093
ENSRNOG00000020877	19.9296	1.37518	0.614287	2.23867	0.0251774	0.268463	Pyy	287730	2.59401
ENSRNOG00000020879	79.065	0.956107	0.307073	3.11361	0.00184811	0.0616393	Nags	303563	1.94007
ENSRNOG00000020899	2.84885	1.29757	1.39639	0.929228	0.352771	NA	Fgf19	170582	2.45814
ENSRNOG00000020901	30.7947	0.940267	0.429044	2.19154	0.0284128	0.285497	S1pr5	60399	1.91888
ENSRNOG00000020951	6460.47	1.03803	0.210123	4.94011	7.80804e-07	0.000140336	Slc4a1	24779	2.05342
ENSRNOG00000020953	56.2998	0.647911	0.388919	1.66593	0.0957277	0.503856	Ms4a7	293744	1.5669
ENSRNOG00000020981	3.88791	3.41434	1.76739	1.93185	0.0533784	NA	Prss46	408245	10.6615
ENSRNOG00000020991	86.944	0.783108	0.303307	2.5819	0.0098259	0.16386	Ms4a6a	361735	1.72083
ENSRNOG00000021018	8.52326	1.72691	0.849318	2.03329	0.0420231	NA	Batf2	309178	3.31018
ENSRNOG00000021020	1.66845	0.619305	1.72204	0.359635	0.71912	NA	Gpha2	171158	1.53613
ENSRNOG00000021021	29.2154	0.743376	0.433302	1.71561	0.0862335	0.483435	Ffar2	292794	1.67409
ENSRNOG00000021025	1229.8	0.793178	0.217797	3.64182	0.000270716	0.0158663	Ppp2r5b	309179	1.73289
ENSRNOG00000021046	30.0182	1.24613	0.582689	2.13859	0.0324693	0.308338	Sult2b1	292915	2.37204
ENSRNOG00000021048	38.5958	0.600069	0.42094	1.42554	0.154	0.614177	NA	NA	1.51579
ENSRNOG00000021104	826.47	0.71126	0.254765	2.79183	0.00524112	0.117424	Emp3	81505	1.63723
ENSRNOG00000021161	317.311	0.747267	0.198246	3.7694	0.000163643	0.0108044	Fermt3	309186	1.67861
ENSRNOG00000021248	4745.92	0.885467	0.1524	5.81016	6.24114e-09	2.19471e-06	Cdc25b	171103	1.84736
ENSRNOG00000021255	368.927	0.67952	0.223831	3.03587	0.00239846	0.0725187	Smox	308652	1.60161
ENSRNOG00000021260	38.714	1.03931	0.4289	2.42321	0.0153841	0.20912	Prnd	113910	2.05525
ENSRNOG00000021269	7.41829	0.78546	1.08582	0.723382	0.469445	NA	Chgb	24259	1.72364
ENSRNOG00000021316	371.735	0.587824	0.745607	0.788383	0.430472	0.840676	Tmem98	303356	1.50298
ENSRNOG00000021323	72.1814	0.979117	0.541898	1.80683	0.070789	0.445211	Ca13	499566	1.97126
ENSRNOG00000021410	9.58847	0.759251	1.0281	0.738502	0.460209	0.858559	Negr1	59318	1.69261
ENSRNOG00000021499	2.65288	1.52858	1.50318	1.01689	0.309204	NA	Siglech	361584	2.88501
ENSRNOG00000021513	13.1231	0.683187	0.66745	1.02358	0.306035	0.760963	Rtn4rl2	311169	1.60568
ENSRNOG00000021524	18.0358	0.792182	0.61445	1.28925	0.19731	0.670196	Mrap	288271	1.73169
ENSRNOG00000021546	6.51884	1.02808	0.845553	1.21587	0.224036	NA	Sit1	500449	2.03931
ENSRNOG00000021724	74.7601	0.634745	0.27057	2.34596	0.0189781	0.23353	Ptprcap	499300	1.55266
ENSRNOG00000021731	266.015	0.697252	0.181111	3.84985	0.000118189	0.00837409	N4bp3	303112	1.62141
ENSRNOG00000021843	3.04235	0.591345	1.45424	0.406635	0.684276	NA	NA	NA	1.50665
ENSRNOG00000021851	2.51808	1.42365	1.5184	0.937602	0.348449	NA	Ccl1	688605	2.68264
ENSRNOG00000021987	5.83318	0.966429	0.985914	0.980236	0.32697	NA	Tnfrsf17	287034	1.954
ENSRNOG00000022081	2.50527	0.616898	1.38059	0.446836	0.654993	NA	Ddi1	367012	1.53357
ENSRNOG00000022101	92.7179	0.646677	0.427894	1.5113	0.130711	0.577305	Crabp2	29563	1.56556
ENSRNOG00000022110	8.3778	1.11327	0.79297	1.40393	0.16034	NA	Gcsam	685692	2.16336
ENSRNOG00000022242	20.1686	2.18579	0.675537	3.23563	0.00121374	0.0466271	Cxcl9	246759	4.54976
ENSRNOG00000022256	151.16	0.947803	0.232485	4.07683	4.56544e-05	0.00402043	Cxcl10	245920	1.92893
ENSRNOG00000022298	41.695	1.40435	0.575127	2.44181	0.0146139	0.204995	Cxcl11	305236	2.64698
ENSRNOG00000022364	55.0046	0.814857	0.485995	1.67668	0.0936053	0.499393	Dsg4	291754	1.75912
ENSRNOG00000022609	742.876	0.792982	0.172808	4.58881	4.45783e-06	0.000638141	Mrps10	363187	1.73265
ENSRNOG00000022640	87.253	2.1916	0.3609	6.0726	1.25858e-09	5.22022e-07	Siglec8	292846	4.56813
ENSRNOG00000022669	9.62639	1.01756	0.71604	1.42109	0.15529	0.616802	Cd177	499099	2.02449
ENSRNOG00000022704	82.5113	0.702066	0.601538	1.16712	0.243162	0.711266	Esyt3	363120	1.62683
ENSRNOG00000022806	35.042	0.82388	0.840778	0.979901	0.327135	0.778084	Mageb4	317271	1.77016
ENSRNOG00000022844	1.85105	1.46002	1.72427	0.846747	0.397136	NA	Pdzrn4	315250	2.75113
ENSRNOG00000022859	38.2573	1.41724	0.453193	3.12723	0.0017646	0.059841	Trem1	301229	2.67074
ENSRNOG00000022882	6.03217	1.00443	0.988553	1.01606	0.309601	NA	NA	NA	2.00615
ENSRNOG00000022884	53.4303	1.25838	0.382556	3.2894	0.001004	0.0420745	Cd84	501872	2.39227
ENSRNOG00000022899	13.5004	0.719482	0.623871	1.15326	0.248806	0.715658	Cdk15	301440	1.64659
ENSRNOG00000022934	7.47739	0.881852	0.858316	1.02742	0.304222	NA	NA	NA	1.84274
ENSRNOG00000023005	6.19772	0.922313	0.920643	1.00181	0.316433	NA	LOC681325	681325	1.89515
ENSRNOG00000023030	6.0669	0.868238	0.918695	0.945077	0.344619	NA	Cd96	498079	1.82543
ENSRNOG00000023092	54.4116	0.891311	0.375801	2.37176	0.0177035	0.224712	Prss54	291846	1.85486
ENSRNOG00000023100	6.44166	1.54637	1.41064	1.09622	0.272983	NA	Dynlt5	362553	2.9208
ENSRNOG00000023151	1.66401	0.616235	1.72169	0.357924	0.7204	NA	Scgb2a1	361725	1.53287
ENSRNOG00000023209	22.0467	1.31963	0.49004	2.69289	0.00708346	0.139905	Slamf7	364049	2.49601
ENSRNOG00000023213	2.50828	1.03634	1.45655	0.7115	0.476774	NA	Dmrtb1	313484	2.05101
ENSRNOG00000023214	7.40235	0.599405	0.887038	0.675737	0.499207	NA	Il20rb	501043	1.51509
ENSRNOG00000023299	2.36631	1.00962	1.47993	0.68221	0.495106	NA	Hfm1	690161	2.01338
ENSRNOG00000023428	38.6811	0.736944	0.391011	1.88471	0.0594683	0.413036	Pik3r5	497931	1.66664
ENSRNOG00000023449	136.263	1.08501	0.390049	2.78173	0.00540699	0.120473	Atg9b	499973	2.12139
ENSRNOG00000023497	15.3691	1.22638	0.850983	1.44113	0.149547	0.608043	Foxe1	192274	2.33979
ENSRNOG00000023508	26.5673	0.908875	0.438529	2.07255	0.0382137	0.332553	Mfsd2b	500624	1.87758
ENSRNOG00000023528	7.20438	0.933022	0.867332	1.07574	0.282044	NA	Plaat5	293711	1.90927
ENSRNOG00000023557	164.731	1.51675	0.33159	4.57418	4.78091e-06	0.000672487	Mab21l4	501185	2.86146
ENSRNOG00000023614	551.416	0.609709	0.196627	3.10084	0.00192973	0.062468	Hsh2d	100360518	1.52595
ENSRNOG00000023686	215.697	0.83583	1.00025	0.835617	0.40337	0.824686	Upk3b	360790	1.78488
ENSRNOG00000023712	28.3609	0.678959	0.515066	1.3182	0.187437	0.657697	Stox1	294388	1.60098
ENSRNOG00000023856	32.25	5.92407	0.999814	5.92518	3.11962e-09	1.14688e-06	Agxt	24792	60.7189
ENSRNOG00000023863	2.86904	2.26759	1.48611	1.52585	0.127046	NA	Gpr139	293545	4.81517
ENSRNOG00000023870	7.01524	0.731992	0.798022	0.917258	0.359008	NA	Sh2d7	300718	1.66093
ENSRNOG00000023965	6.99019	1.18541	0.990109	1.19725	0.231209	NA	Arhgef38	295449	2.27428
ENSRNOG00000024016	1.72235	0.696695	1.85899	0.37477	0.707831	NA	Cyp2c6v1	293989	1.62079
ENSRNOG00000024065	47.5318	1.18719	0.438271	2.7088	0.00675278	0.137055	Zfp575	308430	2.27708
ENSRNOG00000024115	178.256	0.620572	0.629948	0.985116	0.324567	0.776731	C6	24237	1.53748
ENSRNOG00000024119	4.31008	1.18149	1.61464	0.731737	0.464329	NA	Ghsr	84022	2.26812
ENSRNOG00000024125	45.8974	0.596983	0.345071	1.73003	0.0836246	0.475861	Slain1	361087	1.51255
ENSRNOG00000024127	5.70285	1.73489	1.01812	1.704	0.0883802	NA	Atp13a5	303856	3.32853
ENSRNOG00000024159	895.706	0.696138	0.218729	3.18265	0.00145934	0.0529289	Fcer1g	25441	1.62016
ENSRNOG00000024181	2.1779	0.709808	1.62699	0.436271	0.66264	NA	Tpsab1	54271	1.63559
ENSRNOG00000024200	2.49354	1.02216	1.44529	0.707236	0.47942	NA	LOC690235	690235	2.03096
ENSRNOG00000024237	413.758	0.70225	0.382469	1.8361	0.0663435	0.432034	Scel	361086	1.62704
ENSRNOG00000024245	6.48858	0.753609	1.16731	0.645597	0.51854	NA	Zkscan2	368120	1.686
ENSRNOG00000024331	31.0766	0.596174	0.60049	0.992812	0.320801	0.774145	Upk1a	365227	1.5117
ENSRNOG00000024382	62.5101	1.49685	0.335985	4.45512	8.38472e-06	0.00105141	Fcgr3a	304966	2.82226
ENSRNOG00000024412	5.83008	0.75348	0.923275	0.816095	0.414446	NA	NA	NA	1.68585
ENSRNOG00000024457	6.06797	1.00216	1.19803	0.836507	0.40287	NA	Cyct	25310	2.00299
ENSRNOG00000024479	1.82856	0.836998	1.80967	0.462513	0.643714	NA	Klhl34	302703	1.78633
ENSRNOG00000024620	63.0863	0.910423	0.498674	1.82569	0.0678974	0.437573	NA	NA	1.8796
ENSRNOG00000024631	46.8613	0.625515	0.40935	1.52807	0.126495	0.569502	Chadl	100910434	1.54276
ENSRNOG00000024711	254.341	0.655546	0.198218	3.30719	0.000942355	0.0398699	Sdk2	360652	1.57521
ENSRNOG00000024824	65.7258	1.91078	0.521816	3.66179	0.000250462	0.0148405	Col22a1	315071	3.76012
ENSRNOG00000024870	7.00971	0.755806	0.919551	0.82193	0.411117	NA	Anks1b	314721	1.68858
ENSRNOG00000024899	86.4983	1.23947	0.723037	1.71425	0.0864824	0.483655	Cxcl13	498335	2.36111
ENSRNOG00000024957	4.35517	0.955092	1.29241	0.739003	0.459905	NA	Dnali1	298524	1.9387
ENSRNOG00000025151	77.9588	0.70335	0.341752	2.05807	0.039583	0.337708	Ildr2	685277	1.62828
ENSRNOG00000025179	8.59285	0.668174	0.811561	0.82332	0.410326	NA	LOC100361061	100361061	1.58906
ENSRNOG00000025184	444.608	0.717181	0.179151	4.00322	6.24864e-05	0.00526448	Prss35	315866	1.64397
ENSRNOG00000025273	8.27646	1.0898	1.08245	1.0068	0.314033	NA	NA	NA	2.12845
ENSRNOG00000025287	3.00691	1.0217	1.22589	0.833433	0.404601	NA	RGD1565611	497957	2.0303
ENSRNOG00000025415	10.1803	0.751193	0.715519	1.04986	0.293784	0.752167	Ntmt2	289167	1.68318
ENSRNOG00000025551	9.32958	0.870275	0.935068	0.930708	0.352004	NA	Rgs22	500853	1.82801
ENSRNOG00000025603	18.0879	2.16654	0.923903	2.34499	0.0190277	0.23353	Adgrf2	301269	4.48946
ENSRNOG00000025648	10.8701	0.613337	0.685138	0.895202	0.370679	0.809628	Dhrs7l1	299131	1.52979
ENSRNOG00000025670	29.4464	1.48345	0.632796	2.34428	0.0190636	0.233562	Shisa3	498356	2.79617
ENSRNOG00000025725	1.99946	1.59485	1.60673	0.992603	0.320903	NA	Ly6k	100363492	3.02062
ENSRNOG00000025957	3401.14	0.704915	0.280632	2.51188	0.0120089	0.183261	Ooep	301100	1.63005
ENSRNOG00000025987	7.50901	0.747182	0.8172	0.91432	0.360549	NA	LOC498236	498236	1.67851
ENSRNOG00000026036	36.9976	1.07916	0.571563	1.88809	0.0590145	0.410765	Pdyn	29190	2.1128
ENSRNOG00000026177	9.2341	1.2	0.748578	1.60304	0.108927	NA	NA	NA	2.29739
ENSRNOG00000026217	197.653	1.65808	0.193755	8.55759	1.1525e-17	1.6948e-14	Armc2	499470	3.15596
ENSRNOG00000026232	54.9779	2.68275	0.470913	5.69691	1.21998e-08	3.8695e-06	Olr1158	405169	6.42079
ENSRNOG00000026235	42.5881	1.63409	0.375894	4.34721	1.37881e-05	0.00154886	Hk3	25060	3.10392
ENSRNOG00000026336	167.421	2.19375	0.445454	4.92475	8.44689e-07	0.00015015	Tmem255b	290877	4.57493
ENSRNOG00000026371	527.679	2.24094	1.14938	1.94971	0.0512112	0.383515	Krt17	287702	4.72706
ENSRNOG00000026387	9.21458	1.71966	0.832887	2.0647	0.0389517	NA	Ms4a12	293741	3.29359
ENSRNOG00000026420	57.9369	1.25118	0.683718	1.82996	0.0672558	0.436219	Iqcg	363796	2.38036
ENSRNOG00000026430	72.1179	1.02268	0.417367	2.45031	0.0142734	0.203066	Trim58	303167	2.03169
ENSRNOG00000026490	85.7384	0.853082	0.277996	3.06868	0.00215008	0.0671422	Dnm3	171574	1.80636
ENSRNOG00000026518	10.2893	0.699602	0.714143	0.979638	0.327265	0.778128	Tmem156	498365	1.62406
ENSRNOG00000026577	10.7159	0.973448	0.743775	1.30879	0.190605	0.661649	Cpne4	367160	1.96353
ENSRNOG00000026592	43.5995	1.47321	0.487068	3.02465	0.00248922	0.0744282	Rhbdl2	298512	2.77639
ENSRNOG00000026604	566.091	0.878854	0.644183	1.36429	0.172475	0.637559	Cercam	296616	1.83891
ENSRNOG00000026605	5612.4	0.995358	0.288088	3.45505	0.000550182	0.0264087	Ifi27l2b	299269	1.99358
ENSRNOG00000026650	169.786	0.629101	1.03147	0.609907	0.541923	0.891883	Tmprss4	367074	1.5466
ENSRNOG00000026653	365.682	0.725265	0.292412	2.48028	0.0131277	0.193401	Hcar2	353250	1.6532
ENSRNOG00000026759	103.779	1.55463	0.598475	2.59765	0.00938636	0.15994	Ccr8	301066	2.93758
ENSRNOG00000026797	10.6673	1.15075	0.771505	1.49156	0.135814	0.58623	Slc9c2	364029	2.22029
ENSRNOG00000026844	727.311	2.18787	1.11572	1.96095	0.0498854	0.37867	Lypd8	691259	4.55631
ENSRNOG00000026883	2.66973	0.76385	1.30005	0.587557	0.55683	NA	Smco2	100361371	1.69802
ENSRNOG00000026917	6.55315	0.859182	0.99106	0.866932	0.385979	NA	LOC680768	680768	1.81401
ENSRNOG00000026918	25.4017	0.611618	0.488838	1.25117	0.210873	0.683037	RGD1308065	287935	1.52797
ENSRNOG00000026982	145.307	0.778459	0.274797	2.83286	0.00461342	0.107842	LOC691921	691921	1.7153
ENSRNOG00000027000	4.85728	0.739291	1.05759	0.699031	0.484533	NA	Pramef25	502998	1.66936
ENSRNOG00000027098	53.1882	0.645779	0.392389	1.64576	0.0998128	0.514195	Sez6l2	308988	1.56458
ENSRNOG00000027213	3.01257	0.685827	1.27033	0.539882	0.589278	NA	Asphd1	293498	1.60862
ENSRNOG00000027221	3.90644	1.91352	1.16384	1.64415	0.100146	NA	Sun5	296289	3.76726
ENSRNOG00000027276	112.066	0.712528	0.312111	2.28293	0.0224343	0.251663	Xkr4	297801	1.63867
ENSRNOG00000027341	12.7001	1.22549	0.719275	1.70378	0.0884222	0.48803	Tenm2	117242	2.33834
ENSRNOG00000027380	557.088	1.37646	0.762436	1.80535	0.0710198	0.44525	Upk1b	303924	2.59631
ENSRNOG00000027430	67.3562	0.764216	0.342077	2.23405	0.0254798	0.269739	Ikzf2	301476	1.69845
ENSRNOG00000027590	4.67521	1.10745	1.18312	0.936038	0.349254	NA	Jakmip3	365380	2.15464
ENSRNOG00000027595	40.5877	2.50001	0.446965	5.5933	2.22792e-08	6.68055e-06	Tfap2e	313596	5.6569
ENSRNOG00000027645	7.18837	1.06753	1.1356	0.940057	0.347188	NA	Syndig1l	685882	2.09584
ENSRNOG00000027655	11.2084	1.93988	0.775337	2.50198	0.01235	0.186059	Clec4b2	450222	3.83674
ENSRNOG00000027722	672.382	0.610499	0.216806	2.81587	0.00486449	0.111529	H1f10	500252	1.52679
ENSRNOG00000027736	237.523	1.16325	0.936466	1.24217	0.214175	0.685448	Cnn1	65204	2.23961
ENSRNOG00000027811	141.926	0.690563	0.398169	1.73435	0.0828562	0.475319	Lilrb4	292594	1.61391
ENSRNOG00000027850	2.01739	1.18091	1.67311	0.705818	0.480301	NA	Ssx1	691903	2.2672
ENSRNOG00000027855	12.1488	1.54184	0.684787	2.25157	0.0243496	0.263465	Fcar	365183	2.91166
ENSRNOG00000027916	3.67141	0.807077	1.09743	0.735426	0.46208	NA	Txndc2	316777	1.74966
ENSRNOG00000027992	5.34166	0.888198	0.990321	0.896879	0.369784	NA	Dscam	171119	1.85086
ENSRNOG00000028011	9.40196	0.884901	0.951437	0.930067	0.352336	NA	Pabir3	685701	1.84664
ENSRNOG00000028025	63.0721	0.890256	0.393961	2.25975	0.0238365	0.260006	Aknad1	691416	1.85351
ENSRNOG00000028108	7.026	0.744334	1.2783	0.582285	0.560375	NA	Cytl1	498392	1.6752
ENSRNOG00000028112	44.8742	1.01427	0.476746	2.12748	0.0333802	0.311981	LOC499796	499796	2.01988
ENSRNOG00000028243	1129.51	0.816899	0.197199	4.14251	3.43533e-05	0.0032308	Derl3	690315	1.76162
ENSRNOG00000028248	15.6953	0.94279	0.604316	1.56009	0.118738	0.555949	Lca5l	498065	1.92224
ENSRNOG00000028259	105.007	1.80013	0.334423	5.38278	7.33434e-08	1.94492e-05	Mcemp1	498128	3.48251
ENSRNOG00000028273	49.4948	0.641616	0.343146	1.8698	0.061511	0.41881	Tmem150b	308346	1.56008
ENSRNOG00000028345	1.66568	1.24855	1.62677	0.767503	0.442783	NA	Vom2r47	365807	2.37603
ENSRNOG00000028362	2.49595	1.03411	1.59468	0.648474	0.516678	NA	Unc80	689991	2.04785
ENSRNOG00000028436	139.321	0.645917	0.244398	2.64289	0.0082201	0.151272	Rprml	685826	1.56473
ENSRNOG00000028440	111.168	1.65088	0.708418	2.33037	0.0197865	0.237614	Apcdd1l	499949	3.14025
ENSRNOG00000028456	1.69315	4.22099	2.14089	1.97161	0.0486541	NA	Ush1g	287819	18.6486
ENSRNOG00000028473	38.3648	0.748527	0.534978	1.39917	0.161761	0.624497	LOC691551	691551	1.68008
ENSRNOG00000028578	2.33941	0.842916	1.3317	0.632962	0.526758	NA	NA	NA	1.79367
ENSRNOG00000028598	15.2867	1.21104	0.636808	1.90174	0.0572049	0.403201	Edar	365581	2.31505
ENSRNOG00000028668	1046.64	0.871964	0.338232	2.57801	0.0099372	0.164697	Slc28a2	60423	1.83015
ENSRNOG00000028679	3.33472	1.25034	1.39532	0.896094	0.370203	NA	Hoxc13	315337	2.37898
ENSRNOG00000028805	26.0913	1.03067	0.472413	2.1817	0.0291313	0.290124	Cfap77	499765	2.04297
ENSRNOG00000028814	1121.46	0.653854	0.208094	3.14211	0.00167733	0.0582497	Oasl2	304549	1.57337
ENSRNOG00000028889	8.66259	0.706368	0.832235	0.84876	0.396015	NA	Slc51b	300790	1.63169
ENSRNOG00000028908	17.3465	0.688844	0.524593	1.3131	0.189148	0.659694	Eppin	685161	1.61199
ENSRNOG00000028939	11.5861	0.7981	0.701633	1.13749	0.255333	0.721232	LOC108350501	108350501	1.73881
ENSRNOG00000028996	26.9706	1.59439	0.752557	2.11863	0.0341216	0.315135	Krt1	300250	3.01967
ENSRNOG00000029147	2.51988	0.623205	1.57502	0.395681	0.69234	NA	Rbm11	288321	1.54029
ENSRNOG00000029286	13051.2	0.868094	0.197143	4.40338	1.06577e-05	0.001261	Hbe1	293267	1.82525
ENSRNOG00000029401	2510.43	1.07427	0.933828	1.1504	0.24998	0.715949	Actg2	25365	2.10566
ENSRNOG00000029427	61.995	0.608821	0.347453	1.75224	0.0797324	0.469063	Grhl3	298555	1.52501
ENSRNOG00000029508	12.2667	1.60508	0.975963	1.64461	0.100049	0.514922	Slpil2	408229	3.04213
ENSRNOG00000029649	4.25011	1.06561	1.0211	1.04359	0.296677	NA	Prss45	408244	2.09305
ENSRNOG00000029663	7.05283	1.71049	0.899662	1.90126	0.057268	NA	Il1rapl1	317553	3.27272
ENSRNOG00000029668	4.31918	1.1678	1.07728	1.08403	0.278349	NA	Wfdc21	360228	2.2467
ENSRNOG00000029756	24.2924	0.875966	0.531862	1.64698	0.0995623	0.513534	P2ry13	310444	1.83524
ENSRNOG00000029763	2.33298	0.876275	2.00675	0.436663	0.662356	NA	NA	NA	1.83563
ENSRNOG00000029768	33.8343	1.24714	0.478497	2.60637	0.00915087	0.157977	Ccl12	287562	2.3737
ENSRNOG00000029861	178.955	1.78729	1.03813	1.72164	0.0851341	0.480864	Gsta2	24422	3.45167
ENSRNOG00000029881	2.45014	0.756186	1.5386	0.491477	0.623089	NA	Clec4m	288378	1.68902
ENSRNOG00000029886	458276	1.19087	0.167905	7.09253	1.31684e-12	1.06506e-09	Hba-a1	25632	2.28291
ENSRNOG00000029958	1.67651	1.22884	2.04939	0.599615	0.548763	NA	RGD1563861	498828	2.34379
ENSRNOG00000029979	5.15708	1.52732	0.998736	1.52926	0.126201	NA	RGD1563815	365549	2.8825
ENSRNOG00000030012	11.0359	1.11951	0.678824	1.64919	0.0991084	0.512769	Clec4a2	297584	2.17273
ENSRNOG00000030022	8.5917	1.40434	1.00494	1.39743	0.162283	NA	Myo3b	366069	2.64697
ENSRNOG00000030042	14.8825	0.646496	0.625585	1.03343	0.301405	0.757638	Olr39	293198	1.56536
ENSRNOG00000030093	4.18975	2.38548	1.19927	1.98911	0.0466896	NA	Defa5	286995	5.22516
ENSRNOG00000030158	15.2871	0.952588	0.623043	1.52893	0.126283	0.569502	LOC500350	500350	1.93534
ENSRNOG00000030224	8.9141	1.64565	0.836825	1.96654	0.0492361	NA	NA	NA	3.12889
ENSRNOG00000030243	2.53739	1.50679	1.51331	0.995691	0.3194	NA	NA	NA	2.84177
ENSRNOG00000030247	6856.12	0.867371	0.779948	1.11209	0.2661	0.730955	Eif4ebp3	100365872	1.82434
ENSRNOG00000030331	1.68093	1.25619	2.04838	0.613262	0.539703	NA	Ceacam6	100125369	2.38865
ENSRNOG00000030344	3.51426	0.715407	1.21196	0.590289	0.554997	NA	Krt33a	303527	1.64195
ENSRNOG00000030345	5.92798	0.934632	1.16382	0.803071	0.421933	NA	LOC100359951	100359951	1.9114
ENSRNOG00000030386	9.45414	2.22335	1.05525	2.10695	0.0351223	0.31909	Cldn18	315953	4.66975
ENSRNOG00000030416	97.3737	0.586333	0.352216	1.6647	0.0959733	0.504196	Zfp870	362845	1.50143
ENSRNOG00000030508	2.667	1.13812	1.43792	0.791504	0.42865	NA	LOC689220	689220	2.20094
ENSRNOG00000030515	3.88516	1.34308	1.17272	1.14526	0.252101	NA	Nfasc	116690	2.53691
ENSRNOG00000030689	56.7493	0.716084	0.324245	2.20846	0.027212	0.279657	Ms4a6bl	293749	1.64272
ENSRNOG00000030784	3.47425	0.990546	1.17141	0.845598	0.397777	NA	Hbe2	502359	1.98694
ENSRNOG00000030869	1.67422	0.622933	2.06718	0.301344	0.763152	NA	Aldoart2	299052	1.54
ENSRNOG00000030879	1037.65	0.972713	0.291483	3.33712	0.000846517	0.0371091	Hbg1	94164	1.96253
ENSRNOG00000030889	74.059	0.697546	0.36607	1.9055	0.0567152	0.401732	Cldn22	306454	1.62174
ENSRNOG00000030894	2.16544	0.668775	1.4294	0.467871	0.639877	NA	Slco1a6	84608	1.58972
ENSRNOG00000030904	3.49837	0.716887	1.37413	0.5217	0.601879	NA	Cpb1	24271	1.64363
ENSRNOG00000030910	23.7158	0.652135	0.45843	1.42254	0.15487	0.616127	Grik4	24406	1.57149
ENSRNOG00000030920	103.921	0.940654	0.260427	3.61196	0.000303886	0.0172479	Rtn4r	113912	1.9194
ENSRNOG00000030930	49.3728	0.711306	0.327914	2.16918	0.0300687	0.295575	Samsn1	170637	1.63729
ENSRNOG00000031024	15.4976	0.991524	0.653082	1.51822	0.128959	0.57388	Sirpd	100360722	1.98828
ENSRNOG00000031093	34.9903	0.903888	0.37991	2.37922	0.0173494	0.222421	Mov10l1	300141	1.8711
ENSRNOG00000031136	10.0431	0.949112	0.822311	1.1542	0.248418	0.715658	Ntng1	295382	1.93068
ENSRNOG00000031138	280.849	0.606921	0.198167	3.06268	0.00219367	0.0678487	Irgm	303090	1.52301
ENSRNOG00000031167	272.435	0.680632	0.213208	3.19233	0.00141128	0.051766	Srxn1	296271	1.60284
ENSRNOG00000031168	12.2019	1.26738	0.664758	1.90653	0.0565814	0.401099	Arhgap15	295635	2.40724
ENSRNOG00000031248	1.66964	1.23697	1.777	0.696101	0.486365	NA	NA	NA	2.35704
ENSRNOG00000031286	14.378	0.855007	0.722539	1.18334	0.236676	0.705592	Spin2a	317395	1.80877
ENSRNOG00000031348	4.67781	0.875666	1.06395	0.823032	0.41049	NA	Tmem232	501199	1.83486
ENSRNOG00000031397	2.86171	1.29677	1.33254	0.973158	0.330475	NA	Stk32b	305431	2.45679
ENSRNOG00000031398	165.036	0.788654	1.00346	0.785934	0.431906	0.841749	Mab21l2	680102	1.72746
ENSRNOG00000031408	19.892	0.601764	0.499883	1.20381	0.228663	0.696851	NA	NA	1.51757
ENSRNOG00000031474	1.82317	1.41546	2.05583	0.68851	0.491131	NA	Rps19l1	500885	2.66745
ENSRNOG00000031535	2.00512	1.03421	1.62083	0.638073	0.523426	NA	Ptgdr	63889	2.04799
ENSRNOG00000031536	24.5465	0.857293	0.49157	1.74399	0.081161	0.472592	Syndig1	362235	1.81164
ENSRNOG00000031579	11.1505	1.14061	0.664953	1.71532	0.0862867	0.483435	LOC100363469	100363469	2.20474
ENSRNOG00000031598	25.2938	1.2885	0.529523	2.43332	0.014961	0.206668	Atp8b4	311396	2.44274
ENSRNOG00000031662	4.69411	0.67031	1.17292	0.571489	0.567668	NA	Slc6a5	171148	1.59142
ENSRNOG00000031795	13.9525	0.782524	0.786601	0.994817	0.319825	0.773457	NA	NA	1.72014
ENSRNOG00000031834	67.1995	0.84404	0.505528	1.66962	0.0949945	0.50292	Nkain4	296469	1.79507
ENSRNOG00000031849	211.691	0.710348	0.407028	1.74521	0.0809486	0.472592	Armh4	361032	1.6362
ENSRNOG00000031852	6.17367	0.606526	0.915095	0.662802	0.507458	NA	Lsamp	29561	1.52259
ENSRNOG00000031902	4.52681	1.82875	1.06116	1.72335	0.0848251	NA	NA	NA	3.55229
ENSRNOG00000032002	40.8775	1.95698	0.982948	1.99093	0.0464886	0.365226	Hapln1	29331	3.88248
ENSRNOG00000032148	2.64696	0.739864	1.42642	0.518687	0.603979	NA	NA	NA	1.67002
ENSRNOG00000032224	2754.39	0.630524	0.192466	3.27602	0.0010528	0.0434441	Hist2h4	295277	1.54813
ENSRNOG00000032240	92.8041	0.662653	0.271329	2.44225	0.0145961	0.204995	Gbp5	362050	1.58299
ENSRNOG00000032247	62.2461	0.802562	0.371029	2.16307	0.0305356	0.298091	Bank1	365948	1.7442
ENSRNOG00000032332	116.503	4.0224	1.17862	3.4128	0.00064299	0.0293814	Krt4	315323	16.2504
ENSRNOG00000032350	6.11701	1.08405	1.19401	0.907903	0.363929	NA	Kcnip4	259243	2.11998
ENSRNOG00000032368	2.35471	2.61669	1.60774	1.62756	0.103619	NA	Tlr11	498491	6.13339
ENSRNOG00000032417	160.661	0.668671	1.38412	0.483102	0.629023	0.923905	Gabrp	81658	1.58961
ENSRNOG00000032472	19.6157	1.50243	0.854562	1.75812	0.0787265	0.466975	Adgrg2	266735	2.83319
ENSRNOG00000032508	2.84922	1.29834	1.43732	0.903309	0.366362	NA	Acot5	503049	2.45946
ENSRNOG00000032580	5.70409	2.56057	1.03265	2.47962	0.0131521	NA	NA	NA	5.89942
ENSRNOG00000032626	72.2197	1.79659	0.312533	5.74849	9.00445e-09	3.0345e-06	Mmp3	171045	3.47398
ENSRNOG00000032639	72.1368	0.585492	0.39795	1.47127	0.141218	0.596456	Foxo6	313558	1.50055
ENSRNOG00000032859	3.42251	1.24514	1.16187	1.07167	0.283867	NA	Krt83	681126	2.37042
ENSRNOG00000032871	43.4466	1.52374	0.603164	2.52625	0.0115287	0.178971	Mlc1	315215	2.87536
ENSRNOG00000032940	2.82056	1.69568	1.2975	1.30689	0.191251	NA	NA	NA	3.2393
ENSRNOG00000032959	1.50556	4.07269	3.00835	1.3538	0.175802	NA	Adh7	171178	16.8268
ENSRNOG00000033099	10.1663	0.602343	0.68798	0.875524	0.381289	0.814218	Dcc	25311	1.51818
ENSRNOG00000033136	28.9369	0.691968	0.471945	1.46621	0.142592	0.59911	RT1-M5	499400	1.61549
ENSRNOG00000033196	7.52499	1.17575	0.932121	1.26137	0.207175	NA	NA	NA	2.25911
ENSRNOG00000033235	373.891	0.777935	0.16066	4.84213	1.28452e-06	0.00021872	Relb	100360982	1.71468
ENSRNOG00000033266	31.7225	1.06628	0.988106	1.07911	0.280538	0.743868	Prss30	287106	2.09402
ENSRNOG00000033348	243.265	0.73181	0.323197	2.26429	0.0235565	0.25883	Duox1	266807	1.66072
ENSRNOG00000033352	2.68382	1.16038	1.34246	0.864369	0.387385	NA	S100a7a	685479	2.23517
ENSRNOG00000033414	4.21581	0.69829	1.29106	0.540865	0.588601	NA	Klk1c3	292872	1.62258
ENSRNOG00000033517	233.541	5.21372	0.288586	18.0664	5.86212e-73	9.48256e-69	LOC100360791	100360791	37.1095
ENSRNOG00000033527	6.00794	0.762663	0.97099	0.78545	0.43219	NA	Pappa1	313262	1.69662
ENSRNOG00000033564	59.6948	0.732743	0.493608	1.48446	0.137686	0.590071	Cfd	54249	1.6618
ENSRNOG00000033588	2.02127	1.037	1.68662	0.614839	0.538661	NA	Siglec15	498888	2.05196
ENSRNOG00000033609	19.3549	1.12284	0.714004	1.5726	0.115812	0.550673	Irx1	306659	2.17775
ENSRNOG00000033617	4.76232	1.15066	1.26913	0.906648	0.364593	NA	Krt26	407758	2.22015
ENSRNOG00000033618	4.9992	0.613484	0.984536	0.62312	0.533206	NA	Col28a1	312115	1.52995
ENSRNOG00000033652	18.1721	1.4183	0.795588	1.7827	0.0746346	0.45337	NA	NA	2.6727
ENSRNOG00000033693	140.821	0.787242	0.336732	2.33789	0.0193931	0.235513	NA	NA	1.72577
ENSRNOG00000033719	3.18683	1.93537	1.36857	1.41416	0.157316	NA	Pcdhb12	25133	3.82477
ENSRNOG00000033740	231.051	0.800525	0.224757	3.56173	0.00036842	0.0199316	Lurap1l	362535	1.74174
ENSRNOG00000033776	223.69	0.632249	0.255798	2.47167	0.0134485	0.196515	LOC100359668	100359668	1.54998
ENSRNOG00000033929	7.25812	1.86557	1.00199	1.86186	0.0626229	NA	Stfa2l1	408214	3.64412
ENSRNOG00000033933	2.86307	2.94708	1.71838	1.71504	0.0863387	NA	Stfa3	288075	7.71184
ENSRNOG00000034000	14853.2	0.706483	0.222372	3.17704	0.00148786	0.0536029	NA	NA	1.63182
ENSRNOG00000034031	43.3336	0.991977	0.609067	1.62868	0.103381	0.522438	Vstm2l	362255	1.98891
ENSRNOG00000034038	18.1235	1.08054	0.703705	1.5355	0.124661	0.565919	NA	NA	2.11483
ENSRNOG00000034139	4.52631	0.588433	1.01224	0.581315	0.561028	NA	Lyc2	688047	1.50361
ENSRNOG00000034150	102.57	0.631474	0.369295	1.70994	0.0872764	0.485149	Ftl1l1	501644	1.54915
ENSRNOG00000034164	4.85423	0.741916	1.06859	0.694296	0.487497	NA	Cr2	289395	1.6724
ENSRNOG00000034195	11.1843	0.761081	0.838024	0.908186	0.36378	0.806228	Bpi	296321	1.69476
ENSRNOG00000036603	227.61	0.771333	0.227804	3.38595	0.000709332	0.0319614	Ifit1bl	294090	1.70685
ENSRNOG00000036829	1943.06	0.627663	0.172642	3.63564	0.00027729	0.0161659	Nckap1l	315348	1.54506
ENSRNOG00000036831	5.33779	2.01108	1.06784	1.88333	0.0596562	NA	Gtsf1	315347	4.03085
ENSRNOG00000036834	7.88948	2.79806	0.940674	2.97452	0.00293444	NA	Gpr84	688730	6.95503
ENSRNOG00000036837	296.533	0.782232	0.181019	4.32127	1.55131e-05	0.00168416	Nfe2	366998	1.71979
ENSRNOG00000036865	2.19513	3.52098	1.95563	1.80043	0.0717926	NA	Krt77	406226	11.4794
ENSRNOG00000036871	38.3877	0.870438	0.387248	2.24775	0.0245918	0.265226	Krt81	407761	1.82822
ENSRNOG00000036880	8.72659	2.24755	0.995828	2.25696	0.0240103	NA	Arl5c	497990	4.74876
ENSRNOG00000036959	18.199	0.988937	0.902081	1.09628	0.272954	0.737489	RGD1561551	500359	1.98472
ENSRNOG00000037076	12.4294	0.823849	0.72679	1.13354	0.256986	0.72294	LOC689757	689757	1.77012
ENSRNOG00000037082	2.70336	1.62505	1.63529	0.993735	0.320352	NA	Mybphl	310782	3.08452
ENSRNOG00000037100	5.33023	0.957181	0.998162	0.958944	0.337587	NA	Heatr9	497970	1.94151
ENSRNOG00000037137	93.5346	1.27087	0.281503	4.51459	6.34395e-06	0.000841145	Svip	499157	2.41307
ENSRNOG00000037149	12.4836	1.1192	0.830323	1.34791	0.177686	0.644965	Bcl2l15	295337	2.17227
ENSRNOG00000037175	3.6606	1.4259	1.49739	0.952254	0.340968	NA	Prss50	100910205	2.68682
ENSRNOG00000037339	29.5913	0.954553	0.611165	1.56186	0.118321	0.555739	Siglec10	292844	1.93798
ENSRNOG00000037360	3.52022	1.70983	1.21824	1.40352	0.160461	NA	LOC100360527	100360527	3.27121
ENSRNOG00000037374	46.6669	1.29083	0.815873	1.58215	0.113616	0.54605	Ly6al	362935	2.44669
ENSRNOG00000037380	12.5483	1.31556	0.774398	1.69882	0.0893529	0.488579	NA	NA	2.489
ENSRNOG00000037381	4.45149	0.778795	1.22463	0.635946	0.524812	NA	NA	NA	1.7157
ENSRNOG00000037393	3.67327	0.837255	1.15732	0.723441	0.469409	NA	Wdr88	292809	1.78665
ENSRNOG00000037409	68.4432	0.838815	0.452951	1.85189	0.0640418	0.426662	Scimp	691993	1.78858
ENSRNOG00000037436	2.97957	1.3522	1.467	0.921748	0.35666	NA	Macc1	314539	2.55301
ENSRNOG00000037455	68.914	4.55799	0.858669	5.30821	1.10709e-07	2.67288e-05	NA	NA	23.5555
ENSRNOG00000037466	2.15354	0.690774	1.45698	0.474113	0.63542	NA	Lrcol1	100363238	1.61415
ENSRNOG00000037485	6.01448	1.58638	0.906374	1.75025	0.0800752	NA	LOC688924	688924	3.00295
ENSRNOG00000037563	1784.62	1.04982	0.299024	3.51084	0.0004467	0.0228665	Cd68	287435	2.07028
ENSRNOG00000037757	157.5	0.798545	0.301298	2.65035	0.00804083	0.149636	Calhm6	294430	1.73935
ENSRNOG00000037762	8.01266	0.772018	0.851945	0.906183	0.364839	NA	Serpina1f	314406	1.70766
ENSRNOG00000037919	167.661	0.604217	0.30973	1.95078	0.0510827	0.383037	Chic1	363484	1.52015
ENSRNOG00000038047	5.20157	0.851502	1.113	0.765053	0.44424	NA	Mt1	24567	1.80438
ENSRNOG00000038087	12.9757	1.17175	0.624566	1.87611	0.0606405	0.417058	NA	NA	2.25285
ENSRNOG00000038106	3.8764	1.89943	1.33795	1.41966	0.155706	NA	Map1lc3b2	100359928	3.73066
ENSRNOG00000038135	2.35351	0.838296	1.65464	0.506633	0.612412	NA	RatNP-3b	498659	1.78794
ENSRNOG00000038151	2.63941	2.13597	1.65598	1.28986	0.1971	NA	Defb11	641630	4.39534
ENSRNOG00000038181	3.84889	0.638057	1.06116	0.601283	0.547652	NA	NA	NA	1.55623
ENSRNOG00000038228	87.4875	0.637258	0.292671	2.17739	0.0294515	0.291916	Serp2	498546	1.55537
ENSRNOG00000038286	10.3651	0.791622	0.690344	1.14671	0.251503	0.717368	Slamf6	498287	1.73102
ENSRNOG00000038355	3.17129	0.814082	1.39039	0.585508	0.558206	NA	Crygs	689897	1.75818
ENSRNOG00000038427	56.7286	0.996194	0.379175	2.62727	0.00860736	0.154742	NA	NA	1.99473
ENSRNOG00000038722	92.6001	0.777561	0.277906	2.79793	0.00514311	0.116357	NA	NA	1.71423
ENSRNOG00000038807	26.7392	0.614195	0.568413	1.08054	0.2799	0.743652	Clpsl2	689425	1.5307
ENSRNOG00000038881	545.325	0.640427	0.183792	3.48452	0.000493022	0.0244636	Hcls1	288077	1.55879
ENSRNOG00000038896	301.367	2.97139	1.67229	1.77684	0.0755948	0.456617	Upk3bl1	367994	7.84291
ENSRNOG00000038905	2.83867	0.901029	1.81765	0.49571	0.620099	NA	NA	NA	1.8674
ENSRNOG00000039249	170.511	1.03407	0.284466	3.63511	0.000277863	0.0161659	Rpl31l4	100361974	2.04779
ENSRNOG00000039388	56.3119	0.70981	0.438395	1.61911	0.105423	0.527463	Prrt4	500059	1.63559
ENSRNOG00000039476	4.86787	1.19425	1.06664	1.11964	0.262869	NA	Pcdhb2	498843	2.28826
ENSRNOG00000039761	41.4272	2.97719	0.689206	4.31974	1.56215e-05	0.00168462	Olr1366	405335	7.87449
ENSRNOG00000040000	16.297	1.1143	0.65713	1.6957	0.0899418	0.490526	Cts8	680718	2.1649
ENSRNOG00000040109	48.848	1.28645	0.376653	3.41548	0.000636706	0.0292595	Treml1	501096	2.43927
ENSRNOG00000040136	4.17319	0.694549	1.1237	0.61809	0.536516	NA	Stpg4	681766	1.61838
ENSRNOG00000040201	22.705	0.624997	0.488141	1.28036	0.200418	0.673158	Atp6ap1l	361875	1.54221
ENSRNOG00000040273	6.6737	1.3345	1.10481	1.2079	0.227086	NA	RGD1562402	499133	2.52189
ENSRNOG00000040287	55.3175	1.40308	0.408753	3.43259	0.000597853	0.0280613	Cyp1b1	25426	2.64465
ENSRNOG00000042025	2.52302	0.632156	1.86	0.339868	0.733956	NA	Lrrc37a	303556	1.54988
ENSRNOG00000042026	3.66591	1.11176	1.19179	0.932849	0.350898	NA	NA	NA	2.1611
ENSRNOG00000042056	2.69086	2.16011	1.74157	1.24032	0.214856	NA	Syce3	689933	4.4695
ENSRNOG00000042078	17.7143	0.675527	0.585713	1.15334	0.24877	0.715658	Icam4	298702	1.59718
ENSRNOG00000042133	3.17307	0.809223	1.19204	0.678857	0.497229	NA	NA	NA	1.75227
ENSRNOG00000042140	170.492	0.760068	0.261008	2.91205	0.00359065	0.0919405	Eomes	316052	1.69357
ENSRNOG00000042230	701.59	3.16857	0.266482	11.8904	1.32794e-32	1.07403e-28	RGD1307182	316207	8.99155
ENSRNOG00000042269	6.03512	1.03584	0.910424	1.13775	0.255223	NA	Gpr21	689917	2.05031
ENSRNOG00000042333	361.63	0.642175	0.222176	2.89039	0.00384763	0.0960483	Dnal1	685664	1.56068
ENSRNOG00000042369	1.67828	0.629065	1.76679	0.35605	0.721803	NA	RGD1564614	498241	1.54656
ENSRNOG00000042391	3.00267	1.02801	1.2441	0.826309	0.408629	NA	Serpina9	299274	2.03921
ENSRNOG00000042426	649.61	1.28779	0.212579	6.05792	1.37892e-09	5.57635e-07	Cyp4v3	266761	2.44153
ENSRNOG00000042455	3.18365	0.978612	1.23819	0.790356	0.42932	NA	Tlr12	362604	1.97057
ENSRNOG00000042468	3.874	2.74355	1.32344	2.07304	0.0381686	NA	LOC680920	680920	6.69717
ENSRNOG00000042478	7.54859	0.646126	0.84198	0.767389	0.44285	NA	Adam22	57033	1.56496
ENSRNOG00000042547	1.84375	1.39104	1.6625	0.836713	0.402754	NA	RGD1565566	499057	2.62267
ENSRNOG00000042581	8.69021	1.84752	0.915667	2.01768	0.0436244	NA	Ptcra	116462	3.59882
ENSRNOG00000042601	3.84892	0.656361	1.06007	0.619168	0.535806	NA	Zglp1	100360291	1.5761
ENSRNOG00000042634	271.483	1.58075	0.789323	2.00267	0.0452129	0.359393	Serpina12	191570	2.99126
ENSRNOG00000042711	1.99974	1.59366	1.70147	0.936633	0.348947	NA	Ccdc188	498115	3.01814
ENSRNOG00000042717	46.6096	0.914662	0.371422	2.4626	0.0137935	0.199027	Ciart	365871	1.88513
ENSRNOG00000042741	9.05759	1.02494	0.793683	1.29137	0.196577	NA	Adgb	292477	2.03487
ENSRNOG00000042899	9.37423	1.90949	0.95941	1.99028	0.0465604	NA	Fcgbpl1	292746	3.75677
ENSRNOG00000042903	3.33433	0.893249	1.14304	0.781471	0.434526	NA	Cox7a2	29507	1.85735
ENSRNOG00000042927	1.83637	0.84217	2.03851	0.41313	0.679511	NA	Sbk3	691408	1.79274
ENSRNOG00000043085	15.0262	1.404	0.768645	1.82659	0.0677616	0.437392	Clstn2	171394	2.64634
ENSRNOG00000043088	2.35628	1.35785	1.40551	0.966094	0.333997	NA	Ceacam19	680640	2.56304
ENSRNOG00000043219	761.351	1.31273	0.675496	1.94336	0.0519721	0.385566	Fbn2	689008	2.48412
ENSRNOG00000043304	666.474	0.610266	0.326268	1.87044	0.0614225	0.418698	Apcdd1	689616	1.52654
ENSRNOG00000043416	277.815	0.949202	0.313636	3.02645	0.00247446	0.0741237	Bcl3	680611	1.9308
ENSRNOG00000043419	80.9365	0.724045	0.268818	2.69343	0.00707201	0.139849	Hist3h2ba	303175	1.65181
ENSRNOG00000043445	12.5001	1.07873	0.684632	1.57563	0.115112	0.550042	Them5	361993	2.11217
ENSRNOG00000043487	8.31227	0.61686	0.913256	0.675451	0.499389	NA	RGD1560171	367949	1.53353
ENSRNOG00000045554	1.67879	0.616969	1.57175	0.392535	0.694663	NA	Faim2	246274	1.53365
ENSRNOG00000045558	3525.06	0.965287	0.271669	3.55317	0.000380617	0.0205229	Cd34	305081	1.95245
ENSRNOG00000045617	2.65781	1.15847	1.44331	0.802647	0.422179	NA	Pglyrp3	499658	2.2322
ENSRNOG00000045658	4.38939	0.793846	1.08573	0.731161	0.464681	NA	Vhll	686711	1.73369
ENSRNOG00000045797	8.0241	0.767743	0.784935	0.978097	0.328026	NA	Lep	25608	1.7026
ENSRNOG00000046007	655.113	0.98274	0.864422	1.13687	0.255591	0.721714	Cldn3	65130	1.97621
ENSRNOG00000046222	468.319	0.817444	0.304404	2.68539	0.0072445	0.141579	Ceacam4	287009	1.76228
ENSRNOG00000046254	269.936	1.46604	0.238171	6.1554	7.489e-10	3.27411e-07	Adgre1	316137	2.76262
ENSRNOG00000046309	23.1534	0.849818	0.467112	1.8193	0.0688652	0.440128	Gpr68	314386	1.80227
ENSRNOG00000046314	64.6046	1.32685	0.779671	1.70181	0.0887904	0.48803	NA	NA	2.50855
ENSRNOG00000046343	2.24286	2.20098	1.84311	1.19417	0.232411	NA	Cryga	684028	4.59793
ENSRNOG00000046421	8.20268	0.686575	0.768378	0.893538	0.371569	NA	LOC108350036	108350036	1.60946
ENSRNOG00000046428	11.1786	0.697096	0.70251	0.992293	0.321055	0.774145	Lrrc75b	100365744	1.62124
ENSRNOG00000046452	49.6843	1.18581	0.396338	2.99191	0.00277235	0.0795134	Fcgr2b	289211	2.27491
ENSRNOG00000046468	12.368	1.0041	0.699451	1.43556	0.151127	0.611769	Ptgfr	25652	2.0057
ENSRNOG00000046482	155.789	0.736116	0.428458	1.71806	0.0857858	0.4825	Znf750	688328	1.66569
ENSRNOG00000046487	11.7416	1.67281	0.707924	2.36297	0.0181289	0.226984	Pou5f1	294562	3.18834
ENSRNOG00000046639	176.138	1.27958	0.198697	6.43985	1.1959e-10	6.0453e-08	Itgae	83577	2.42768
ENSRNOG00000046699	232.48	1.15624	0.442951	2.61031	0.00904607	0.157252	Slpi	84386	2.22875
ENSRNOG00000046714	77.8172	1.65367	0.316395	5.22658	1.72673e-07	4.04806e-05	LOC301165	301165	3.14632
ENSRNOG00000046764	4.0136	1.36036	1.10438	1.23178	0.218031	NA	Tmprss11a	686581	2.56749
ENSRNOG00000046834	3547.07	2.02503	1.04193	1.94354	0.0519515	0.385566	C3	24232	4.07
ENSRNOG00000046851	8.64727	1.91206	1.12661	1.69718	0.089663	NA	Tmem121b	500307	3.76347
ENSRNOG00000046941	2.17264	1.76648	1.60343	1.10169	0.270598	NA	LOC100909964	100909964	3.40223
ENSRNOG00000046946	9.40476	0.776996	0.789226	0.984504	0.324868	NA	Ptchd3	688333	1.71356
ENSRNOG00000047026	88.2493	1.85283	0.510274	3.63106	0.000282263	0.0163067	Enpp7	303729	3.61209
ENSRNOG00000047072	5.14737	0.658211	0.934735	0.704169	0.481328	NA	NA	NA	1.57812
ENSRNOG00000047098	350096	1.08812	0.190646	5.70755	1.14614e-08	3.78368e-06	Hbb-b1	361619	2.12597
ENSRNOG00000047439	163.941	0.950164	0.351608	2.70234	0.00688527	0.137989	Pot1b	690237	1.93209
ENSRNOG00000047459	45.7004	0.787092	0.427083	1.84295	0.0653363	0.428929	H1f4	201097	1.72559
ENSRNOG00000047578	38.8924	0.794251	0.618101	1.28499	0.198797	0.670943	Ccdc28b	682445	1.73418
ENSRNOG00000047663	1033.38	0.798083	0.602562	1.32448	0.185342	0.653633	Gata1	25172	1.73879
ENSRNOG00000047697	682.017	0.595008	0.85351	0.69713	0.485722	0.871383	Ggt1	116568	1.51048
ENSRNOG00000047741	232.432	0.794588	0.221221	3.59184	0.000328355	0.0182525	E2f2	684111	1.73458
ENSRNOG00000047901	67.4503	1.00631	0.347308	2.89746	0.00376198	0.0946405	Acp7	687403	2.00877
ENSRNOG00000047986	1.86873	3.17016	2.54216	1.24704	0.212384	NA	Sult2a6	24902	9.00147
ENSRNOG00000048066	8.77315	0.838407	0.811106	1.03366	0.301296	NA	Fam48b1	314107	1.78807
ENSRNOG00000048125	11.3727	1.72571	1.32385	1.30355	0.192386	0.664537	NA	NA	3.30743
ENSRNOG00000048161	17.3981	0.713272	0.54327	1.31292	0.189209	0.659764	Tlr9	338457	1.63952
ENSRNOG00000048169	313.759	1.32112	0.403747	3.27214	0.00106737	0.0437107	Tuba8	500377	2.49859
ENSRNOG00000048222	192.104	0.626614	0.271266	2.30996	0.0208905	0.242937	Nlrc5	291861	1.54394
ENSRNOG00000048275	188.16	0.895897	0.228787	3.91586	9.00817e-05	0.00677749	RGD1309350	293613	1.86077
ENSRNOG00000048321	2.00777	1.03575	1.71672	0.603329	0.54629	NA	Tnfsf8	683163	2.05018
ENSRNOG00000048417	9.22962	0.599122	0.79195	0.756515	0.449341	NA	Obp2b	286933	1.51479
ENSRNOG00000048522	8.01533	0.780103	1.23808	0.630092	0.528634	NA	Avpr1b	29462	1.71725
ENSRNOG00000048636	569.991	0.922568	0.319624	2.88641	0.00389659	0.0969452	Il2rb	25746	1.89549
ENSRNOG00000048651	135.793	0.797326	0.263057	3.031	0.00243743	0.0735595	Nrtn	84423	1.73788
ENSRNOG00000048688	43.8926	1.19564	0.504439	2.37025	0.0177762	0.224823	Dkk1	293897	2.29047
ENSRNOG00000048698	113.533	0.659925	0.283862	2.32481	0.020082	0.238857	NA	NA	1.58
ENSRNOG00000048812	9680.36	0.667855	0.158849	4.20434	2.6185e-05	0.00259858	Gpx1	24404	1.58871
ENSRNOG00000048823	4.16406	0.613092	1.05251	0.582503	0.560228	NA	NA	NA	1.52953
ENSRNOG00000048919	31.146	0.731515	0.651168	1.12339	0.261272	0.726098	Iho1	680018	1.66038
ENSRNOG00000048967	31.1761	0.797054	0.434326	1.83515	0.066483	0.432594	LOC688459	688459	1.73755
ENSRNOG00000048987	2.50682	1.36129	2.25956	0.602459	0.546868	NA	Sfta2	415052	2.56915
ENSRNOG00000048990	29.1707	6.45718	1.51712	4.2562	2.07933e-05	0.00217002	LOC685025	685025	87.8625
ENSRNOG00000049054	10.3658	1.08113	0.929478	1.16316	0.244765	0.713216	Ntsr2	64636	2.11569
ENSRNOG00000049280	7.85897	3.08737	1.42669	2.16401	0.0304633	NA	Slpil3	408224	8.49947
ENSRNOG00000049355	46.7098	0.634392	0.667532	0.950355	0.341932	0.790947	Arxes2	100360464	1.55228
ENSRNOG00000049410	14.4065	0.957348	0.775887	1.23388	0.217249	0.689063	Chrm3	24260	1.94174
ENSRNOG00000049491	539.925	1.1434	0.225562	5.06913	3.9964e-07	7.98095e-05	RT1-DMb	294273	2.20901
ENSRNOG00000049495	16.5256	0.653532	0.586917	1.1135	0.265494	0.730335	Krt71	683613	1.57301
ENSRNOG00000049517	169.168	1.00836	0.21398	4.71238	2.44842e-06	0.000380823	Tnfaip3	683206	2.01162
ENSRNOG00000049693	2028.6	0.746116	0.224214	3.32769	0.000875683	0.0381276	Cbr1	29224	1.67727
ENSRNOG00000049771	138.227	0.624066	0.220478	2.83052	0.0046473	0.108477	Gstt1	25260	1.54121
ENSRNOG00000049821	73.7004	0.771924	0.467249	1.65206	0.0985219	0.511575	RGD1564380	292711	1.70755
ENSRNOG00000049827	2.35373	0.854824	1.92218	0.444717	0.656525	NA	Arl14	103690167	1.80854
ENSRNOG00000049829	39.2669	0.601949	0.423053	1.42287	0.154774	0.616051	NA	NA	1.51777
ENSRNOG00000049918	885.246	0.601747	0.185872	3.23744	0.00120609	0.0465925	Lrg1	367455	1.51755
ENSRNOG00000049954	3.02632	1.02416	1.33122	0.769337	0.441693	NA	Olr516	295769	2.03378
ENSRNOG00000050006	79.5318	1.59359	1.79791	0.88636	0.375424	0.811694	Agtr2	24182	3.018
ENSRNOG00000050034	4.34479	1.46333	1.35073	1.08336	0.27865	NA	LOC501297	501297	2.75744
ENSRNOG00000050059	10.0699	0.922017	0.864602	1.06641	0.28624	0.747495	LOC100910497	100910497	1.89476
ENSRNOG00000050114	3.3056	1.05532	1.35484	0.778928	0.436022	NA	Fam228a	313936	2.07818
ENSRNOG00000050121	109.982	1.93965	0.361618	5.36381	8.14834e-08	2.07833e-05	Rhag	65207	3.83613
ENSRNOG00000050129	3.5047	0.732398	1.33975	0.546668	0.584607	NA	NA	NA	1.6614
ENSRNOG00000050163	5.69236	0.911567	0.941691	0.968011	0.333039	NA	LOC498300	498300	1.88109
ENSRNOG00000050216	10.8037	0.751711	0.883125	0.851194	0.394662	0.821403	NA	NA	1.68379
ENSRNOG00000050249	14.2715	2.17354	0.775644	2.80224	0.00507492	0.115298	LOC102551633	102551633	4.51129
ENSRNOG00000050318	14.244	0.906347	0.597614	1.51661	0.129365	0.574862	NA	NA	1.87429
ENSRNOG00000050420	811.828	3.60336	1.68369	2.14016	0.0323422	0.308108	Krt5	369017	12.154
ENSRNOG00000050509	90.5524	1.36824	0.252428	5.4203	5.94991e-08	1.60409e-05	Ebi3	680609	2.58155
ENSRNOG00000050521	32.267	0.93359	0.445796	2.09421	0.0362415	0.322915	Tspo2	682829	1.91002
ENSRNOG00000050868	82.7947	1.566	0.489934	3.19635	0.00139178	0.0516187	Ddx43	682138	2.96083
ENSRNOG00000050968	12.0476	0.772345	0.74891	1.03129	0.302404	0.75793	Ptger2	81752	1.70804
ENSRNOG00000050998	28.1306	2.9662	0.595093	4.98443	6.21461e-07	0.000116893	NA	NA	7.81473
ENSRNOG00000051015	8.52325	0.779877	0.778045	1.00235	0.316172	NA	Cd70	301132	1.71698
ENSRNOG00000051192	4.18237	0.618607	1.15389	0.536108	0.591884	NA	Tmem211	679783	1.53539
ENSRNOG00000051330	4.85861	1.64419	1.22009	1.3476	0.177787	NA	NA	NA	3.12573
ENSRNOG00000051688	13.4004	0.774522	0.595145	1.3014	0.193122	0.66562	Syt15	306285	1.71062
ENSRNOG00000051770	3.34308	2.0273	1.29976	1.55974	0.11882	NA	Cyp2w1	288517	4.0764
ENSRNOG00000051885	11001.1	1.93805	0.722405	2.68278	0.00730139	0.142298	LOC100360413	100360413	3.83187
ENSRNOG00000052064	66.6147	1.02148	0.305152	3.34745	0.000815574	0.0360457	Parvg	689069	2.03
ENSRNOG00000052128	32.6296	0.622355	0.91991	0.676539	0.498699	0.876072	Clec2e	689853	1.53939
ENSRNOG00000052152	6.1529	0.739749	1.01639	0.727824	0.466722	NA	Antxrl	364513	1.66989
ENSRNOG00000052207	2.67848	1.56927	1.48052	1.05994	0.28917	NA	Rps15al4	100361715	2.96755
ENSRNOG00000052348	5.52089	0.633462	0.988445	0.640867	0.521609	NA	Vpreb1	303782	1.55128
ENSRNOG00000052368	179.071	1.14231	0.363869	3.13935	0.00169322	0.0584	Clcnka	79425	2.20734
ENSRNOG00000052510	56.3928	2.88051	1.91847	1.50146	0.133237	0.581998	Wnt10a	316527	7.36408
ENSRNOG00000052519	12.2035	0.720763	0.667543	1.07972	0.280265	0.743868	Ttc30a1	311123	1.64805
ENSRNOG00000052549	300.538	1.17115	0.209391	5.59313	2.23016e-08	6.68055e-06	Chga	24258	2.25191
ENSRNOG00000052803	2.16126	1.18725	1.48522	0.799379	0.424071	NA	Klri1	503651	2.27718
ENSRNOG00000052887	29.0417	0.797723	0.466818	1.70885	0.0874787	0.485773	Dnajc6	313409	1.73835
ENSRNOG00000053114	2.70683	1.10859	1.42088	0.780209	0.435268	NA	Defb26	641629	2.15634
ENSRNOG00000053179	1.83808	2.18547	1.83933	1.18819	0.234757	NA	LOC691277	691277	4.54876
ENSRNOG00000053188	2.4902	1.02475	1.66042	0.617163	0.537128	NA	NA	NA	2.03461
ENSRNOG00000053272	253.188	1.88654	0.260835	7.23269	4.73536e-13	4.25551e-10	Chi3l1	89824	3.69747
ENSRNOG00000053301	21.1409	0.752664	0.524823	1.43413	0.151536	0.612116	LOC685767	685767	1.6849
ENSRNOG00000053400	557.633	1.38595	1.10912	1.2496	0.211446	0.683345	Cfi	79126	2.61344
ENSRNOG00000053460	11.6762	0.780328	0.660332	1.18172	0.237316	0.706447	Acot3	314304	1.71752
ENSRNOG00000053891	11.0147	1.02127	0.767083	1.33136	0.183069	0.652131	Phf11	361051	2.0297
ENSRNOG00000053942	341.146	0.661476	0.270699	2.44359	0.014542	0.204995	Pramef20	691150	1.5817
ENSRNOG00000054218	32.6038	0.652754	0.393629	1.6583	0.0972574	0.507012	Il18rap	373540	1.57217
ENSRNOG00000054251	56.4438	0.909352	0.436877	2.08148	0.0373897	0.328011	Clec7a	502902	1.8782
ENSRNOG00000054336	136.002	2.60893	0.385657	6.7649	1.33402e-11	8.63167e-09	Majin	499306	6.10051
ENSRNOG00000054379	5.19889	1.32266	0.956911	1.38222	0.166905	NA	Boll	501143	2.50126
ENSRNOG00000054506	19.9709	2.4234	0.885419	2.73702	0.00619995	0.129943	Nccrp1	292755	5.36435
ENSRNOG00000054860	33.3314	1.00889	0.413083	2.44234	0.0145925	0.204995	Clec12a	680338	2.01236
ENSRNOG00000054954	18.4595	1.18743	0.576315	2.06039	0.0393617	0.336965	Lilrb2	65146	2.27747
ENSRNOG00000055010	98.4118	0.60409	0.274434	2.20122	0.0277203	0.283262	Axin2	29134	1.52002
ENSRNOG00000055111	6.71143	3.64132	1.28002	2.84473	0.00444491	NA	LOC100364016	100364016	12.478
ENSRNOG00000055188	1.84007	1.44842	1.67976	0.862278	0.388535	NA	NA	NA	2.72909
ENSRNOG00000055236	53.9263	1.11814	1.55055	0.721128	0.470831	0.864146	Gemin4	497958	2.17068
ENSRNOG00000055370	8.1708	1.03196	0.795495	1.29726	0.194542	NA	Lce6a	100361652	2.04481
ENSRNOG00000055547	45.6141	0.696872	0.465708	1.49637	0.134557	0.584156	NA	NA	1.62099
ENSRNOG00000055581	2.87036	3.92133	1.77886	2.20441	0.0274956	NA	Tarm1	499065	15.1509
ENSRNOG00000055650	102.745	0.74294	0.261026	2.84623	0.00442397	0.105393	Pou2f2	117058	1.67358
ENSRNOG00000055716	62.7894	0.683639	0.365216	1.87188	0.0612236	0.418228	Oscar	292537	1.60619
ENSRNOG00000055795	2.99131	0.6705	1.20695	0.555533	0.57853	NA	NA	NA	1.59163
ENSRNOG00000055936	29.8717	0.74252	0.638107	1.16363	0.244574	0.712963	Trnp1	688990	1.6731
ENSRNOG00000055972	64.6046	1.32685	0.779671	1.70181	0.0887904	0.48803	NA	NA	2.50855
ENSRNOG00000056001	193.087	2.10676	0.271679	7.75459	8.86265e-15	1.02402e-11	Sftpd	25350	4.30724
ENSRNOG00000056092	13.6009	1.45701	0.696944	2.09057	0.0365668	0.32394	Hephl1	500946	2.74539
ENSRNOG00000056153	242.173	0.931714	0.438433	2.1251	0.0335783	0.312882	Tent5b	313019	1.90754
ENSRNOG00000056400	9.3222	1.7441	0.997316	1.7488	0.0803264	NA	Hhipl2	317051	3.34986
ENSRNOG00000056413	9.33877	1.75146	0.875263	2.00107	0.0453846	NA	Spata31d3	306725	3.367
ENSRNOG00000056643	2.4422	0.956643	1.55512	0.615156	0.538452	NA	Cdh8	84408	1.94079
ENSRNOG00000056714	81.4333	0.683749	0.293019	2.33347	0.0196237	0.237068	Sla	338477	1.60631
ENSRNOG00000056772	356.771	1.08227	1.07973	1.00235	0.316174	0.770478	Col4a6	363458	2.11736
ENSRNOG00000056855	3.86481	3.41187	1.6967	2.01089	0.0443373	NA	NA	NA	10.6433
ENSRNOG00000056964	4.34612	0.71147	1.08891	0.653381	0.513511	NA	LOC102549158	102549158	1.63747
ENSRNOG00000057003	1.97744	0.946893	1.92289	0.492432	0.622414	NA	LOC102552638	102552638	1.92772
ENSRNOG00000057153	439.675	0.734469	0.174112	4.21837	2.46077e-05	0.00248755	Pla1a	85311	1.66378
ENSRNOG00000057173	15.7582	0.921347	0.615394	1.49717	0.13435	0.583936	Lipn	499345	1.89388
ENSRNOG00000057180	5265.99	0.777347	0.22776	3.41301	0.000642486	0.0293814	Gpx5	113919	1.71398
ENSRNOG00000057231	279.735	10.7233	3.90697	2.74465	NA	NA	Ddx3	100312982	1690.53
ENSRNOG00000057264	3.32507	0.907315	1.29532	0.700453	0.483644	NA	Tex49	300207	1.87555
ENSRNOG00000057702	4.66035	1.3505	1.50337	0.898313	0.369019	NA	Insrr	60663	2.55
ENSRNOG00000057794	209.829	0.912396	0.221064	4.12729	3.67056e-05	0.00337644	Adamts5	304135	1.88217
ENSRNOG00000057880	2157.12	0.678242	0.355563	1.90751	0.0564541	0.400921	Myh11	24582	1.60019
ENSRNOG00000058087	12.8934	0.831948	0.727986	1.14281	0.253119	0.718955	Lilrc2	690906	1.78009
ENSRNOG00000058193	43.4224	1.82972	0.794241	2.30374	0.0212375	0.245131	Slc27a6	291582	3.55469
ENSRNOG00000058260	176.523	0.720974	0.345665	2.08576	0.0370003	0.326114	Gpbar1	338443	1.64829
ENSRNOG00000058422	161.524	2.08269	0.287824	7.236	4.62097e-13	4.25551e-10	Pirb	690955	4.23597
ENSRNOG00000058590	2.50292	2.70416	1.59636	1.69395	0.090275	NA	LOC100361706	100361706	6.51677
ENSRNOG00000058775	22.899	0.728673	0.552403	1.3191	0.187137	0.657284	Ly49s7	494203	1.65711
ENSRNOG00000059207	50.9934	1.13145	0.35492	3.18791	0.00143307	0.0523281	Oas3	494202	2.19079
ENSRNOG00000059251	5.40884	1.8892	1.39049	1.35866	0.174254	NA	NA	NA	3.7043
ENSRNOG00000059507	156.293	0.681282	0.227213	2.99843	0.00271374	0.0783836	Lamc3	311862	1.60356
ENSRNOG00000059519	23.5877	0.811379	0.771329	1.05192	0.292835	0.751614	Bbox1	64564	1.75489
ENSRNOG00000059540	5.26768	1.7716	1.07429	1.64909	0.0991299	NA	Gcnt3	286976	3.41434
ENSRNOG00000059604	1.66649	2.02844	2.22941	0.909852	0.3629	NA	Loricrin	502541	4.07962
ENSRNOG00000059624	4.39773	0.634116	1.20552	0.526011	0.598881	NA	NA	NA	1.55199
ENSRNOG00000059673	7.50992	0.668408	0.957147	0.698333	0.484969	NA	NA	NA	1.58932
ENSRNOG00000059790	81.2021	3.71042	1.58469	2.34142	0.0192106	0.23444	Krt78	315324	13.0902
ENSRNOG00000059857	93.2067	0.6203	0.36096	1.71847	0.0857108	0.482255	Rnd1	362993	1.53719
ENSRNOG00000059890	97.9975	1.15733	0.413312	2.80015	0.00510793	0.115722	Clec2d2	362445	2.23045
ENSRNOG00000059955	2.63972	1.0956	1.48085	0.739847	0.459393	NA	RGD1564268	300001	2.13702
ENSRNOG00000060048	207.64	10.2958	3.90702	2.63519	NA	NA	Eif2s3y	100312984	1256.98
ENSRNOG00000060054	82.6262	0.661151	0.378981	1.74455	0.0810636	0.472592	Doc2b	81820	1.58134
ENSRNOG00000060087	6.66645	1.24462	1.1096	1.12168	0.262	NA	Adra1b	24173	2.36956
ENSRNOG00000060246	3.0726	0.614345	1.25245	0.490514	0.623771	NA	Klrd1	25110	1.53086
ENSRNOG00000060381	5018.95	0.634555	0.324854	1.95335	0.0507778	0.382216	Col15a1	298069	1.55246
ENSRNOG00000060407	41.2666	0.878064	0.443307	1.98071	0.0476234	0.370186	Cacna1i	56827	1.83791
ENSRNOG00000060437	71.0472	8.64307	3.60701	2.39619	NA	NA	NA	NA	399.782
ENSRNOG00000060486	21.6506	0.599482	0.469213	1.27763	0.201379	0.673472	Ptges3l1	367808	1.51517
ENSRNOG00000060496	170.23	25.331	3.90707	6.48337	NA	NA	Kdm5d	100312983	4.22068e+07
ENSRNOG00000060599	5.5027	0.680037	1.10082	0.617753	0.536738	NA	Gabrb3	24922	1.60218
ENSRNOG00000060617	78.8346	4.99504	1.81197	2.75669	NA	NA	Uty	100310845	31.8902
ENSRNOG00000060745	38.0421	0.91625	0.428995	2.13581	0.0326951	0.309103	Nlrp12	292541	1.8872
ENSRNOG00000060749	4.68031	0.873186	1.0138	0.861299	0.389074	NA	Gpx6	259233	1.8317
ENSRNOG00000060839	4.8086	0.715034	1.16238	0.615147	0.538457	NA	LOC690348	690348	1.64152
ENSRNOG00000060934	11.3728	0.634467	0.757585	0.837486	0.40232	0.824627	Ptx4	287130	1.55236
ENSRNOG00000061237	5.53721	0.854807	1.08458	0.788145	0.430612	NA	Dio1	25430	1.80852
ENSRNOG00000061279	5.22529	0.651658	1.15198	0.565683	0.571609	NA	NA	NA	1.57097
ENSRNOG00000061299	38.6783	1.23266	0.463121	2.66163	0.00777627	0.147261	LOC100134871	100134871	2.34999
ENSRNOG00000061376	52.7224	1.1542	0.53833	2.14403	0.0320304	0.306612	Psca	680210	2.2256
ENSRNOG00000061394	24.34	1.14981	0.585774	1.96289	0.0496593	0.378182	Clec4e	450223	2.21884
ENSRNOG00000061739	17.5974	0.987407	0.722103	1.3674	0.171498	0.635692	Klrk1	24934	1.98262
ENSRNOG00000061818	2.49777	1.02234	1.38674	0.737225	0.460985	NA	Wnt1	24881	2.03121
ENSRNOG00000062268	36.1245	1.03282	0.487931	2.11674	0.0342816	0.315912	NA	NA	2.04603
ENSRNOG00000062315	19.2448	0.585571	0.818888	0.71508	0.47456	0.86624	NA	NA	1.50063
ENSRNOG00000062317	2.01786	1.62152	1.50141	1.08	0.280142	NA	NA	NA	3.07699
ENSRNOG00000062325	12.316	0.723079	0.693356	1.04287	0.297009	0.755768	NA	NA	1.6507
ENSRNOG00000062356	8.5045	1.85817	0.805879	2.30577	0.0211235	NA	NA	NA	3.62548
ENSRNOG00000062358	36.4286	2.18451	0.499954	4.36941	1.24582e-05	0.00141992	NA	NA	4.54571
ENSRNOG00000062414	2.51151	1.0366	1.57642	0.657568	0.510816	NA	NA	NA	2.05139
ENSRNOG00000062427	2.34313	1.90568	1.51033	1.26176	0.207034	NA	NA	NA	3.74686
ENSRNOG00000062480	46.6333	1.65335	0.45786	3.61103	0.000304988	0.01725	NA	NA	3.14562
ENSRNOG00000062534	7.54653	1.00044	0.833028	1.20097	0.229763	NA	NA	NA	2.00061
ENSRNOG00000062544	12.8796	0.841444	0.662843	1.26945	0.204282	0.676728	NA	NA	1.79184
ENSRNOG00000062550	12.9025	0.609589	0.660078	0.923511	0.355741	0.800828	NA	NA	1.52582
ENSRNOG00000062572	8.84196	0.637143	0.923028	0.690275	0.490021	NA	NA	NA	1.55525
ENSRNOG00000062607	1.66277	1.98555	2.1036	0.943883	0.345229	NA	NA	NA	3.96014
ENSRNOG00000062655	2.54164	2.74902	1.64774	1.66836	0.0952444	NA	NA	NA	6.72261
ENSRNOG00000062683	1.66946	0.611788	2.01843	0.303101	0.761813	NA	NA	NA	1.52815
ENSRNOG00000062766	17.3962	0.899418	1.2311	0.730583	0.465034	0.861161	NA	NA	1.86531
ENSRNOG00000062779	20.6097	0.716282	0.552119	1.29733	0.194517	0.66675	NA	NA	1.64294
ENSRNOG00000062787	232912	0.843868	0.319425	2.64183	0.00824592	0.151575	NA	NA	1.79486
ENSRNOG00000062794	680.48	0.770957	0.217212	3.54933	0.000386212	0.0207247	NA	NA	1.7064
ENSRNOG00000062805	2.00259	1.02725	1.59662	0.643393	0.519969	NA	NA	NA	2.03814
ENSRNOG00000062816	1.83609	0.838174	2.11984	0.395396	0.692551	NA	NA	NA	1.78779
ENSRNOG00000062887	21.0287	0.868445	0.681231	1.27482	0.202374	0.674136	NA	NA	1.82569
ENSRNOG00000062896	2.51109	0.602387	1.57451	0.382586	0.702027	NA	NA	NA	1.51823
ENSRNOG00000062987	5.51321	1.68209	1.5246	1.1033	0.269898	NA	NA	NA	3.20892
ENSRNOG00000062996	3.6664	0.835073	1.1451	0.729259	0.465843	NA	NA	NA	1.78395
ENSRNOG00000063027	1.68065	0.638727	1.83017	0.348998	0.727091	NA	NA	NA	1.55695
ENSRNOG00000063048	2.41056	0.638412	1.33482	0.478276	0.632454	NA	NA	NA	1.55661
ENSRNOG00000063075	3.84599	1.13153	1.28125	0.883141	0.37716	NA	NA	NA	2.19091
ENSRNOG00000063082	2.68618	1.61516	1.47792	1.09286	0.274454	NA	NA	NA	3.06347
ENSRNOG00000063083	1616.65	0.764494	0.244239	3.13011	0.00174742	0.0595081	NA	NA	1.69877
ENSRNOG00000063109	3.04157	1.82674	1.50511	1.21369	0.224866	NA	NA	NA	3.54734
ENSRNOG00000063121	22.1015	0.729025	0.592231	1.23098	0.21833	0.689544	NA	NA	1.65752
ENSRNOG00000063127	43.2832	1.1182	0.375038	2.98156	0.00286782	0.0803985	NA	NA	2.17076
ENSRNOG00000063241	2.50466	1.47478	1.51161	0.975638	0.329244	NA	NA	NA	2.77941
ENSRNOG00000063262	99.9421	0.833321	0.264479	3.15081	0.0016282	0.0571319	NA	NA	1.78178
ENSRNOG00000063279	4.15196	5.51482	3.08291	1.78884	0.0736409	NA	NA	NA	45.7221
ENSRNOG00000063283	6.35984	0.972479	0.949293	1.02442	0.305635	NA	NA	NA	1.96221
ENSRNOG00000063284	8.47395	0.65276	0.863823	0.755665	0.44985	NA	NA	NA	1.57217
ENSRNOG00000063290	3.36234	1.62126	1.3318	1.21735	0.223472	NA	NA	NA	3.07644
ENSRNOG00000063310	5.5334	0.843679	0.945426	0.89238	0.372189	NA	NA	NA	1.79462
ENSRNOG00000063317	64.6046	1.32685	0.779671	1.70181	0.0887904	0.48803	NA	NA	2.50855
ENSRNOG00000063322	63.3433	0.597484	0.387213	1.54304	0.122822	0.564027	NA	NA	1.51308
ENSRNOG00000063333	2.68456	0.655832	1.4856	0.441459	0.658881	NA	NA	NA	1.57552
ENSRNOG00000063334	19.5314	2.21348	0.741655	2.98452	0.00284025	0.0802744	NA	NA	4.63794
ENSRNOG00000063400	13.1715	0.586326	0.729609	0.803617	0.421618	0.837004	NA	NA	1.50142
ENSRNOG00000063482	39.3695	0.873528	0.495231	1.76388	0.0777522	0.465477	NA	NA	1.83214
ENSRNOG00000063521	66.1482	0.775499	0.445536	1.7406	0.0817542	0.47349	NA	NA	1.71178
ENSRNOG00000063586	4.17182	0.841437	1.45962	0.576478	0.564292	NA	NA	NA	1.79183
ENSRNOG00000063600	11.9466	1.0083	0.90566	1.11333	0.265568	0.730335	NA	NA	2.01153
ENSRNOG00000063618	280.391	0.830024	0.257614	3.22197	0.00127314	0.0481176	NA	NA	1.77771
ENSRNOG00000063632	3.47891	1.28941	1.37727	0.93621	0.349165	NA	NA	NA	2.44428
ENSRNOG00000063656	234.147	0.675528	0.376108	1.7961	0.072478	0.449197	NA	NA	1.59718
ENSRNOG00000063665	4.36506	0.89951	1.03244	0.871249	0.383618	NA	NA	NA	1.86543
ENSRNOG00000063669	1.86709	4.3617	2.11595	2.06135	0.03927	NA	NA	NA	20.5591
ENSRNOG00000063723	27.1241	0.609925	0.459598	1.32709	0.18448	0.653103	NA	NA	1.52618
ENSRNOG00000063767	7.3251	0.856001	0.829368	1.03211	0.302019	NA	NA	NA	1.81001
ENSRNOG00000063796	85.5064	1.15396	0.411897	2.80159	0.00508518	0.115369	NA	NA	2.22525
ENSRNOG00000063850	10.8831	0.705396	1.08573	0.6497	0.515886	0.882039	NA	NA	1.63059
ENSRNOG00000063986	3.18509	1.15649	1.34711	0.858499	0.390617	NA	NA	NA	2.22914
ENSRNOG00000064037	43.7753	0.812258	0.56604	1.43498	0.151292	0.611977	NA	NA	1.75596
ENSRNOG00000064111	7.6807	2.49508	0.97496	2.55916	0.0104925	NA	NA	NA	5.63759
ENSRNOG00000064139	4.53044	0.591591	1.06536	0.555296	0.578692	NA	NA	NA	1.50691
ENSRNOG00000064147	2.02756	1.024	1.7191	0.595664	0.5514	NA	NA	NA	2.03356
ENSRNOG00000064179	268.161	1.00078	0.39006	2.56571	0.0102964	0.168517	NA	NA	2.00108
ENSRNOG00000064198	6.84209	0.66632	0.990047	0.673018	0.500936	NA	NA	NA	1.58702
ENSRNOG00000064199	4.97943	3.78433	1.40884	2.68613	0.00722853	NA	NA	NA	13.7783
ENSRNOG00000064230	2.17281	2.45315	1.64561	1.49073	0.136033	NA	NA	NA	5.47612
ENSRNOG00000064260	1.69818	3.11415	2.09625	1.48558	0.137391	NA	NA	NA	8.65868
ENSRNOG00000064303	186.377	1.7982	1.18336	1.51957	0.128619	0.573291	NA	NA	3.47786
ENSRNOG00000064324	9.08051	0.91279	0.97397	0.937185	0.348663	NA	NA	NA	1.88268
ENSRNOG00000064358	1.83915	3.24521	2.03145	1.59749	0.110157	NA	NA	NA	9.48214
ENSRNOG00000064398	2.30001	0.841912	1.64961	0.510372	0.609791	NA	NA	NA	1.79242
ENSRNOG00000064444	1.99814	1.01646	1.46526	0.693705	0.487867	NA	NA	NA	2.02294
ENSRNOG00000064524	16.9003	0.809632	0.611291	1.32446	0.18535	0.653633	NA	NA	1.75276
ENSRNOG00000064574	1.85118	0.84236	1.54707	0.544488	0.586106	NA	NA	NA	1.79298
ENSRNOG00000064588	8.06253	0.84636	0.813313	1.04063	0.298046	NA	NA	NA	1.79796
ENSRNOG00000064634	128.664	0.801648	0.257988	3.10731	0.00188801	0.0620177	NA	NA	1.74309
ENSRNOG00000064662	2.7699	0.861948	1.53783	0.560498	0.57514	NA	NA	NA	1.81749
ENSRNOG00000064672	228.61	0.605695	0.289696	2.0908	0.0365462	0.32394	NA	NA	1.52171
ENSRNOG00000064738	25.8101	0.671685	0.874467	0.768108	0.442423	0.848327	NA	NA	1.59293
ENSRNOG00000064755	4.36112	0.926296	1.22228	0.757846	0.448543	NA	NA	NA	1.90039
ENSRNOG00000064786	1.83148	1.42549	1.68148	0.847761	0.396571	NA	NA	NA	2.68606
ENSRNOG00000064825	4.0027	1.58876	1.14557	1.38687	0.165482	NA	NA	NA	3.00791
ENSRNOG00000064931	1.87062	3.2706	2.3976	1.36412	0.172531	NA	NA	NA	9.6505
ENSRNOG00000064950	3.2008	1.16972	2.19155	0.533741	0.593521	NA	NA	NA	2.24968
ENSRNOG00000064976	5.5366	0.677473	1.56783	0.432109	0.665662	NA	NA	NA	1.59934
ENSRNOG00000065003	166.626	1.08042	0.245131	4.40753	1.04557e-05	0.001261	NA	NA	2.11465
ENSRNOG00000065010	2.19192	0.735036	1.7196	0.427445	0.669056	NA	NA	NA	1.66444
ENSRNOG00000065054	12.1859	0.936668	0.641098	1.46104	0.144005	0.601364	NA	NA	1.9141
ENSRNOG00000065071	2.17463	0.648615	1.70343	0.380771	0.703374	NA	NA	NA	1.56766
ENSRNOG00000065095	469.775	2.19609	1.24087	1.76979	0.0767615	0.461424	NA	NA	4.58235
ENSRNOG00000065118	2.82466	1.26792	1.2602	1.00613	0.314355	NA	NA	NA	2.40814
ENSRNOG00000065206	80.8809	1.19148	0.518926	2.29605	0.0216731	0.247937	NA	NA	2.28387
ENSRNOG00000065214	12.5153	7.10741	3.9104	1.81757	0.0691306	0.440779	NA	NA	137.893
ENSRNOG00000065307	1.6697	1.24734	2.0796	0.5998	0.548639	NA	NA	NA	2.37404
ENSRNOG00000065311	70.7815	1.01533	0.295993	3.43025	0.000603018	0.0281107	NA	NA	2.02136
ENSRNOG00000065326	2.02957	1.61964	1.67178	0.968813	0.332639	NA	NA	NA	3.07298
ENSRNOG00000065410	54.8786	0.915736	0.477548	1.91758	0.0551644	0.395716	NA	NA	1.88653
ENSRNOG00000065474	2441.84	0.729962	0.209315	3.48739	0.000487757	0.0243517	NA	NA	1.6586
ENSRNOG00000065552	14.015	2.21986	0.819662	2.70826	0.00676362	0.137064	NA	NA	4.65848
ENSRNOG00000065556	13.3733	0.684464	0.61233	1.1178	0.263652	0.728392	NA	NA	1.6071
ENSRNOG00000065590	9.46064	0.683944	0.773862	0.883806	0.376801	0.81186	NA	NA	1.60653
ENSRNOG00000065600	17.8479	0.811602	0.56389	1.43929	0.150068	0.608827	NA	NA	1.75516
ENSRNOG00000065655	109.506	1.05296	0.379868	2.77191	0.00557281	0.123153	NA	NA	2.07478
ENSRNOG00000065679	2.15757	1.17861	1.68416	0.69982	0.48404	NA	NA	NA	2.26359
ENSRNOG00000065707	9.42932	0.611876	0.718338	0.851794	0.394329	NA	NA	NA	1.52825
ENSRNOG00000065739	618.482	1.67451	0.646329	2.5908	0.00957535	0.161875	NA	NA	3.1921
ENSRNOG00000065740	6.39152	1.52515	0.912429	1.67153	0.0946179	NA	NA	NA	2.87816
ENSRNOG00000065788	2.19455	1.20205	1.95949	0.61345	0.539579	NA	NA	NA	2.30066
ENSRNOG00000065830	10.2473	1.1881	0.77028	1.54243	0.12297	0.564027	NA	NA	2.27852
ENSRNOG00000065845	4.39997	1.40817	1.42583	0.987614	0.323341	NA	NA	NA	2.654
ENSRNOG00000065865	1.89053	4.37844	2.3897	1.83222	0.0669188	NA	NA	NA	20.799
ENSRNOG00000065890	1.67474	0.620804	1.78672	0.347454	0.728251	NA	NA	NA	1.53773
ENSRNOG00000065935	3766.98	0.700267	1.20885	0.579284	0.562397	0.899836	NA	NA	1.62481
ENSRNOG00000065970	1.99413	1.59445	1.52872	1.043	0.296949	NA	NA	NA	3.0198
ENSRNOG00000066039	1.68145	1.23622	1.61205	0.766866	0.443161	NA	NA	NA	2.35581
ENSRNOG00000066055	3.74692	5.36627	1.79899	2.98294	0.00285493	NA	NA	NA	41.2485
ENSRNOG00000066108	1.84317	1.44266	1.68009	0.85868	0.390517	NA	NA	NA	2.71821
ENSRNOG00000066120	10.5667	1.04545	0.699387	1.49481	0.134963	0.584361	NA	NA	2.06401
ENSRNOG00000066186	3.01022	1.04002	1.37765	0.754926	0.450293	NA	NA	NA	2.05626
ENSRNOG00000066254	10.0806	2.30657	0.835539	2.76058	0.00576988	0.125448	NA	NA	4.94707
ENSRNOG00000066296	28.4576	1.54923	0.521761	2.96924	0.0029854	0.0824092	NA	NA	2.92661
ENSRNOG00000066332	10.4394	2.59497	0.828629	3.13165	0.00173828	0.0594469	NA	NA	6.04178
ENSRNOG00000066336	2.83319	1.29867	2.86717	0.452945	0.650588	NA	NA	NA	2.46002
ENSRNOG00000066346	15.5586	0.825515	0.63447	1.30111	0.193221	0.66562	NA	NA	1.77217
ENSRNOG00000066401	13.5462	1.24037	0.618893	2.00418	0.0450504	0.358914	NA	NA	2.3626
ENSRNOG00000066433	3.34881	1.25447	1.20556	1.04058	0.298072	NA	NA	NA	2.3858
ENSRNOG00000066445	1.68099	1.27471	1.71252	0.744347	0.456666	NA	NA	NA	2.4195
ENSRNOG00000066490	6.9651	0.782464	1.06624	0.73385	0.46304	NA	NA	NA	1.72007
ENSRNOG00000066499	6.85723	1.12159	0.91709	1.22299	0.221332	NA	NA	NA	2.17587
ENSRNOG00000066503	4.19291	0.600723	1.23354	0.486991	0.626265	NA	NA	NA	1.51648
ENSRNOG00000066514	4.38082	0.67316	1.12782	0.596866	0.550597	NA	NA	NA	1.59456
ENSRNOG00000066523	415.441	0.705319	0.296051	2.38243	0.017199	0.221859	NA	NA	1.6305
ENSRNOG00000066614	15.372	0.99866	0.68705	1.45355	0.146072	0.604357	NA	NA	1.99814
ENSRNOG00000066636	405.254	0.647343	0.244454	2.64812	0.00809416	0.149636	NA	NA	1.56628
ENSRNOG00000066689	2.36521	1.91016	1.59085	1.20072	0.229862	NA	NA	NA	3.75852
ENSRNOG00000066711	3.38718	1.64631	1.40747	1.16969	0.242125	NA	NA	NA	3.13031
ENSRNOG00000066766	7.93921	1.16115	0.96085	1.20846	0.22687	NA	NA	NA	2.23635
ENSRNOG00000066787	3.18797	0.766882	1.40452	0.546009	0.58506	NA	NA	NA	1.70159
ENSRNOG00000066870	372.82	1.11146	0.440173	2.52505	0.0115682	0.179412	NA	NA	2.16064
ENSRNOG00000066878	1.83466	0.836072	1.49031	0.561005	0.574794	NA	NA	NA	1.78518
ENSRNOG00000066913	2.57541	2.56265	2.22579	1.15134	0.249591	NA	NA	NA	5.9079
ENSRNOG00000067018	11.8694	0.63516	0.639157	0.993747	0.320346	0.773651	NA	NA	1.55311
ENSRNOG00000067069	6.47834	0.853668	0.894807	0.954025	0.340071	NA	NA	NA	1.80709
ENSRNOG00000067108	2.8548	2.94165	1.55493	1.89182	0.0585146	NA	NA	NA	7.68287
ENSRNOG00000067161	2.21972	2.52681	2.08711	1.21067	0.22602	NA	NA	NA	5.76297
ENSRNOG00000067221	2.68089	2.81368	1.58105	1.77962	0.0751376	NA	NA	NA	7.03074
ENSRNOG00000067271	64.6046	1.32685	0.779671	1.70181	0.0887904	0.48803	NA	NA	2.50855
ENSRNOG00000067354	1.68736	3.11	1.95423	1.59142	0.111515	NA	NA	NA	8.63381
ENSRNOG00000067461	3.32854	0.90962	1.30892	0.69494	0.487093	NA	NA	NA	1.87855
ENSRNOG00000067462	2.33071	1.33855	1.393	0.960908	0.336598	NA	NA	NA	2.52897
ENSRNOG00000067545	23.4422	1.06302	0.475142	2.23727	0.025269	0.268738	NA	NA	2.0893
ENSRNOG00000067563	5.16613	1.07296	1.02956	1.04216	0.297339	NA	NA	NA	2.10375
ENSRNOG00000067575	19.3492	0.945177	0.697609	1.35488	0.175456	0.641795	NA	NA	1.92542
ENSRNOG00000067596	19.8798	0.821049	0.492192	1.66815	0.0952861	0.503082	NA	NA	1.76669
ENSRNOG00000067604	2.4893	2.19291	2.00825	1.09195	0.274854	NA	NA	NA	4.57227
ENSRNOG00000067650	2.6368	0.743336	1.36929	0.542863	0.587224	NA	NA	NA	1.67404
ENSRNOG00000067727	3.54607	1.44246	1.27672	1.12982	0.258554	NA	NA	NA	2.71784
ENSRNOG00000067841	2.67758	0.766635	1.32513	0.578534	0.562904	NA	NA	NA	1.7013
ENSRNOG00000067843	2.33933	1.35417	1.47544	0.917809	0.358719	NA	NA	NA	2.5565
ENSRNOG00000068001	16.3226	0.652798	0.603294	1.08206	0.279227	0.742713	NA	NA	1.57221
ENSRNOG00000068016	200.318	0.752537	0.406908	1.8494	0.0643999	0.427358	NA	NA	1.68475
ENSRNOG00000068034	39.5327	0.651041	0.364031	1.78842	0.0737078	0.451286	NA	NA	1.5703
ENSRNOG00000068036	240.097	1.64112	0.555746	2.953	0.00314703	0.0842159	NA	NA	3.11907
ENSRNOG00000068069	2.67976	1.15056	1.4255	0.807128	0.419593	NA	NA	NA	2.22001
ENSRNOG00000068082	11.4596	1.42009	0.86312	1.6453	0.0999079	0.514357	NA	NA	2.67602
ENSRNOG00000068165	3.02324	1.04275	1.24652	0.836528	0.402858	NA	NA	NA	2.06015
ENSRNOG00000068190	3.85488	2.275	1.19252	1.90773	0.0564257	NA	NA	NA	4.83999
ENSRNOG00000068198	1.82008	0.833787	2.41077	0.345859	0.729449	NA	NA	NA	1.78236
ENSRNOG00000068251	4.35539	0.907825	1.05684	0.858997	0.390342	NA	NA	NA	1.87621
ENSRNOG00000068256	1.66496	0.607982	1.82974	0.332279	0.739679	NA	NA	NA	1.52413
ENSRNOG00000068261	168.973	0.973213	0.314037	3.09904	0.00194149	0.0625609	NA	NA	1.96321
ENSRNOG00000068289	2.42202	0.628891	1.71142	0.367468	0.71327	NA	NA	NA	1.54638
ENSRNOG00000068299	1.84263	0.848169	1.6925	0.501133	0.616278	NA	NA	NA	1.80021
ENSRNOG00000068324	5.15111	0.687	1.04967	0.654488	0.512797	NA	NA	NA	1.60993
ENSRNOG00000068399	16.8864	1.56085	0.615984	2.53392	0.0112796	0.176288	NA	NA	2.95028
ENSRNOG00000068415	120.185	0.669303	0.460127	1.45461	0.145779	0.60418	NA	NA	1.5903
ENSRNOG00000068425	17.0186	0.861693	0.651115	1.32341	0.185699	0.654437	NA	NA	1.81717
ENSRNOG00000068466	2.02302	3.39353	1.90059	1.78551	0.074178	NA	NA	NA	10.5088
ENSRNOG00000068525	6.17552	1.06732	1.13263	0.94233	0.346024	NA	NA	NA	2.09553
ENSRNOG00000068526	4.63711	0.636885	1.00298	0.634991	0.525434	NA	NA	NA	1.55497
ENSRNOG00000068554	29.7225	1.56292	0.569043	2.74657	0.00602215	0.128515	NA	NA	2.95451
ENSRNOG00000068561	23.7487	2.44151	0.631361	3.86706	0.000110153	0.00795465	NA	NA	5.43211
ENSRNOG00000068566	58.2104	0.65959	0.438233	1.50511	0.132296	0.579636	NA	NA	1.57963
ENSRNOG00000068786	1.65006	0.588622	1.7215	0.341923	0.732409	NA	NA	NA	1.50381
ENSRNOG00000068792	55.0122	0.740578	0.63005	1.17543	0.239824	0.708622	NA	NA	1.67085
ENSRNOG00000068905	4.17909	0.856799	1.08792	0.787556	0.430956	NA	NA	NA	1.81102
ENSRNOG00000068922	5.50449	0.832442	0.951877	0.874526	0.381832	NA	NA	NA	1.7807
ENSRNOG00000068986	139.174	0.791928	0.268202	2.95273	0.00314977	0.0842159	NA	NA	1.73139
ENSRNOG00000069029	4.54023	1.55028	1.19614	1.29607	0.194953	NA	NA	NA	2.92874
ENSRNOG00000069050	8.0611	1.16153	0.913022	1.27218	0.203309	NA	NA	NA	2.23694
ENSRNOG00000069102	3.93689	1.56345	1.38132	1.13185	0.257698	NA	NA	NA	2.95559
ENSRNOG00000069113	7.76519	0.839293	0.912954	0.919317	0.35793	NA	NA	NA	1.78917
ENSRNOG00000069172	2.99915	1.01867	1.25483	0.811803	0.416905	NA	NA	NA	2.02605
ENSRNOG00000069200	9.15585	1.99348	0.779947	2.55592	0.0105907	NA	NA	NA	3.98197
ENSRNOG00000069214	8.39473	0.858769	0.808955	1.06158	0.288427	NA	NA	NA	1.81349
ENSRNOG00000069245	1.83009	0.821179	1.61119	0.509671	0.610282	NA	NA	NA	1.76685
ENSRNOG00000069252	1.66921	2.02126	1.82647	1.10664	0.268448	NA	NA	NA	4.05937
ENSRNOG00000069253	313.149	1.11566	0.742777	1.50201	0.133093	0.581998	NA	NA	2.16694
ENSRNOG00000069314	28.9323	0.661609	0.483282	1.36899	0.171002	0.634579	NA	NA	1.58185
ENSRNOG00000069330	6.17706	1.37946	0.915904	1.50612	0.132038	NA	NA	NA	2.6017
ENSRNOG00000069413	114.218	1.49741	0.594621	2.51826	0.0117936	0.181405	NA	NA	2.82335
ENSRNOG00000069439	9.15585	1.99348	0.779947	2.55592	0.0105907	NA	NA	NA	3.98197
ENSRNOG00000069456	5.01952	0.799943	1.05894	0.755419	0.449998	NA	NA	NA	1.74103
ENSRNOG00000069529	1.66846	0.621195	1.57089	0.395442	0.692517	NA	NA	NA	1.53815
ENSRNOG00000069587	2.20296	1.78793	1.72882	1.03419	0.301045	NA	NA	NA	3.4532
ENSRNOG00000069604	64.6046	1.32685	0.779671	1.70181	0.0887904	0.48803	NA	NA	2.50855
ENSRNOG00000069655	4.66874	1.10666	1.09332	1.0122	0.311445	NA	NA	NA	2.15346
ENSRNOG00000069681	3.99442	0.765465	1.10773	0.691021	0.489553	NA	NA	NA	1.69992
ENSRNOG00000069737	5.49515	1.20376	1.29549	0.929199	0.352786	NA	NA	NA	2.3034
ENSRNOG00000069744	22.4289	0.828605	0.521531	1.5888	0.112107	0.543433	NA	NA	1.77597
ENSRNOG00000069746	2.66759	1.60345	1.47516	1.08697	0.27705	NA	NA	NA	3.03869
ENSRNOG00000069755	38.9922	0.720181	0.40158	1.79337	0.0729135	0.450074	NA	NA	1.64739
ENSRNOG00000069837	3.15061	0.775309	1.23899	0.62576	0.531472	NA	NA	NA	1.71156
ENSRNOG00000069899	11.6004	1.66542	3.41116	0.488227	0.625389	0.922673	NA	NA	3.17205
ENSRNOG00000069900	67.0001	1.19978	0.439051	2.73266	0.00628251	0.130625	NA	NA	2.29704
ENSRNOG00000069933	4.35911	0.590431	1.24109	0.475736	0.634262	NA	NA	NA	1.5057
ENSRNOG00000069947	11.0905	1.34864	0.845915	1.5943	0.110869	0.540192	NA	NA	2.54672
ENSRNOG00000069992	25.0593	1.19595	0.669471	1.78642	0.0740317	0.451912	NA	NA	2.29096
ENSRNOG00000070010	6.52818	1.35751	0.878032	1.54609	0.122084	NA	NA	NA	2.56243
ENSRNOG00000070111	83.6589	0.705376	0.404514	1.74376	0.0812003	0.472651	NA	NA	1.63057
ENSRNOG00000070122	2.67253	1.61527	1.47467	1.09535	0.273364	NA	NA	NA	3.0637
ENSRNOG00000070199	2.03135	0.977316	1.50686	0.648576	0.516612	NA	NA	NA	1.9688
ENSRNOG00000070228	16.7808	21.9874	3.90949	5.62412	NA	NA	NA	NA	4.15792e+06
ENSRNOG00000070252	2.99061	1.01469	2.21869	0.457337	0.647429	NA	NA	NA	2.02047
ENSRNOG00000070256	5.38559	2.10904	1.13466	1.85873	0.0630649	NA	NA	NA	4.31403
ENSRNOG00000070294	3.50897	1.35311	1.39662	0.968842	0.332624	NA	NA	NA	2.55462
ENSRNOG00000070324	474.527	0.70431	0.243068	2.89759	0.00376046	0.0946405	NA	NA	1.62936
ENSRNOG00000070390	10.5911	2.46662	0.941927	2.61869	0.0088267	0.155925	NA	NA	5.52747
ENSRNOG00000070531	49.888	0.907942	0.351268	2.58475	0.00974489	0.163181	NA	NA	1.87637
ENSRNOG00000070540	1.86303	2.21972	2.06496	1.07495	0.282398	NA	NA	NA	4.65803
ENSRNOG00000070677	6.82999	1.29931	0.939024	1.38369	0.166455	NA	NA	NA	2.46112
ENSRNOG00000070745	20.5469	1.61083	0.548368	2.9375	0.00330872	0.0872858	NA	NA	3.05428
ENSRNOG00000070769	765.533	1.1023	0.672534	1.63903	0.101207	0.517266	NA	NA	2.14697
ENSRNOG00000070774	2.16203	0.708888	1.93205	0.366909	0.713687	NA	NA	NA	1.63454
ENSRNOG00000070861	31.6022	1.34165	0.509193	2.63485	0.00841739	0.152493	NA	NA	2.53441
ENSRNOG00000070915	18.0868	2.07415	1.59252	1.30243	0.192769	0.665295	NA	NA	4.21096
ENSRNOG00000070976	140.439	1.98526	0.24565	8.08166	6.38929e-16	8.61276e-13	NA	NA	3.95934
ENSRNOG00000071009	126.976	1.27036	0.459381	2.76538	0.0056856	0.124603	NA	NA	2.41223
ENSRNOG00000071097	12.4329	1.57057	0.693658	2.26418	0.0235632	0.25883	NA	NA	2.97021
ENSRNOG00000071169	16.07	0.934894	0.836001	1.11829	0.263441	0.728392	NA	NA	1.91175

## Sheet: down
	baseMean	log2FoldChange	lfcSE	stat	pvalue	padj	symbol	entrez	fold change
ENSRNOG00000062245	117.693	-7.44121	1.08672	-6.84738	7.52165e-12	5.29001e-09	Ndufa10l1	316632	-173.791
ENSRNOG00000050510	13.8261	-7.21288	3.90997	-1.84474	0.0650754	0.428399	Rab1b	100126191	-148.352
ENSRNOG00000007552	29.6646	-7.1175	3.90819	-1.82118	NA	NA	Arhgap36	302819	-138.861
ENSRNOG00000068010	83.2169	-6.91564	2.44605	-2.82727	NA	NA	NA	NA	-120.73
ENSRNOG00000009221	8.0269	-6.42898	1.507	-4.26609	1.98932e-05	NA	Cdcp2	298306	-86.1623
ENSRNOG00000014118	42.8904	-6.38614	0.928491	-6.87798	6.07087e-12	4.46374e-09	Klkb1	25048	-83.641
ENSRNOG00000030925	7.75876	-6.37936	3.91245	-1.63053	0.10299	NA	NA	NA	-83.249
ENSRNOG00000046276	397.723	-5.93983	1.79038	-3.31763	NA	NA	Myh3	24583	-61.3855
ENSRNOG00000047186	9.29917	-5.65415	2.20788	-2.5609	0.0104402	NA	Myot	291605	-50.358
ENSRNOG00000015155	74.5777	-5.49381	1.88174	-2.91954	NA	NA	Tnnc2	296369	-45.061
ENSRNOG00000004635	3.75814	-5.33381	3.14288	-1.69711	0.0896762	NA	Kera	314771	-40.3309
ENSRNOG00000006142	12.7406	-5.19889	1.82873	-2.8429	0.00447056	0.105855	Mymk	296601	-36.7301
ENSRNOG00000008536	350.338	-5.17974	1.76701	-2.93137	NA	NA	Actc1	29275	-36.2458
ENSRNOG00000060970	13.6122	-5.16304	3.85828	-1.33817	NA	NA	Tnmd	64104	-35.8287
ENSRNOG00000030743	20.669	-4.91186	2.73486	-1.79602	NA	NA	Myog	29148	-30.1035
ENSRNOG00000051970	2.80427	-4.91078	1.88196	-2.6094	0.00907013	NA	Aqp5	25241	-30.0809
ENSRNOG00000069419	9.90044	-4.82744	1.22835	-3.93003	8.49352e-05	0.0064909	NA	NA	-28.3925
ENSRNOG00000065267	2.62254	-4.81512	1.87636	-2.56621	0.0102818	NA	NA	NA	-28.1512
ENSRNOG00000056493	104.071	-4.729	1.50809	-3.13575	NA	NA	Mybpc1	362867	-26.5198
ENSRNOG00000009047	8.75683	-4.63	2.2449	-2.06245	0.0391646	NA	Sln	367086	-24.761
ENSRNOG00000022751	4.61201	-4.61387	1.59137	-2.8993	0.00373992	NA	Fam205c	500445	-24.4858
ENSRNOG00000049388	4.23076	-4.48719	2.04857	-2.1904	0.0284955	NA	Prr32	683753	-22.4274
ENSRNOG00000013062	50.3549	-4.44892	0.634865	-7.00765	2.42346e-12	1.86676e-09	Cyp24a1	25279	-21.8402
ENSRNOG00000010079	66.4363	-4.39514	1.71954	-2.556	NA	NA	Ca3	54232	-21.0411
ENSRNOG00000039398	4.01315	-4.36182	1.58425	-2.75324	0.00590085	NA	Tsbp1	414826	-20.5607
ENSRNOG00000065189	1.81433	-4.28264	2.23404	-1.917	0.0552384	NA	NA	NA	-19.4627
ENSRNOG00000068556	1.79901	-4.27122	2.93807	-1.45375	0.146015	NA	NA	NA	-19.3092
ENSRNOG00000065219	29.7474	-4.2258	0.761426	-5.54986	2.85903e-08	8.25852e-06	NA	NA	-18.7108
ENSRNOG00000064553	1.64866	-4.14469	2.85263	-1.45294	0.146241	NA	NA	NA	-17.6879
ENSRNOG00000004768	1.63398	-4.13227	3.7949	-1.0889	0.276197	NA	Myf5	299766	-17.5363
ENSRNOG00000019780	15.2071	-4.10394	1.69241	-2.42491	0.0153122	0.209022	Sypl2	362018	-17.1953
ENSRNOG00000000405	6.04321	-4.09349	1.84093	-2.22359	0.0261759	NA	Vgll2	309772	-17.0711
ENSRNOG00000005798	9.00427	-4.05664	2.18149	-1.85958	0.0629455	NA	Cav3	29161	-16.6407
ENSRNOG00000013262	97.9102	-4.0513	1.80823	-2.24048	NA	NA	Myl1	56781	-16.5792
ENSRNOG00000068146	5.43278	-3.91452	1.3863	-2.82371	0.00474716	NA	NA	NA	-15.0795
ENSRNOG00000032401	218.962	-3.89832	1.01285	-3.84887	0.000118662	0.00837409	H3f3c	100360868	-14.9111
ENSRNOG00000067789	2.84861	-3.89051	1.76228	-2.20766	0.0272681	NA	NA	NA	-14.8306
ENSRNOG00000003245	2.77597	-3.84522	2.8592	-1.34486	0.178671	NA	Cacng1	29658	-14.3723
ENSRNOG00000016622	55.3101	-3.75311	2.22195	-1.68911	0.0911993	0.493226	Ankra2	294679	-13.4834
ENSRNOG00000068491	2.53998	-3.70696	1.80717	-2.05124	0.0402432	NA	NA	NA	-13.0589
ENSRNOG00000016837	124.867	-3.6482	1.90502	-1.91504	NA	NA	Ckm	24265	-12.5377
ENSRNOG00000021016	2.29851	-3.63369	1.88462	-1.92807	0.0538461	NA	Ntn5	308587	-12.4122
ENSRNOG00000050047	2.27244	-3.54349	1.94397	-1.82281	0.0683327	NA	LOC100359907	100359907	-11.6599
ENSRNOG00000009466	6.39392	-3.53913	1.75542	-2.01612	0.0437879	NA	Unc45b	303373	-11.6247
ENSRNOG00000032289	2.15417	-3.46648	1.8291	-1.89518	0.0580683	NA	RGD1562399	301438	-11.0539
ENSRNOG00000025433	2.14674	-3.45303	1.84132	-1.8753	0.0607518	NA	Cphx1	502042	-10.9513
ENSRNOG00000071147	7.85265	-3.45107	1.87091	-1.8446	0.0650962	NA	NA	NA	-10.9365
ENSRNOG00000011616	2.14249	-3.43254	1.83124	-1.87443	0.0608707	NA	Slc26a5	83819	-10.7969
ENSRNOG00000015972	2.11935	-3.42224	2.04868	-1.67046	0.094829	NA	Ano5	308637	-10.72
ENSRNOG00000032132	1.99637	-3.35353	1.99315	-1.68253	0.0924665	NA	Rps27a-ps5	367795	-10.2215
ENSRNOG00000011092	1.98177	-3.3222	1.98926	-1.67007	0.0949064	NA	Iqca1l	499971	-10.0019
ENSRNOG00000031638	1.97075	-3.30612	1.87562	-1.76268	0.0779542	NA	Rtl4	680778	-9.89103
ENSRNOG00000020281	34.9142	-3.2896	0.843754	-3.89877	9.66819e-05	0.00710876	Kif22	293502	-9.77843
ENSRNOG00000022296	5.70098	-3.22571	1.29298	-2.49478	0.0126034	NA	Pnpla5	300108	-9.35485
ENSRNOG00000071091	3.33412	-3.20644	1.65618	-1.93604	0.0528623	NA	NA	NA	-9.23073
ENSRNOG00000011591	1.82639	-3.19118	2.01985	-1.57991	0.114128	NA	Mettl21c	301378	-9.13355
ENSRNOG00000026247	1.82095	-3.18881	1.95375	-1.63215	0.102649	NA	NA	NA	-9.11858
ENSRNOG00000018407	1.80771	-3.18441	2.41112	-1.32072	0.186595	NA	Gjd4	266707	-9.09081
ENSRNOG00000018895	1.81261	-3.17643	2.41046	-1.31777	0.18758	NA	Mchr1	83567	-9.04069
ENSRNOG00000068378	3.29514	-3.12378	2.43101	-1.28497	0.198802	NA	NA	NA	-8.7167
ENSRNOG00000033407	1.69986	-3.07909	2.01916	-1.52493	0.127276	NA	LOC685406	685406	-8.45079
ENSRNOG00000064229	1.66857	-3.05093	1.98353	-1.53813	0.124016	NA	NA	NA	-8.28743
ENSRNOG00000004786	2.82741	-3.04883	1.73628	-1.75596	0.0790959	NA	Cyp4f1	56266	-8.27542
ENSRNOG00000002937	10.8038	-3.04677	0.814679	-3.73984	0.000184138	0.0115899	Ren	24715	-8.26358
ENSRNOG00000070932	1.82083	-3.04116	2.37446	-1.28078	0.20027	NA	NA	NA	-8.23155
ENSRNOG00000067259	1.65204	-3.03888	1.96363	-1.54758	0.121723	NA	NA	NA	-8.21852
ENSRNOG00000068305	1.64925	-3.03453	1.96384	-1.5452	0.122297	NA	NA	NA	-8.1938
ENSRNOG00000010486	9.64836	-3.02941	1.14953	-2.63534	0.00840537	0.152493	Mpp4	58808	-8.16475
ENSRNOG00000024788	1.64387	-3.02678	2.49199	-1.2146	0.224518	NA	RGD1562036	297899	-8.1499
ENSRNOG00000010992	1.63366	-3.01446	3.13937	-0.960213	0.336948	NA	Hspb3	78951	-8.08059
ENSRNOG00000017645	148.37	-2.97976	1.24907	-2.38559	NA	NA	Mylpf	24584	-7.88857
ENSRNOG00000011306	8.86887	-2.96648	1.14065	-2.6007	0.00930331	NA	Myod1	337868	-7.81627
ENSRNOG00000070605	191.548	-2.96277	0.273638	-10.8273	2.55503e-27	1.03326e-23	NA	NA	-7.79621
ENSRNOG00000027873	2.96715	-2.94943	1.5305	-1.9271	0.0539671	NA	NA	NA	-7.72441
ENSRNOG00000005787	7.27281	-2.94065	1.03793	-2.83319	0.00460864	NA	Erp27	297698	-7.67755
ENSRNOG00000031694	2.85369	-2.90085	1.70094	-1.70544	0.0881129	NA	LOC108350427	108350427	-7.46864
ENSRNOG00000029659	2.81912	-2.89493	1.69456	-1.70837	0.0875681	NA	Spetex-2F	316940	-7.43806
ENSRNOG00000029126	17727.8	-2.88449	0.974693	-2.95938	0.00308255	0.0836632	Prl7a4	306929	-7.38445
ENSRNOG00000026764	2.81273	-2.87203	1.61898	-1.77398	0.076067	NA	Pla2g4c	691810	-7.32093
ENSRNOG00000070190	5.46598	-2.85061	1.24449	-2.29057	0.0219881	NA	NA	NA	-7.21304
ENSRNOG00000013036	5.44236	-2.83022	1.16125	-2.4372	0.0148013	NA	Epha8	60589	-7.1118
ENSRNOG00000019518	268.142	-2.79423	1.03102	-2.71016	0.006725	0.136663	Pde4c	290646	-6.93658
ENSRNOG00000032327	3421.98	-2.78494	1.05656	-2.63585	0.00839277	0.152493	Pdia5	360722	-6.89206
ENSRNOG00000068000	31.2359	-2.77783	0.468048	-5.93492	2.93986e-09	1.13227e-06	NA	NA	-6.8582
ENSRNOG00000002158	18.1789	-2.77277	1.00991	-2.74555	0.006041	0.128747	Ibsp	24477	-6.83417
ENSRNOG00000017964	16.647	-2.73127	0.843877	-3.23657	0.00120975	0.0465925	Slc22a25	192273	-6.64039
ENSRNOG00000056612	4.93925	-2.66942	1.3923	-1.91728	0.0552027	NA	Unc13c	286931	-6.36173
ENSRNOG00000013191	3.53119	-2.59038	1.39521	-1.85662	0.0633652	NA	NA	NA	-6.02255
ENSRNOG00000028041	49.8788	-2.54707	1.58664	-1.60532	NA	NA	Tnnt1	171409	-5.84444
ENSRNOG00000064949	2.31015	-2.54092	1.73112	-1.46779	0.142161	NA	NA	NA	-5.81959
ENSRNOG00000042296	2.31747	-2.53379	1.84844	-1.37077	0.170446	NA	Kpna7	690504	-5.79091
ENSRNOG00000046540	2.31998	-2.53075	2.26372	-1.11796	0.263584	NA	Ugt2b	24862	-5.77873
ENSRNOG00000069271	191.175	-2.51035	1.13017	-2.22121	0.0263366	0.274271	NA	NA	-5.69759
ENSRNOG00000019019	5.59813	-2.50182	1.28983	-1.93965	0.0524224	NA	Fitm1	290223	-5.66398
ENSRNOG00000017833	144.865	-2.48373	1.18968	-2.08773	NA	NA	Actn2	291245	-5.59342
ENSRNOG00000069107	3.29908	-2.47931	1.40157	-1.76895	0.0769025	NA	NA	NA	-5.57632
ENSRNOG00000015666	6.71048	-2.47856	1.50547	-1.64637	0.0996876	NA	Abcc12	291923	-5.57342
ENSRNOG00000060061	15.6978	-2.46677	1.37041	-1.80002	0.0718576	0.447657	Sowaha	497903	-5.52805
ENSRNOG00000018554	3.27048	-2.44651	2.16804	-1.12844	0.259135	NA	NA	NA	-5.45094
ENSRNOG00000028179	22.3769	-2.42536	1.35371	-1.79164	0.0731913	0.45034	Mageb2	102553413	-5.37164
ENSRNOG00000039331	2.15626	-2.42358	1.6791	-1.44338	0.148914	NA	Csn1s2a	114595	-5.36501
ENSRNOG00000063273	2.06026	-2.41413	1.97651	-1.22141	0.221929	NA	NA	NA	-5.33
ENSRNOG00000031533	2.14541	-2.40248	1.93564	-1.24118	0.21454	NA	Dcaf12l2	298159	-5.2871
ENSRNOG00000019851	7.36745	-2.38073	2.13775	-1.11366	0.265423	NA	Cox6a2	25278	-5.20802
ENSRNOG00000016983	83.0887	-2.36845	0.764775	-3.09693	0.00195537	0.062758	Myh7	29557	-5.16388
ENSRNOG00000068863	8.9713	-2.35887	0.862409	-2.73521	0.0062341	NA	NA	NA	-5.12967
ENSRNOG00000052604	517.95	-2.35629	1.05409	-2.23539	0.025392	0.268985	LOC100361907	100361907	-5.12053
ENSRNOG00000066757	2.03975	-2.34317	1.71497	-1.3663	0.171843	NA	NA	NA	-5.07416
ENSRNOG00000069082	2.003	-2.33662	1.67835	-1.39221	0.163858	NA	NA	NA	-5.05118
ENSRNOG00000019680	256.94	-2.33246	0.555474	-4.19904	2.68049e-05	0.00262785	Mst1	24566	-5.03662
ENSRNOG00000008949	43.5341	-2.3304	0.877629	-2.65533	0.00792299	0.148727	Synpo2l	305675	-5.02944
ENSRNOG00000008020	2.9095	-2.30724	1.49033	-1.54814	0.121589	NA	Pax4	83630	-4.94936
ENSRNOG00000055773	2.00168	-2.30463	1.71298	-1.34539	0.178499	NA	Olr1428	287318	-4.94039
ENSRNOG00000026596	1.98227	-2.3	1.70237	-1.35106	0.176676	NA	Meikin	497904	-4.92458
ENSRNOG00000006804	1.98011	-2.29979	1.8527	-1.24132	0.214487	NA	Ppp1r42	683514	-4.92387
ENSRNOG00000063117	1.97307	-2.29663	1.88909	-1.21573	0.224086	NA	NA	NA	-4.91308
ENSRNOG00000068485	1.98502	-2.2957	1.9314	-1.18862	0.234591	NA	NA	NA	-4.90991
ENSRNOG00000026944	1.96722	-2.29194	2.02305	-1.13292	0.25725	NA	Gpr150	499486	-4.89716
ENSRNOG00000063051	2.81395	-2.28654	2.37659	-0.96211	0.335995	NA	NA	NA	-4.87885
ENSRNOG00000036673	340.655	-2.27674	0.723589	-3.14646	0.00165261	0.0577378	Sectm1b	287884	-4.84583
ENSRNOG00000063781	39.1803	-2.27456	0.558241	-4.07452	4.61102e-05	0.00403178	NA	NA	-4.83851
ENSRNOG00000009181	1.87771	-2.27277	2.1191	-1.07252	0.283486	NA	Dleu7	290308	-4.83251
ENSRNOG00000026323	41.0941	-2.26756	0.445809	-5.08639	3.64937e-07	7.48382e-05	Eqtn	500502	-4.81509
ENSRNOG00000067205	3.8035	-2.23487	1.57926	-1.41514	0.157028	NA	NA	NA	-4.70722
ENSRNOG00000048760	2.84613	-2.23461	1.52239	-1.46783	0.14215	NA	NA	NA	-4.70637
ENSRNOG00000012609	6.27902	-2.2176	1.07085	-2.07087	0.0383707	NA	Trdn	59299	-4.65118
ENSRNOG00000005662	3.80179	-2.21565	1.19569	-1.85303	0.0638785	NA	Grm7	81672	-4.64491
ENSRNOG00000016623	5.98299	-2.21202	1.23041	-1.79779	0.07221	NA	Tmeff2	363228	-4.63322
ENSRNOG00000062810	2.80349	-2.19866	1.4886	-1.477	0.139676	NA	NA	NA	-4.59054
ENSRNOG00000040052	117.048	-2.19057	0.280589	-7.80704	5.85458e-15	7.2849e-12	RT1-M6-2	365527	-4.56486
ENSRNOG00000049590	2.80852	-2.1903	1.45365	-1.50676	0.131872	NA	RT1-M2	24988	-4.56402
ENSRNOG00000069427	2.72856	-2.18343	1.54925	-1.40935	0.158733	NA	NA	NA	-4.54231
ENSRNOG00000037687	1.82992	-2.16175	1.80523	-1.19749	0.231114	NA	Rspo2	500863	-4.47458
ENSRNOG00000005369	3.49579	-2.1614	1.58096	-1.36714	0.17158	NA	Kcnj3	50599	-4.4735
ENSRNOG00000070878	4.51657	-2.15065	1.28229	-1.67719	0.0935053	NA	NA	NA	-4.44027
ENSRNOG00000007605	1.82332	-2.14206	1.71592	-1.24835	0.211904	NA	RGD1560831	499803	-4.41392
ENSRNOG00000042901	1.82617	-2.13911	1.73568	-1.23243	0.217789	NA	Cfhr1	289057	-4.40489
ENSRNOG00000049398	1.8185	-2.12714	1.79662	-1.18397	0.236427	NA	NA	NA	-4.3685
ENSRNOG00000036794	1.82434	-2.11848	1.9201	-1.10332	0.269889	NA	Asb16	498005	-4.34236
ENSRNOG00000064454	5.45091	-2.11633	1.12557	-1.88024	0.0600758	NA	NA	NA	-4.33589
ENSRNOG00000007778	5.45097	-2.10682	1.13713	-1.85276	0.0639171	NA	Alox15b	266604	-4.30741
ENSRNOG00000024905	2.64133	-2.10265	1.84031	-1.14255	0.253224	NA	Drc1	362712	-4.29498
ENSRNOG00000025767	2.67109	-2.10035	1.51404	-1.38725	0.165366	NA	Rdh8	690953	-4.28814
ENSRNOG00000008027	24.0273	-2.0995	0.905347	-2.319	0.0203952	0.240564	Cavin4	313225	-4.2856
ENSRNOG00000008979	6.17745	-2.09331	1.13956	-1.83695	0.0662169	NA	Guca2b	64055	-4.26726
ENSRNOG00000018201	8.88085	-2.09205	0.938408	-2.22936	0.0257901	NA	Prok1	192205	-4.26353
ENSRNOG00000050831	1.65368	-2.08535	1.95558	-1.06636	0.286261	NA	Vom2r35	292615	-4.24379
ENSRNOG00000064421	1.73546	-2.07304	2.22776	-0.930547	0.352088	NA	NA	NA	-4.20771
ENSRNOG00000019424	10.4566	-2.07162	1.0468	-1.979	0.0478161	0.371326	Aspdh	292875	-4.20359
ENSRNOG00000063725	9.59188	-2.06636	0.780006	-2.64916	0.00806919	0.149636	NA	NA	-4.18829
ENSRNOG00000016243	55.2062	-2.04698	1.53026	-1.33767	0.181005	0.649965	Casq2	29209	-4.13239
ENSRNOG00000007558	1.69016	-2.0429	1.83058	-1.11598	0.264429	NA	Defb36	641640	-4.12073
ENSRNOG00000065262	4.32036	-2.03832	1.22733	-1.66077	0.0967593	NA	NA	NA	-4.10768
ENSRNOG00000003336	21.5296	-2.03817	1.15858	-1.7592	0.0785428	0.466652	Mybph	83708	-4.10725
ENSRNOG00000020405	3180.67	-2.02858	0.960889	-2.11115	0.0347598	0.317849	Ins2	24506	-4.08002
ENSRNOG00000069283	1.66243	-2.02638	1.96236	-1.03262	0.301779	NA	NA	NA	-4.07383
ENSRNOG00000069638	4.16164	-2.00858	1.11796	-1.79665	0.0723911	NA	NA	NA	-4.02386
ENSRNOG00000004142	1.92748	-2.00586	2.00165	-1.0021	0.316293	NA	Efcab9	688481	-4.01628
ENSRNOG00000067737	5.00113	-1.99782	1.1505	-1.73648	0.0824785	NA	NA	NA	-3.99395
ENSRNOG00000063368	1.65565	-1.99438	2.03721	-0.978974	0.327593	NA	NA	NA	-3.98445
ENSRNOG00000020907	136.032	-1.99413	1.06679	-1.86928	0.0615837	0.418914	Zp1	85271	-3.98375
ENSRNOG00000070193	1.63784	-1.99267	2.4408	-0.8164	0.414271	NA	NA	NA	-3.97973
ENSRNOG00000012307	1029.97	-1.98039	0.621656	-3.18567	0.00144417	0.0524965	Mybpc3	295929	-3.94601
ENSRNOG00000052916	2.47312	-1.97841	1.77843	-1.11245	0.265944	NA	Malrd1	100361092	-3.9406
ENSRNOG00000040095	2.49346	-1.97342	1.51654	-1.30127	0.193168	NA	LOC680955	680955	-3.92699
ENSRNOG00000042596	8.2528	-1.9713	1.08911	-1.81002	0.0702929	NA	Fam205a	100361292	-3.92122
ENSRNOG00000014775	3.31703	-1.9617	1.27457	-1.53911	0.123778	NA	Nol4	307553	-3.8952
ENSRNOG00000011305	1.64918	-1.95299	2.1541	-0.906639	0.364598	NA	Sox10	29361	-3.87175
ENSRNOG00000027691	1.6618	-1.95146	2.03678	-0.958111	0.338007	NA	Cldn17	304125	-3.86767
ENSRNOG00000047124	77.6776	-1.93492	0.702303	-2.75511	0.00586732	0.126546	NA	NA	-3.82357
ENSRNOG00000070257	19.2317	-1.92223	0.724273	-2.65401	0.00795403	0.148745	NA	NA	-3.79009
ENSRNOG00000069624	6.46862	-1.91955	0.988473	-1.94194	0.0521445	NA	NA	NA	-3.78306
ENSRNOG00000021575	10.0875	-1.91325	1.12629	-1.69871	0.0893736	0.488579	Cfhr2	688887	-3.76656
ENSRNOG00000065634	3.19278	-1.90908	1.43998	-1.32577	0.184914	NA	NA	NA	-3.7557
ENSRNOG00000031065	20.8849	-1.90861	0.733751	-2.60116	0.00929086	0.159542	RT1-M1-2	414786	-3.75446
ENSRNOG00000037645	36.4618	-1.89976	0.713485	-2.66265	0.00775284	0.147195	Tceal7	680319	-3.73151
ENSRNOG00000067330	5.3623	-1.89059	2.02414	-0.934021	0.350293	NA	NA	NA	-3.70786
ENSRNOG00000020251	7.09624	-1.8878	1.01984	-1.85108	0.0641587	NA	Art1	308873	-3.7007
ENSRNOG00000008050	18.8149	-1.87889	0.691431	-2.7174	0.00657974	0.134897	Stac3	362895	-3.67793
ENSRNOG00000043061	3.13763	-1.8787	1.33272	-1.40967	0.158636	NA	Siah3	692004	-3.67743
ENSRNOG00000025046	5.4811	-1.87643	1.00282	-1.87116	0.0613225	NA	NA	NA	-3.67166
ENSRNOG00000017203	71.8568	-1.87343	0.425274	-4.40524	1.05668e-05	0.001261	Prl3c1	58937	-3.66403
ENSRNOG00000053623	2.26552	-1.86925	1.6402	-1.13964	0.254435	NA	LOC100360619	100360619	-3.65342
ENSRNOG00000018739	3.12734	-1.86489	1.75463	-1.06284	0.287856	NA	Pax7	500574	-3.6424
ENSRNOG00000057578	4.64847	-1.85598	1.20207	-1.54399	0.12259	NA	Prodh2	361538	-3.61998
ENSRNOG00000065484	6.16943	-1.84914	0.956785	-1.93266	0.0532786	NA	NA	NA	-3.60284
ENSRNOG00000003865	2.30132	-1.84742	1.7224	-1.07259	0.283456	NA	Tmigd1	363654	-3.59857
ENSRNOG00000018982	62.135	-1.84182	0.467072	-3.94334	8.0353e-05	0.00630966	Entpd3	316077	-3.58463
ENSRNOG00000060767	2.30909	-1.83815	1.59291	-1.15396	0.248516	NA	LOC100910026	100910026	-3.57552
ENSRNOG00000007301	14.6136	-1.8381	0.75387	-2.43822	0.0147597	0.205484	Gdf9	59304	-3.57539
ENSRNOG00000018820	2.31491	-1.82465	1.82233	-1.00127	0.316694	NA	Plac8l1	364853	-3.54222
ENSRNOG00000048356	187.034	-1.81782	1.35053	-1.34601	0.1783	0.645651	RGD1308750	294066	-3.52548
ENSRNOG00000013535	21.4206	-1.80774	0.690087	-2.61958	0.0088038	0.15581	Cdh6	25409	-3.50093
ENSRNOG00000027843	6.80271	-1.804	1.01903	-1.77031	0.0766752	NA	Kir3dl1	353253	-3.49186
ENSRNOG00000003998	8.07626	-1.79129	1.21361	-1.476	0.139944	NA	Sgca	303468	-3.46124
ENSRNOG00000001031	578.521	-1.79097	0.206372	-8.67835	4.01548e-18	6.49543e-15	Ocm	25503	-3.46047
ENSRNOG00000012337	4.40359	-1.78789	1.33641	-1.33783	0.180953	NA	Pde1c	81742	-3.45309
ENSRNOG00000042660	14.2922	-1.78614	0.674426	-2.64838	0.00808784	0.149636	LOC685081	685081	-3.4489
ENSRNOG00000065767	2.95992	-1.78317	1.72073	-1.03629	0.300068	NA	NA	NA	-3.44182
ENSRNOG00000042220	2.97552	-1.77494	1.29683	-1.36867	0.171101	NA	Vsx1	689704	-3.42223
ENSRNOG00000066678	2.98405	-1.76992	1.44611	-1.22392	0.220983	NA	NA	NA	-3.41034
ENSRNOG00000064903	2.23454	-1.76308	1.93452	-0.911376	0.362097	NA	NA	NA	-3.39421
ENSRNOG00000069811	14.048	-1.75984	0.782986	-2.2476	0.0246016	0.265226	NA	NA	-3.38661
ENSRNOG00000031569	17.6942	-1.75946	0.76181	-2.30959	0.0209111	0.24296	Zfp648	100362915	-3.38573
ENSRNOG00000064948	8.11815	-1.75373	0.834713	-2.10099	0.0356417	NA	NA	NA	-3.37228
ENSRNOG00000020803	6.594	-1.74715	1.33892	-1.3049	0.191928	NA	Meox1	363684	-3.35695
ENSRNOG00000019527	8.10156	-1.7431	1.06746	-1.63295	0.10248	NA	Chrnd	54240	-3.34755
ENSRNOG00000033638	14.5886	-1.74218	0.72541	-2.40165	0.0163213	0.21605	NA	NA	-3.34541
ENSRNOG00000015668	4.64695	-1.7413	1.10505	-1.57576	0.115081	NA	Ccl19	362506	-3.34335
ENSRNOG00000066391	3.66254	-1.73834	1.3255	-1.31146	0.189703	NA	NA	NA	-3.33652
ENSRNOG00000064611	2.87183	-1.73317	1.58157	-1.09585	0.273143	NA	NA	NA	-3.32457
ENSRNOG00000053494	7.29418	-1.73272	0.940306	-1.84272	0.0653702	NA	Mcpt1l1	100360872	-3.32354
ENSRNOG00000061863	2.171	-1.73117	1.60824	-1.07644	0.281732	NA	H1f6	24438	-3.31997
ENSRNOG00000054204	8.53717	-1.72462	0.797607	-2.16224	0.0305993	NA	Gria2	29627	-3.30493
ENSRNOG00000067774	10.1445	-1.72309	0.982869	-1.75312	0.0795812	0.468793	NA	NA	-3.30142
ENSRNOG00000022737	175.634	-1.7222	0.399385	-4.31214	1.61685e-05	0.00172066	LOC691970	691970	-3.2994
ENSRNOG00000058560	777.459	-1.71496	1.01659	-1.68696	0.0916106	0.494954	Col2a1	25412	-3.28287
ENSRNOG00000020719	31.8534	-1.70839	0.700268	-2.43963	0.0147024	0.205199	Hrc	292905	-3.26797
ENSRNOG00000019050	1135.64	-1.70555	0.683793	-2.49425	0.0126223	0.189054	Ifit1	56824	-3.26154
ENSRNOG00000028658	2.15509	-1.70028	1.57547	-1.07922	0.280488	NA	Olig2	304103	-3.24965
ENSRNOG00000015992	2.155	-1.69962	1.60809	-1.05692	0.290549	NA	Ccl20	29538	-3.24815
ENSRNOG00000007575	20.0185	-1.69718	0.579581	-2.92829	0.00340835	0.0890538	Plppr1	298062	-3.24266
ENSRNOG00000057162	173.622	-1.69621	0.340112	-4.9872	6.12603e-07	0.000116582	RGD1565071	368175	-3.24048
ENSRNOG00000062897	2.16415	-1.69558	1.60936	-1.05358	0.292077	NA	NA	NA	-3.23907
ENSRNOG00000023531	2.83188	-1.69114	1.49876	-1.12836	0.259168	NA	Cldn20	680178	-3.22911
ENSRNOG00000047981	12.1135	-1.69088	0.714391	-2.36689	0.0179384	0.226047	Olr726	404812	-3.22854
ENSRNOG00000054548	13.5124	-1.69028	1.03652	-1.63072	0.10295	0.521391	Srpk3	293854	-3.22718
ENSRNOG00000008988	251.646	-1.68423	0.522249	-3.22497	0.00125987	0.0478396	Cyp2d2	25053	-3.2137
ENSRNOG00000066972	3.51235	-1.67476	1.30883	-1.27958	0.200692	NA	NA	NA	-3.19267
ENSRNOG00000025639	2.16031	-1.67334	1.61238	-1.03781	0.299359	NA	Slc39a12	291328	-3.18952
ENSRNOG00000015637	22.5467	-1.67005	0.586334	-2.84829	0.00439547	0.105073	LOC690507	690507	-3.18226
ENSRNOG00000016714	11.7984	-1.66533	1.06522	-1.56337	0.117966	0.554945	Nrap	307982	-3.17187
ENSRNOG00000049949	44.452	-1.66478	0.403953	-4.12123	3.76858e-05	0.00344409	Hapln4	361129	-3.17066
ENSRNOG00000005269	406.263	-1.66088	0.806618	-2.05907	0.0394874	0.337248	Srl	302948	-3.1621
ENSRNOG00000001368	11.3503	-1.65683	0.743735	-2.22771	0.0258997	0.272579	Rph3a	171039	-3.15322
ENSRNOG00000051590	8.29506	-1.65256	0.940809	-1.75653	0.0789974	NA	LOC690352	690352	-3.14391
ENSRNOG00000064469	876.41	-1.65237	0.937755	-1.76205	0.0780605	0.465925	NA	NA	-3.1435
ENSRNOG00000046279	6.97792	-1.65187	0.955678	-1.72848	0.0839025	NA	RGD1561890	313982	-3.1424
ENSRNOG00000019626	49.9617	-1.65168	0.575483	-2.87007	0.00410382	0.0999749	Slc27a5	79111	-3.14199
ENSRNOG00000032348	769.37	-1.6403	3.302	-0.496761	0.619358	0.921317	Rpl35a	100359498	-3.11731
ENSRNOG00000022673	23.3146	-1.63848	0.668675	-2.45034	0.0142722	0.203066	Slc22a20	293686	-3.11338
ENSRNOG00000012988	3.458	-1.63589	1.60606	-1.01858	0.308404	NA	Lix1	292381	-3.1078
ENSRNOG00000009073	444.931	-1.63257	0.452832	-3.60524	0.000311867	0.0175165	Tnni1	29388	-3.10064
ENSRNOG00000018570	92.7498	-1.62881	0.357948	-4.55042	5.35396e-06	0.0007466	C1qtnf3	294806	-3.09258
ENSRNOG00000051993	26.8283	-1.62834	0.54465	-2.98971	0.00279245	0.0795407	Gdf10	79216	-3.09158
ENSRNOG00000030156	2.03798	-1.628	1.76575	-0.921991	0.356533	NA	LOC102547344	102547344	-3.09085
ENSRNOG00000021763	8.27876	-1.62457	0.930722	-1.74549	0.0808999	NA	Ffar4	294075	-3.08349
ENSRNOG00000054129	2.10688	-1.62121	1.67827	-0.966	0.334044	NA	Ctla4	63835	-3.07632
ENSRNOG00000064052	13.099	-1.61952	0.682958	-2.37133	0.0177243	0.224712	NA	NA	-3.07272
ENSRNOG00000004878	7.35104	-1.6112	1.0697	-1.50623	0.132009	NA	Myf6	25714	-3.05507
ENSRNOG00000048874	60.3546	-1.60712	0.720284	-2.23123	0.025666	0.271507	Gckr	25658	-3.04643
ENSRNOG00000065668	4.01542	-1.60658	1.16612	-1.37772	0.16829	NA	NA	NA	-3.0453
ENSRNOG00000009168	1.99996	-1.6047	1.60665	-0.998783	0.3179	NA	Sprr2d	102550699	-3.04132
ENSRNOG00000026891	45.1695	-1.60385	0.540998	-2.96462	0.00303054	0.0826679	NA	NA	-3.03954
ENSRNOG00000020625	16.3506	-1.60362	0.668973	-2.39713	0.0165239	0.217133	Mcpt1	29265	-3.03904
ENSRNOG00000017982	28.554	-1.60298	0.5425	-2.95481	0.00312864	0.084068	Pnliprp2	117554	-3.03771
ENSRNOG00000068954	5.36463	-1.59982	0.954726	-1.67569	0.093799	NA	NA	NA	-3.03106
ENSRNOG00000026051	31.3878	-1.59592	0.785736	-2.03111	0.0422438	0.347577	NA	NA	-3.02286
ENSRNOG00000069554	41.1388	-1.5956	0.533709	-2.98965	0.00279297	0.0795407	NA	NA	-3.02221
ENSRNOG00000018867	7.44798	-1.5945	0.813326	-1.96047	0.0499405	NA	Klhdc7a	298590	-3.01991
ENSRNOG00000021468	6.80943	-1.59438	0.956202	-1.66741	0.0954331	NA	Grm8	60590	-3.01965
ENSRNOG00000017550	95.3187	-1.59081	0.491167	-3.23884	0.00120015	0.0465554	Fbln7	296145	-3.01219
ENSRNOG00000042407	2.67374	-1.58999	1.52238	-1.04441	0.296296	NA	Obp2a	680754	-3.01047
ENSRNOG00000002951	6.96485	-1.58997	1.02991	-1.5438	0.122637	NA	Ccnb3	317389	-3.01044
ENSRNOG00000038091	25.5228	-1.58799	0.794862	-1.99781	0.0457368	0.361249	Sohlh2	619575	-3.00629
ENSRNOG00000063055	2.00707	-1.58418	1.50347	-1.05368	0.292027	NA	NA	NA	-2.99837
ENSRNOG00000062502	11.3744	-1.58233	0.883483	-1.79102	0.0732905	0.450383	NA	NA	-2.99454
ENSRNOG00000069813	2.66928	-1.58	1.43089	-1.1042	0.269505	NA	NA	NA	-2.98969
ENSRNOG00000018786	1.98915	-1.57652	1.66047	-0.949438	0.342398	NA	NA	NA	-2.98249
ENSRNOG00000002120	2.7658	-1.57622	1.31754	-1.19634	0.231565	NA	Spata18	289586	-2.98188
ENSRNOG00000021266	1.99785	-1.56339	1.69414	-0.922822	0.3561	NA	Prokr2	192649	-2.95547
ENSRNOG00000025612	6.02227	-1.56173	1.36625	-1.14308	0.253005	NA	Sez6l	304554	-2.95208
ENSRNOG00000018167	20.016	-1.56044	0.719626	-2.16841	0.0301274	0.295897	Tmem221	100361931	-2.94945
ENSRNOG00000032951	6.46451	-1.56002	1.22122	-1.27743	0.20145	NA	Jsrp1	690423	-2.94859
ENSRNOG00000004582	1.98657	-1.55792	1.74273	-0.893952	0.371348	NA	RGD1562299	299169	-2.94428
ENSRNOG00000068993	6.6612	-1.55767	0.949494	-1.64053	0.100895	NA	NA	NA	-2.94379
ENSRNOG00000021023	1.93926	-1.55633	1.73957	-0.894666	0.370966	NA	Mag	29409	-2.94105
ENSRNOG00000032737	30.5228	-1.55586	0.564582	-2.75577	0.00585545	0.126546	F7	260320	-2.94009
ENSRNOG00000016593	21.1631	-1.55501	0.974103	-1.59635	0.110412	0.539991	Pde6c	361752	-2.93835
ENSRNOG00000014590	77.1045	-1.54648	0.588817	-2.62643	0.00862867	0.154742	Stk33	690861	-2.92105
ENSRNOG00000025848	83.1417	-1.54085	0.26472	-5.82068	5.86085e-09	2.10678e-06	Sspo	474348	-2.90966
ENSRNOG00000007461	39.5926	-1.53954	0.911041	-1.68987	0.0910527	0.492763	Klhl41	117537	-2.90702
ENSRNOG00000003606	3.21816	-1.53631	1.56896	-0.979189	0.327486	NA	RGD1561381	498340	-2.90052
ENSRNOG00000019700	381.345	-1.53388	0.795992	-1.92701	0.0539782	0.391372	Proz	306608	-2.89565
ENSRNOG00000012235	1.99847	-1.52986	1.91053	-0.800756	0.423273	NA	Ppp1r17	266705	-2.88759
ENSRNOG00000025473	7.54389	-1.52518	0.853776	-1.78639	0.074036	NA	Tppp2	498497	-2.87822
ENSRNOG00000043293	7.13666	-1.52308	0.873734	-1.74319	0.0813003	NA	Dppa1	689975	-2.87405
ENSRNOG00000054360	28.0541	-1.52292	0.464246	-3.28041	0.00103656	0.0428832	Tspan11	312727	-2.87372
ENSRNOG00000061008	6.01976	-1.52272	0.983874	-1.54768	0.1217	NA	Ccdc200	102555975	-2.87332
ENSRNOG00000005375	1.96145	-1.52271	1.74263	-0.8738	0.382227	NA	RGD1564053	500390	-2.87331
ENSRNOG00000032664	36.9999	-1.51905	0.491664	-3.08961	0.00200421	0.0637568	RT1-O1	24751	-2.86602
ENSRNOG00000008058	10.2589	-1.51775	0.736509	-2.06073	0.0393286	0.336959	Tmprss5	266681	-2.86344
ENSRNOG00000070421	61.5112	-1.51436	0.623217	-2.42991	0.0151026	0.207422	NA	NA	-2.85672
ENSRNOG00000017788	22.6165	-1.50781	0.71245	-2.11637	0.0343136	0.315912	Katnal2	307253	-2.84377
ENSRNOG00000045711	18.7561	-1.50111	0.566953	-2.64767	0.00810485	0.149662	Olr1624	290001	-2.83059
ENSRNOG00000018330	1307.55	-1.49951	0.13047	-11.4932	1.42794e-30	7.69946e-27	Fam83f	315145	-2.82747
ENSRNOG00000002110	6.45982	-1.4987	0.938711	-1.59655	0.110365	NA	Fam114a1l1	316729	-2.82588
ENSRNOG00000017324	5.81685	-1.49676	0.981417	-1.52511	0.127233	NA	Slc46a2	298034	-2.82209
ENSRNOG00000064783	31.4953	-1.49546	0.483132	-3.09534	0.00196589	0.0628465	NA	NA	-2.81954
ENSRNOG00000016429	3.62469	-1.48148	1.14396	-1.29505	0.195302	NA	Grm5	24418	-2.79236
ENSRNOG00000026969	2.52598	-1.47981	1.51817	-0.974731	0.329694	NA	RGD1564836	302676	-2.78912
ENSRNOG00000066673	3.79986	-1.47514	1.16335	-1.26801	0.204793	NA	NA	NA	-2.78011
ENSRNOG00000020277	85.8723	-1.47294	0.310884	-4.73792	2.15924e-06	0.000339105	Cntnap1	84008	-2.77587
ENSRNOG00000060843	10.7959	-1.47147	0.725408	-2.02848	0.0425115	0.348728	NA	NA	-2.77305
ENSRNOG00000030321	5.01493	-1.47038	0.970035	-1.5158	0.129569	NA	NA	NA	-2.77095
ENSRNOG00000020275	10.7643	-1.47023	0.777881	-1.89005	0.0587518	0.410172	Ccr10	363682	-2.77066
ENSRNOG00000057050	20.7402	-1.46704	0.572122	-2.56421	0.0103411	0.168627	Vom2r12	690566	-2.76454
ENSRNOG00000068464	4.35885	-1.46225	1.7869	-0.818316	0.413177	NA	NA	NA	-2.75537
ENSRNOG00000032570	60.0972	-1.4622	0.414537	-3.52732	0.000419788	0.0219757	Smc1b	300121	-2.75529
ENSRNOG00000065223	6.25	-1.46153	0.982286	-1.48788	0.136782	NA	NA	NA	-2.754
ENSRNOG00000050028	2.48765	-1.46062	1.85804	-0.786105	0.431806	NA	LOC687560	687560	-2.75226
ENSRNOG00000014644	7.58337	-1.45953	1.27644	-1.14344	0.252855	NA	Zic1	64618	-2.7502
ENSRNOG00000011182	3.16033	-1.4574	1.23033	-1.18456	0.236191	NA	Aanat	25120	-2.74613
ENSRNOG00000011107	3.14778	-1.44555	1.22947	-1.17575	0.239695	NA	Pcsk1	25204	-2.72366
ENSRNOG00000039500	3.67053	-1.44343	1.30455	-1.10646	0.268528	NA	Rnase13	497194	-2.71966
ENSRNOG00000019862	218.647	-1.44026	0.475751	-3.02734	0.00246715	0.0740421	Pinlyp	308429	-2.7137
ENSRNOG00000042318	13.116	-1.43397	0.633004	-2.26535	0.0234915	0.25883	Pglyrp2	299567	-2.7019
ENSRNOG00000011688	9.90811	-1.43033	0.882654	-1.62049	0.105127	0.526905	Neil3	290729	-2.69509
ENSRNOG00000000454	52.295	-1.42785	0.479897	-2.97534	0.00292666	0.0812035	RT1-DOb	365542	-2.69046
ENSRNOG00000029459	15.3275	-1.42671	0.715033	-1.99531	0.046009	0.363222	NA	NA	-2.68833
ENSRNOG00000020980	16.0465	-1.42252	0.803528	-1.77035	0.0766692	0.461213	LOC690836	690836	-2.68054
ENSRNOG00000017156	97.2433	-1.42248	0.297719	-4.77794	1.77104e-06	0.00029233	Ankle1	361122	-2.68046
ENSRNOG00000069093	4.28927	-1.42195	1.16354	-1.22208	0.221677	NA	NA	NA	-2.67947
ENSRNOG00000000368	15.9255	-1.41948	0.673689	-2.10702	0.0351154	0.31909	Grik2	54257	-2.67489
ENSRNOG00000050817	4.29807	-1.41709	1.33191	-1.06395	0.28735	NA	NA	NA	-2.67046
ENSRNOG00000067810	8.62265	-1.416	0.919261	-1.54037	0.12347	NA	NA	NA	-2.66845
ENSRNOG00000033706	122.431	-1.41467	0.438367	-3.22714	0.00125033	0.0475892	Klk14	308562	-2.66599
ENSRNOG00000022129	1.83553	-1.41317	1.53016	-0.923542	0.355725	NA	Galp	64568	-2.66321
ENSRNOG00000065635	2.50111	-1.41304	1.53968	-0.917749	0.35875	NA	NA	NA	-2.66298
ENSRNOG00000020276	38.2841	-1.41299	1.13552	-1.24436	0.213369	0.6841	Tnni2	29389	-2.66289
ENSRNOG00000066769	29.6297	-1.41086	1.22509	-1.15164	0.249471	0.715658	NA	NA	-2.65895
ENSRNOG00000069972	4.30884	-1.40883	1.10891	-1.27047	0.203918	NA	NA	NA	-2.65522
ENSRNOG00000064203	4.19509	-1.40632	1.11848	-1.25735	0.208628	NA	NA	NA	-2.65061
ENSRNOG00000029993	19.9984	-1.40527	0.904724	-1.55326	0.120362	0.558904	Kynu	116682	-2.64867
ENSRNOG00000002079	3.60647	-1.40515	1.1443	-1.22795	0.219464	NA	Mapk10	25272	-2.64845
ENSRNOG00000039152	4.30113	-1.40283	1.09355	-1.28282	0.199555	NA	Frem3	307767	-2.6442
ENSRNOG00000052224	1.82578	-1.4024	1.58359	-0.885581	0.375843	NA	Celf6	300758	-2.64341
ENSRNOG00000056141	6.1327	-1.40156	0.87649	-1.59906	0.109807	NA	Matn3	313954	-2.64187
ENSRNOG00000007420	4.28982	-1.39726	1.32203	-1.05691	0.290555	NA	Hrh1	24448	-2.63402
ENSRNOG00000046915	728.723	-1.39723	0.603892	-2.31371	0.0206838	0.241484	Ceacam9	116711	-2.63395
ENSRNOG00000062469	1.8123	-1.39037	1.75761	-0.791059	0.428909	NA	NA	NA	-2.62146
ENSRNOG00000008534	22.2921	-1.38601	1.01447	-1.36624	0.171864	0.63659	Dusp15	362238	-2.61356
ENSRNOG00000053429	8.3724	-1.38313	0.795432	-1.73884	0.082062	NA	NA	NA	-2.60834
ENSRNOG00000031588	8.50226	-1.38275	0.78105	-1.77038	0.0766643	NA	NA	NA	-2.60766
ENSRNOG00000005858	163.792	-1.36993	0.422025	-3.24608	0.00117007	0.0458281	Kap	24937	-2.58457
ENSRNOG00000012404	149.725	-1.36801	0.499201	-2.7404	0.00613641	0.129417	Thrsp	25357	-2.58114
ENSRNOG00000020332	271.997	-1.35775	0.418032	-3.24796	0.00116235	0.0456363	Tnnt3	24838	-2.56286
ENSRNOG00000038331	1.66089	-1.35733	2.04761	-0.662885	0.507404	NA	Akr1c1	307092	-2.56211
ENSRNOG00000026501	135.351	-1.35697	0.648693	-2.09185	0.0364515	0.32394	Slc6a19	664630	-2.56147
ENSRNOG00000027908	17.4515	-1.35643	0.610988	-2.22006	0.0264147	0.274271	Actrt3	365763	-2.56051
ENSRNOG00000026548	4.77124	-1.3563	1.55396	-0.872802	0.382771	NA	Dhrs7c	287411	-2.56028
ENSRNOG00000069612	12.0132	-1.35423	0.704499	-1.92225	0.0545738	0.393573	NA	NA	-2.5566
ENSRNOG00000022691	3.01759	-1.35311	1.45916	-0.927321	0.35376	NA	St8sia5	364901	-2.55463
ENSRNOG00000062334	5.35306	-1.3497	1.02672	-1.31457	0.188655	NA	NA	NA	-2.54858
ENSRNOG00000057362	2.98041	-1.34895	1.28319	-1.05125	0.293142	NA	NA	NA	-2.54728
ENSRNOG00000017878	19.3671	-1.34893	0.569092	-2.37033	0.0177723	0.224823	Aldh1a7	29651	-2.54724
ENSRNOG00000028945	7.75345	-1.3458	1.22438	-1.09917	0.271694	NA	Tmem182	501129	-2.54171
ENSRNOG00000006930	53.0233	-1.34527	0.596183	-2.25647	0.0240414	0.26153	Casq1	686019	-2.54077
ENSRNOG00000069670	5.95586	-1.34398	0.952675	-1.41075	0.158319	NA	NA	NA	-2.53851
ENSRNOG00000031004	197.746	-1.33911	0.30471	-4.39471	1.10921e-05	0.00129083	Cyp2j4	65210	-2.52995
ENSRNOG00000024717	54.9669	-1.33724	0.378075	-3.53698	0.000404735	0.0214655	Espnl	301606	-2.52668
ENSRNOG00000018940	54.1233	-1.33623	0.626642	-2.13237	0.0329763	0.310673	Slc28a1	116642	-2.52491
ENSRNOG00000025516	4.14549	-1.33252	1.23783	-1.0765	0.281705	NA	Oc90	690625	-2.51841
ENSRNOG00000059770	23.0419	-1.33136	0.524658	-2.53758	0.011162	0.17595	NA	NA	-2.51641
ENSRNOG00000065853	58.3261	-1.32764	0.623058	-2.13084	0.0331021	0.310835	NA	NA	-2.50991
ENSRNOG00000022601	4.1558	-1.32734	1.09898	-1.20779	0.227126	NA	LOC100360821	100360821	-2.5094
ENSRNOG00000070049	87.0454	-1.32699	0.620828	-2.13745	0.0325614	0.30838	NA	NA	-2.50878
ENSRNOG00000069916	6.28265	-1.3223	0.921249	-1.43534	0.151191	NA	NA	NA	-2.50065
ENSRNOG00000062735	72.5934	-1.31985	0.509449	-2.59075	0.00957682	0.161875	NA	NA	-2.49641
ENSRNOG00000030491	4.16655	-1.31906	1.39668	-0.94443	0.34495	NA	RGD1560826	295423	-2.49504
ENSRNOG00000042950	1.83175	-1.31863	2.43574	-0.541367	0.588255	NA	Slc5a9	366441	-2.49429
ENSRNOG00000017908	6.47133	-1.31743	0.904533	-1.45647	0.145262	NA	Pnliprp1	84028	-2.49222
ENSRNOG00000070218	11.0716	-1.31462	0.846475	-1.55305	0.120412	0.558904	NA	NA	-2.48736
ENSRNOG00000037310	25.6774	-1.31414	0.538189	-2.44178	0.0146149	0.204995	Riiad1	100270669	-2.48654
ENSRNOG00000021241	52.4926	-1.31104	0.356687	-3.67561	0.000237284	0.014216	Gfra4	66023	-2.4812
ENSRNOG00000064642	2.34452	-1.309	1.89963	-0.689079	0.490774	NA	NA	NA	-2.47769
ENSRNOG00000022225	96.6817	-1.30596	0.553168	-2.36087	0.0182319	0.227561	Lrrc19	680478	-2.47248
ENSRNOG00000061275	3.49406	-1.30502	1.1578	-1.12716	0.259677	NA	LOC108353015	108353015	-2.47087
ENSRNOG00000053893	31.3584	-1.30293	0.442397	-2.94515	0.003228	0.0854601	Opn4	192223	-2.46729
ENSRNOG00000029520	16.8947	-1.30282	0.684959	-1.90205	0.057165	0.403119	NA	NA	-2.46711
ENSRNOG00000066234	21.2884	-1.30274	0.547299	-2.38031	0.0172981	0.222252	NA	NA	-2.46697
ENSRNOG00000069361	4.6538	-1.30068	1.02872	-1.26437	0.206098	NA	NA	NA	-2.46345
ENSRNOG00000026845	3.49672	-1.29863	1.20919	-1.07397	0.282838	NA	Fam81b	309925	-2.45995
ENSRNOG00000069170	46.6522	-1.29836	0.373121	-3.47974	0.000501909	0.0245283	NA	NA	-2.4595
ENSRNOG00000048579	2.31592	-1.29793	1.69537	-0.765575	0.443929	NA	Psors1c2	686254	-2.45876
ENSRNOG00000017180	3.47559	-1.2967	1.56263	-0.829823	0.406639	NA	Slc17a2	306950	-2.45667
ENSRNOG00000045741	27.8134	-1.2941	0.478058	-2.70699	0.00678962	0.137064	NA	NA	-2.45224
ENSRNOG00000022890	2.61462	-1.29361	1.45574	-0.888625	0.374205	NA	RGD1562532	500513	-2.45141
ENSRNOG00000020538	2.87657	-1.29324	1.30143	-0.993706	0.320366	NA	NA	NA	-2.45077
ENSRNOG00000025012	2.32174	-1.29197	1.39576	-0.92564	0.354633	NA	Chat	290567	-2.44863
ENSRNOG00000036681	3.48294	-1.29173	1.16381	-1.10991	0.267038	NA	Myadml2	303744	-2.44821
ENSRNOG00000010519	17.4073	-1.28743	0.54138	-2.37806	0.017404	0.222421	Cyp39a1	301264	-2.44094
ENSRNOG00000045654	27.2921	-1.28636	2.45537	-0.523896	0.600351	0.914403	Hspa1a	24472	-2.43912
ENSRNOG00000004404	3.49886	-1.28502	1.34938	-0.952302	0.340944	NA	Tac4	282829	-2.43685
ENSRNOG00000069991	2.32528	-1.28217	1.39601	-0.918453	0.358382	NA	NA	NA	-2.43204
ENSRNOG00000028807	2.32289	-1.28195	1.47856	-0.867026	0.385928	NA	Vom1r20	494225	-2.43168
ENSRNOG00000070082	2.32085	-1.27654	1.67413	-0.762514	0.445753	NA	NA	NA	-2.42258
ENSRNOG00000069522	1.67168	-1.27472	2.43836	-0.522776	0.60113	NA	NA	NA	-2.41951
ENSRNOG00000016388	2.32265	-1.27154	1.49451	-0.850805	0.394878	NA	Sphkap	316561	-2.41419
ENSRNOG00000019194	2.31326	-1.27131	2.03374	-0.625106	0.531901	NA	Pitx3	29609	-2.4138
ENSRNOG00000040122	31.2975	-1.27104	0.653864	-1.9439	0.051908	0.385566	Myoz1	498440	-2.41336
ENSRNOG00000010478	2.32583	-1.26916	1.99222	-0.63706	0.524086	NA	Serpina3n	24795	-2.41022
ENSRNOG00000046836	5.62921	-1.26913	0.996787	-1.27322	0.202939	NA	NA	NA	-2.41017
ENSRNOG00000025608	14.9231	-1.26592	0.607382	-2.08422	0.0371402	0.326866	Lrat	64047	-2.4048
ENSRNOG00000027126	1.68355	-1.26476	1.71495	-0.737491	0.460824	NA	Dpy30	286897	-2.40287
ENSRNOG00000026087	43.6079	-1.26458	0.412862	-3.06297	0.00219155	0.0678487	Igfn1	304823	-2.40258
ENSRNOG00000055103	14.9919	-1.26325	0.669737	-1.88618	0.0592704	0.412014	Cftr	24255	-2.40035
ENSRNOG00000063072	6.3123	-1.25981	0.87546	-1.43903	0.150143	NA	NA	NA	-2.39464
ENSRNOG00000007980	6.28994	-1.2596	0.866079	-1.45437	0.145845	NA	Anxa13	362915	-2.39429
ENSRNOG00000062310	3.98634	-1.25931	1.177	-1.06994	0.284648	NA	NA	NA	-2.39381
ENSRNOG00000023007	1745.2	-1.25866	0.721556	-1.74436	0.0810961	0.472592	Col6a6	315979	-2.39273
ENSRNOG00000046983	136.132	-1.25473	0.267357	-4.69307	2.69138e-06	0.000406877	Adat2	361453	-2.38622
ENSRNOG00000069595	2.79611	-1.25423	1.44325	-0.869033	0.384829	NA	NA	NA	-2.38541
ENSRNOG00000031562	2.30779	-1.25299	1.56926	-0.798457	0.424605	NA	Vom2r31	286985	-2.38334
ENSRNOG00000065255	37.5408	-1.25074	0.461343	-2.71109	0.00670628	0.136454	NA	NA	-2.37964
ENSRNOG00000011846	53.5188	-1.24873	0.384314	-3.24924	0.00115715	0.0455428	Krt28	360623	-2.37631
ENSRNOG00000047632	2.81546	-1.24252	1.29361	-0.960507	0.3368	NA	LOC683422	683422	-2.36611
ENSRNOG00000066575	5.16376	-1.23991	1.13927	-1.08834	0.276443	NA	NA	NA	-2.36184
ENSRNOG00000069341	2.80591	-1.23928	1.56413	-0.792312	0.428179	NA	NA	NA	-2.36081
ENSRNOG00000011912	461.358	-1.23924	0.239936	-5.16486	2.40617e-07	5.40586e-05	Tmem38a	306327	-2.36074
ENSRNOG00000059640	8.4758	-1.23861	0.814677	-1.52037	0.128417	NA	Ccl28	114492	-2.35972
ENSRNOG00000007830	668.983	-1.23813	0.182366	-6.78928	1.12697e-11	7.59575e-09	Apold1	444983	-2.35893
ENSRNOG00000003596	41.3746	-1.237	0.683169	-1.81068	0.0701897	0.444008	Itgb1bp2	317258	-2.35708
ENSRNOG00000012652	16.2117	-1.2343	0.929185	-1.32837	0.184056	0.652798	NA	NA	-2.35267
ENSRNOG00000014815	22.956	-1.23341	0.908373	-1.35782	0.17452	0.641202	Myoz2	295426	-2.35122
ENSRNOG00000046132	9.49674	-1.23128	0.757818	-1.62477	0.104212	0.524661	NA	NA	-2.34775
ENSRNOG00000051836	7.00296	-1.23006	0.856156	-1.43672	0.150798	NA	Zfp92	503487	-2.34576
ENSRNOG00000062977	21.8309	-1.22772	0.697896	-1.75917	0.0785482	0.466652	NA	NA	-2.34197
ENSRNOG00000054663	1.68036	-1.22688	1.78037	-0.689114	0.490751	NA	NA	NA	-2.3406
ENSRNOG00000032554	29.0849	-1.22212	0.432757	-2.82404	0.00474223	0.110216	Scd4	499358	-2.3329
ENSRNOG00000020242	1.62823	-1.22141	2.0521	-0.595199	0.55171	NA	Art5	259167	-2.33174
ENSRNOG00000039543	1.66552	-1.22061	2.16476	-0.563853	0.572855	NA	Rnase11	497651	-2.33045
ENSRNOG00000004400	16.8811	-1.21882	0.76849	-1.58599	0.112741	0.544607	Avpr1a	25107	-2.32756
ENSRNOG00000011239	22.8132	-1.21731	0.517189	-2.35371	0.0185873	0.230045	RGD1307595	295019	-2.32513
ENSRNOG00000064852	4.47927	-1.21722	1.05432	-1.15451	0.248292	NA	NA	NA	-2.32499
ENSRNOG00000069438	25.1862	-1.21651	0.508922	-2.39036	0.0168318	0.219048	NA	NA	-2.32384
ENSRNOG00000021037	8.33696	-1.21616	1.30063	-0.935053	0.349761	NA	Spaca4	691120	-2.32327
ENSRNOG00000022983	24.06	-1.21457	0.501163	-2.4235	0.0153716	0.20912	Trim17	64702	-2.32072
ENSRNOG00000005148	1.656	-1.21348	1.76028	-0.689367	0.490592	NA	Scrt2	366229	-2.31896
ENSRNOG00000029798	26.4712	-1.21273	0.718362	-1.68818	0.0913764	0.494019	Lrrc4c	311236	-2.31775
ENSRNOG00000015850	23.8043	-1.21255	0.466497	-2.59926	0.00934252	0.159838	Rbp7	362662	-2.31746
ENSRNOG00000022738	3.33181	-1.21226	1.24126	-0.976637	0.328749	NA	LOC688516	688516	-2.31701
ENSRNOG00000004527	1.65805	-1.2118	1.76057	-0.688301	0.491263	NA	Lin7a	85327	-2.31627
ENSRNOG00000069224	1.65794	-1.21126	1.76059	-0.687985	0.491462	NA	NA	NA	-2.31539
ENSRNOG00000070375	47.2072	-1.21078	0.772176	-1.56802	0.116877	0.552648	NA	NA	-2.31463
ENSRNOG00000001980	55.3089	-1.21033	0.677764	-1.78577	0.074137	0.451912	Ugt2b35	83808	-2.3139
ENSRNOG00000067413	2.23048	-1.21027	1.74951	-0.69178	0.489075	NA	NA	NA	-2.31382
ENSRNOG00000004583	20.2008	-1.2078	0.593498	-2.03504	0.0418465	0.346013	Mb	59108	-2.30984
ENSRNOG00000030420	2.17875	-1.20625	1.62418	-0.742685	0.457672	NA	LOC500702	500702	-2.30738
ENSRNOG00000031061	1.66227	-1.20256	2.05215	-0.585997	0.557877	NA	LOC306079	306079	-2.30147
ENSRNOG00000016173	1.65433	-1.19851	1.71614	-0.698375	0.484943	NA	Cyp1a2	24297	-2.29502
ENSRNOG00000067377	1.6654	-1.19632	1.82405	-0.655858	0.511915	NA	NA	NA	-2.29154
ENSRNOG00000003972	17.7515	-1.19571	0.645463	-1.85249	0.0639557	0.426266	Tshr	25360	-2.29058
ENSRNOG00000066054	32.4166	-1.19542	1.14406	-1.04488	0.296076	0.755441	NA	NA	-2.29011
ENSRNOG00000059765	61.3604	-1.19464	0.377416	-3.16531	0.00154919	0.0552354	Asic1	79123	-2.28887
ENSRNOG00000027383	1.6572	-1.19333	1.71597	-0.695424	0.48679	NA	Sntn	498456	-2.2868
ENSRNOG00000006732	8.29034	-1.19288	0.819946	-1.45482	0.145718	NA	Spo11	366261	-2.28608
ENSRNOG00000038872	1.65944	-1.1919	1.78048	-0.669427	0.503223	NA	Fam115e	494321	-2.28453
ENSRNOG00000024623	1.65711	-1.19188	1.71607	-0.694538	0.487345	NA	RGD1309170	362047	-2.2845
ENSRNOG00000065932	59.8657	-1.19141	0.397728	-2.99554	0.00273963	0.0788546	NA	NA	-2.28376
ENSRNOG00000049443	3.33653	-1.19108	1.29118	-0.922475	0.356281	NA	Vom2r77	690227	-2.28324
ENSRNOG00000009425	3.31889	-1.19055	1.19715	-0.994488	0.319985	NA	Fgf7	29348	-2.2824
ENSRNOG00000065978	4.96223	-1.18978	1.11799	-1.06421	0.287232	NA	NA	NA	-2.28118
ENSRNOG00000058692	81.1618	-1.18896	0.388602	-3.05958	0.00221647	0.0684228	Slc26a4	29440	-2.27988
ENSRNOG00000068312	1.65652	-1.18878	1.76089	-0.6751	0.499612	NA	NA	NA	-2.2796
ENSRNOG00000012613	73.9281	-1.1875	0.695958	-1.70629	0.0879546	0.487579	F13b	289055	-2.27758
ENSRNOG00000029128	134.219	-1.1824	0.57806	-2.04546	0.0408091	0.343281	Cyp2d5	286963	-2.26954
ENSRNOG00000032378	15.4512	-1.17804	0.643194	-1.83155	0.0670183	0.435027	Atp1a4	29132	-2.2627
ENSRNOG00000061317	19.8288	-1.17734	0.558762	-2.10706	0.0351127	0.31909	NA	NA	-2.2616
ENSRNOG00000023148	312.904	-1.17729	0.388818	-3.02787	0.00246287	0.0740421	Col11a1	25654	-2.26151
ENSRNOG00000010597	1.66655	-1.17648	1.71666	-0.685327	0.493138	NA	Slc5a7	85426	-2.26024
ENSRNOG00000048824	29.0832	-1.17581	0.483905	-2.42985	0.0151053	0.207422	Rnf165	307251	-2.2592
ENSRNOG00000064063	3.85101	-1.17428	1.31104	-0.895689	0.370419	NA	NA	NA	-2.2568
ENSRNOG00000043451	520.708	-1.17402	0.29105	-4.03373	5.4898e-05	0.00472356	Spp1	25353	-2.25639
ENSRNOG00000050983	10.9286	-1.17381	0.872376	-1.34553	0.178453	0.645651	Hpcal4	50872	-2.25607
ENSRNOG00000030726	538.556	-1.17031	0.857492	-1.3648	0.172315	0.637279	Asgr2	29403	-2.2506
ENSRNOG00000067773	1.66212	-1.16948	2.08448	-0.561039	0.574771	NA	NA	NA	-2.2493
ENSRNOG00000070633	2.15468	-1.16792	1.7037	-0.68552	0.493016	NA	NA	NA	-2.24688
ENSRNOG00000048230	75.5038	-1.16771	0.839983	-1.39016	0.16448	0.627507	LOC300308	300308	-2.24655
ENSRNOG00000030698	7.18112	-1.1671	1.013	-1.15213	0.249268	NA	Cyp26c1	308190	-2.24561
ENSRNOG00000016043	3.79813	-1.16641	1.27042	-0.918126	0.358553	NA	Aqp4	25293	-2.24452
ENSRNOG00000064579	310.136	-1.16637	0.214505	-5.4375	5.40324e-08	1.4814e-05	NA	NA	-2.24446
ENSRNOG00000064395	101.202	-1.16544	0.281985	-4.13298	3.58083e-05	0.00334818	NA	NA	-2.24301
ENSRNOG00000063465	24.0692	-1.16439	0.522159	-2.22996	0.0257502	0.27189	NA	NA	-2.24139
ENSRNOG00000058710	3.83419	-1.16385	1.12503	-1.03451	0.300898	NA	NA	NA	-2.24055
ENSRNOG00000042726	5.87039	-1.16219	1.21276	-0.958298	0.337913	NA	RGD1560775	501031	-2.23797
ENSRNOG00000068058	4.33667	-1.16198	1.12653	-1.03147	0.302321	NA	NA	NA	-2.23764
ENSRNOG00000028008	1.65637	-1.16081	1.76291	-0.658466	0.510238	NA	Slc5a12	362188	-2.23584
ENSRNOG00000065356	2.1506	-1.15987	1.52389	-0.761121	0.446585	NA	NA	NA	-2.23437
ENSRNOG00000059237	5.97996	-1.15982	0.924506	-1.25452	0.209651	NA	Clul1	367345	-2.23429
ENSRNOG00000063025	7.64622	-1.15838	0.870046	-1.33141	0.183055	NA	NA	NA	-2.23207
ENSRNOG00000028661	3.81891	-1.15772	1.4454	-0.800969	0.423149	NA	Ctcfl	100360757	-2.23105
ENSRNOG00000015690	80.9951	-1.15727	0.318906	-3.62886	0.000284679	0.0163878	Adad2	691275	-2.23034
ENSRNOG00000037886	2.15509	-1.15639	1.61251	-0.717133	0.473292	NA	Hs6st3	364476	-2.22898
ENSRNOG00000064995	2.16534	-1.15455	1.62307	-0.711337	0.476875	NA	NA	NA	-2.22615
ENSRNOG00000026415	241.504	-1.15333	0.501901	-2.29792	0.0215663	0.247392	Col14a1	314981	-2.22427
ENSRNOG00000057469	2.14583	-1.15221	1.86217	-0.618747	0.536083	NA	NA	NA	-2.22254
ENSRNOG00000023627	23.48	-1.15134	0.46961	-2.45169	0.0142188	0.202886	Cfap74	100362748	-2.2212
ENSRNOG00000066310	18.4336	-1.14923	0.619359	-1.85551	0.0635228	0.424606	NA	NA	-2.21795
ENSRNOG00000020203	5.98784	-1.14815	0.960931	-1.19483	0.232152	NA	Ptpn20	306281	-2.2163
ENSRNOG00000063819	1.7923	-1.14429	1.69481	-0.675171	0.499567	NA	NA	NA	-2.21037
ENSRNOG00000036661	142.697	-1.14428	0.320878	-3.5661	0.000362334	0.0196682	Rab40b	303754	-2.21036
ENSRNOG00000002827	6.84866	-1.1433	1.20845	-0.946089	0.344103	NA	Rbfox1	302920	-2.20885
ENSRNOG00000027852	2.16999	-1.1398	1.68899	-0.674844	0.499775	NA	RGD1311343	360506	-2.20351
ENSRNOG00000068310	6.37971	-1.13912	0.977431	-1.16542	0.24385	NA	NA	NA	-2.20246
ENSRNOG00000046231	23.8006	-1.13855	0.723263	-1.57419	0.115444	0.550375	Cacna1s	682930	-2.2016
ENSRNOG00000052570	6.96784	-1.13675	0.913816	-1.24395	0.213516	NA	LOC100909859	100909859	-2.19884
ENSRNOG00000004713	317.176	-1.13585	0.515772	-2.20223	0.0276488	0.282814	Kcnj16	29719	-2.19748
ENSRNOG00000047004	12.9593	-1.13444	0.674504	-1.68188	0.0925919	0.497791	Tmem239	100365450	-2.19533
ENSRNOG00000010019	9.15736	-1.13326	0.780161	-1.45259	0.146337	NA	Fam166a	311797	-2.19353
ENSRNOG00000064563	18.6502	-1.12895	0.643728	-1.75377	0.0794701	0.46865	NA	NA	-2.187
ENSRNOG00000028616	20.4611	-1.12808	0.711499	-1.5855	0.112854	0.544607	Pck1	362282	-2.18567
ENSRNOG00000011858	5.66882	-1.12679	0.926317	-1.21642	0.223825	NA	Unc5d	306534	-2.18372
ENSRNOG00000063511	7.53987	-1.12599	1.5922	-0.70719	0.479448	NA	NA	NA	-2.18251
ENSRNOG00000062966	4.80203	-1.12593	1.06195	-1.06025	0.289031	NA	NA	NA	-2.18243
ENSRNOG00000015394	9.74518	-1.1253	0.801479	-1.40403	0.16031	0.622853	Trpv5	116469	-2.18147
ENSRNOG00000003280	103.492	-1.12503	0.272597	-4.1271	3.67368e-05	0.00337644	Grin2c	24411	-2.18107
ENSRNOG00000003500	6181.83	-1.12445	0.977036	-1.15087	0.249784	0.715819	Apoa2	25649	-2.18018
ENSRNOG00000016999	2.66586	-1.12235	1.40437	-0.799186	0.424183	NA	Grp	171101	-2.17702
ENSRNOG00000000007	5.21544	-1.12076	1.10094	-1.018	0.308679	NA	Gad1	24379	-2.17461
ENSRNOG00000069800	11.8118	-1.11696	0.697263	-1.60192	0.109173	0.537759	NA	NA	-2.16889
ENSRNOG00000057501	13.2572	-1.11451	0.784798	-1.42012	0.155572	0.617026	Fam81a	315789	-2.16521
ENSRNOG00000055454	14.5333	-1.11388	0.738822	-1.50765	0.131645	0.578822	Arl13a	501617	-2.16427
ENSRNOG00000066422	18.5268	-1.1132	0.540807	-2.0584	0.0395515	0.337618	NA	NA	-2.16325
ENSRNOG00000012847	16.7186	-1.11268	0.57807	-1.92482	0.0542517	0.3923	Scgb1c1	309100	-2.16247
ENSRNOG00000034258	3.64697	-1.11198	1.35966	-0.81784	0.413448	NA	Xirp2	311098	-2.16143
ENSRNOG00000048430	20.2396	-1.10935	0.912125	-1.21623	0.223897	0.694089	Myo18b	304551	-2.15749
ENSRNOG00000012303	49.8406	-1.1077	0.550914	-2.01067	0.0443608	0.356296	Apobec2	301226	-2.15503
ENSRNOG00000001242	94.1429	-1.10765	0.361198	-3.06661	0.00216504	0.0673052	Gstt3	499422	-2.15495
ENSRNOG00000016878	9.95414	-1.10476	1.03302	-1.06944	0.284872	0.746347	Plppr5	310812	-2.15063
ENSRNOG00000004225	2.65499	-1.10456	1.28928	-0.856727	0.391596	NA	Odf4	303236	-2.15034
ENSRNOG00000013753	38.7674	-1.10447	0.423993	-2.60493	0.00918923	0.158301	Tssk5	315095	-2.1502
ENSRNOG00000011672	2.65416	-1.10193	1.43987	-0.765302	0.444092	NA	Tph1	24848	-2.14642
ENSRNOG00000062650	20.4652	-1.09777	0.672765	-1.63173	0.102736	0.520957	NA	NA	-2.14024
ENSRNOG00000002549	8.44969	-1.09753	0.792945	-1.38412	0.166322	NA	Htr5b	79247	-2.13988
ENSRNOG00000064503	5.1863	-1.09733	1.04164	-1.05347	0.292127	NA	NA	NA	-2.13958
ENSRNOG00000022009	11.6084	-1.09609	0.734688	-1.49192	0.135721	0.586199	Mzb1	291675	-2.13775
ENSRNOG00000046069	36.9535	-1.09353	0.61353	-1.78235	0.0746917	0.453533	Higd1c	102555170	-2.13395
ENSRNOG00000070683	5.78208	-1.09321	1.00883	-1.08365	0.278522	NA	NA	NA	-2.13349
ENSRNOG00000064104	12.6676	-1.0903	0.734399	-1.48462	0.137645	0.590071	NA	NA	-2.12919
ENSRNOG00000010002	12.6355	-1.08452	0.679162	-1.59686	0.110298	0.53986	Stpg3	499746	-2.12068
ENSRNOG00000003601	187.494	-1.08398	1.04559	-1.03672	0.299868	0.756835	RGD1564463	289322	-2.11988
ENSRNOG00000018478	2.66143	-1.08124	1.61116	-0.671091	0.502162	NA	Myo3a	498806	-2.11585
ENSRNOG00000057703	47.9009	-1.08119	0.531801	-2.03307	0.0420458	0.346773	Cabp7	360970	-2.11578
ENSRNOG00000050032	3.16178	-1.08083	1.21792	-0.887439	0.374843	NA	NA	NA	-2.11525
ENSRNOG00000016783	3.16688	-1.08014	1.34265	-0.804483	0.421118	NA	Fshr	25449	-2.11425
ENSRNOG00000006365	162.238	-1.0791	0.922764	-1.16942	0.242233	0.710571	Asb15	500050	-2.11272
ENSRNOG00000064184	7.30729	-1.0781	0.839037	-1.28493	0.198816	NA	NA	NA	-2.11126
ENSRNOG00000013916	206.339	-1.07701	0.346397	-3.10918	0.00187608	0.0620177	Nefm	24588	-2.10966
ENSRNOG00000031927	3.63079	-1.07554	1.2199	-0.881665	0.377958	NA	Klk6	29245	-2.10751
ENSRNOG00000003510	41.0305	-1.0746	0.547516	-1.96268	0.0496835	0.378182	Fmo2	246245	-2.10614
ENSRNOG00000069210	8.83706	-1.07415	0.817124	-1.31456	0.188659	NA	NA	NA	-2.10549
ENSRNOG00000062745	6.65539	-1.07125	1.01426	-1.05619	0.290881	NA	NA	NA	-2.10125
ENSRNOG00000033028	3.64096	-1.07026	1.51456	-0.706649	0.479785	NA	LOC499584	499584	-2.09982
ENSRNOG00000011342	368.455	-1.06993	0.88438	-1.20981	0.226351	0.694353	Tdh	290315	-2.09934
ENSRNOG00000065040	15.5538	-1.06919	0.60761	-1.75967	0.0784639	0.466652	NA	NA	-2.09826
ENSRNOG00000037911	892.433	-1.06819	1.0127	-1.05479	0.291522	0.750837	LOC680227	680227	-2.0968
ENSRNOG00000039680	3.64857	-1.06743	1.1752	-0.908298	0.363721	NA	Gpr15	288181	-2.0957
ENSRNOG00000029678	86.8575	-1.06621	0.30799	-3.46184	0.000536492	0.0258282	Znf354b	102556119	-2.09393
ENSRNOG00000069571	7.83489	-1.06564	0.974696	-1.09331	0.274258	NA	NA	NA	-2.0931
ENSRNOG00000042804	11.8214	-1.0656	0.885541	-1.20333	0.22885	0.696851	NA	NA	-2.09303
ENSRNOG00000007218	13.2323	-1.06535	0.806623	-1.32075	0.186584	0.656556	Leap2	497901	-2.09268
ENSRNOG00000000201	23.3561	-1.06509	0.65722	-1.6206	0.105104	0.526905	Gsta2	24422	-2.0923
ENSRNOG00000070575	3.64652	-1.0643	1.12497	-0.946065	0.344115	NA	NA	NA	-2.09115
ENSRNOG00000011923	75.5448	-1.0639	0.297659	-3.57424	0.000351241	0.0192599	Mgarp	689931	-2.09058
ENSRNOG00000021090	139.339	-1.06152	0.497453	-2.13391	0.0328498	0.31017	Pygm	24701	-2.08713
ENSRNOG00000012591	648.74	-1.05922	0.237646	-4.45713	8.30647e-06	0.00104973	Pkd2l1	293937	-2.0838
ENSRNOG00000033690	4.18188	-1.05839	1.17103	-0.903808	0.366097	NA	Prss41	681033	-2.0826
ENSRNOG00000009624	4.15253	-1.058	1.0732	-0.985833	0.324215	NA	Olr462	295732	-2.08204
ENSRNOG00000058173	40.2415	-1.05758	0.468061	-2.25949	0.0238532	0.260006	Sox3	679158	-2.08143
ENSRNOG00000003251	7.30871	-1.05744	0.838473	-1.26115	0.207256	NA	B3galt2	686081	-2.08123
ENSRNOG00000063836	4.13868	-1.05596	1.12172	-0.941383	0.346508	NA	NA	NA	-2.07911
ENSRNOG00000002524	30.2216	-1.05585	0.468764	-2.25242	0.0242958	0.263465	Gpr37	117549	-2.07895
ENSRNOG00000065234	15.7689	-1.05345	0.588641	-1.78963	0.0735134	0.450527	NA	NA	-2.07549
ENSRNOG00000047783	17.6187	-1.05329	0.589253	-1.78749	0.0738576	0.45169	Tmem200a	498987	-2.07525
ENSRNOG00000065120	8.32	-1.05286	0.814162	-1.29318	0.19595	NA	NA	NA	-2.07463
ENSRNOG00000060343	5.6355	-1.05136	1.2137	-0.866238	0.38636	NA	Asz1	170578	-2.07248
ENSRNOG00000003348	2661.64	-1.04822	0.200771	-5.22096	1.78e-07	4.11332e-05	Rasd1	64455	-2.06797
ENSRNOG00000020054	13.9418	-1.0478	0.646506	-1.62072	0.105078	0.526905	LOC108348201	108348201	-2.06738
ENSRNOG00000018827	6.37562	-1.04629	1.27558	-0.820244	0.412077	NA	Htr7	65032	-2.06521
ENSRNOG00000005950	5.65188	-1.04484	1.02384	-1.02051	0.307486	NA	Olr608	404853	-2.06314
ENSRNOG00000001679	4.65543	-1.04411	1.09135	-0.956712	0.338712	NA	Gabrr3	192258	-2.0621
ENSRNOG00000033520	18.5869	-1.04383	0.565432	-1.84607	0.0648818	0.428379	Wdr97	500896	-2.06169
ENSRNOG00000067832	133.828	-1.0431	0.457402	-2.28049	0.0225788	0.252234	NA	NA	-2.06065
ENSRNOG00000050123	4.65565	-1.04276	0.987494	-1.05597	0.290983	NA	Gdf5	252835	-2.06017
ENSRNOG00000020105	146.799	-1.04254	0.534388	-1.9509	0.0510692	0.383037	Klhl30	316624	-2.05985
ENSRNOG00000032946	14.429	-1.04107	0.576559	-1.80565	0.0709726	0.44525	Pdzd7	293996	-2.05775
ENSRNOG00000064085	3.57968	-1.03799	1.37852	-0.752976	0.451464	NA	NA	NA	-2.05337
ENSRNOG00000063714	2.00381	-1.03746	1.68611	-0.615295	0.53836	NA	NA	NA	-2.05261
ENSRNOG00000067756	5.15854	-1.03723	1.05686	-0.981428	0.326382	NA	NA	NA	-2.05228
ENSRNOG00000069217	5.06755	-1.03687	1.08631	-0.954491	0.339835	NA	NA	NA	-2.05177
ENSRNOG00000025088	5.64237	-1.03622	0.992477	-1.04407	0.296453	NA	Tmc3	293065	-2.05084
ENSRNOG00000062221	5.15728	-1.0346	1.03497	-0.999641	0.317484	NA	Il1rapl2	300913	-2.04855
ENSRNOG00000046655	7.12975	-1.03339	0.938479	-1.10113	0.270839	NA	NA	NA	-2.04683
ENSRNOG00000006398	6.12428	-1.03293	0.983147	-1.05063	0.293427	NA	Abcb5	314537	-2.04617
ENSRNOG00000066203	2.0496	-1.03243	2.02014	-0.511069	0.609303	NA	NA	NA	-2.04547
ENSRNOG00000030848	77.8089	-1.03139	0.867325	-1.18917	0.234375	0.702771	Myl2	363925	-2.044
ENSRNOG00000046858	541.687	-1.03084	0.743344	-1.38675	0.165517	0.629262	MGC109340	317409	-2.04321
ENSRNOG00000056817	5.6491	-1.02848	0.92635	-1.11025	0.266889	NA	Muc6	282586	-2.03988
ENSRNOG00000003304	26.556	-1.02832	0.509605	-2.01787	0.0436052	0.353563	Chad	29195	-2.03964
ENSRNOG00000011502	530.242	-1.02809	0.219838	-4.67657	2.91717e-06	0.000436928	Col9a2	362584	-2.03932
ENSRNOG00000050262	13.2463	-1.02774	0.734089	-1.40003	0.161505	0.624405	LOC102547011	102547011	-2.03883
ENSRNOG00000013399	10.7816	-1.02633	0.817321	-1.25572	0.209217	0.682373	Minar1	501033	-2.03683
ENSRNOG00000005392	55.4369	-1.0262	0.391945	-2.61822	0.00883886	0.155925	Ngfr	24596	-2.03665
ENSRNOG00000023549	22.9825	-1.02502	0.650772	-1.57508	0.115238	0.550042	Samd5	365038	-2.03498
ENSRNOG00000000168	8046.77	-1.02214	0.35812	-2.8542	0.00431459	0.10355	Gatm	81660	-2.03093
ENSRNOG00000020440	2353.82	-1.02059	0.34621	-2.94788	0.00319959	0.0849862	Fads2	83512	-2.02874
ENSRNOG00000009531	38.7502	-1.02035	0.554821	-1.83906	0.065907	0.430438	Col9a3	362285	-2.02841
ENSRNOG00000030285	6.10748	-1.01848	1.50791	-0.675425	0.499406	NA	Epha3	29210	-2.02579
ENSRNOG00000038074	2.96943	-1.018	2.21498	-0.459599	0.645804	NA	LOC498555	498555	-2.02511
ENSRNOG00000065545	119.506	-1.01469	0.240757	-4.21458	2.50244e-05	0.00249874	NA	NA	-2.02047
ENSRNOG00000019607	3.47991	-1.01454	1.31786	-0.769839	0.441395	NA	Bglap	25295	-2.02026
ENSRNOG00000062377	2.53033	-1.01442	1.33832	-0.757985	0.44846	NA	NA	NA	-2.0201
ENSRNOG00000003991	15.3823	-1.01404	0.591541	-1.71423	0.0864868	0.483655	Ankar	501138	-2.01955
ENSRNOG00000014373	61.7199	-1.0132	0.333004	-3.04261	0.00234537	0.0713133	Trim66	361623	-2.01838
ENSRNOG00000064702	9.13229	-1.01282	0.778821	-1.30045	0.193447	NA	NA	NA	-2.01785
ENSRNOG00000030442	2.51665	-1.01086	1.49514	-0.676099	0.498978	NA	LOC100362583	100362583	-2.01512
ENSRNOG00000003480	9.12076	-1.00935	0.72558	-1.39109	0.164198	NA	Aim2	304987	-2.013
ENSRNOG00000063260	2.00746	-1.0092	1.44851	-0.696711	0.485984	NA	NA	NA	-2.01279
ENSRNOG00000025601	7.6517	-1.00838	0.895001	-1.12668	0.259876	NA	Topaz1	301075	-2.01166
ENSRNOG00000069734	2.99938	-1.00764	1.22604	-0.821867	0.411153	NA	NA	NA	-2.01062
ENSRNOG00000049382	3.01512	-1.00761	1.31263	-0.767622	0.442712	NA	RGD1563905	292882	-2.01057
ENSRNOG00000060703	105.623	-1.00577	0.389023	-2.58537	0.00972741	0.163058	Troap	300219	-2.00801
ENSRNOG00000067526	3.12687	-1.00532	1.20082	-0.837196	0.402482	NA	NA	NA	-2.00739
ENSRNOG00000024210	74.7612	-1.00506	0.32367	-3.10519	0.00190158	0.0621349	Nlrc3	287070	-2.00702
ENSRNOG00000023803	40.0301	-1.00475	0.519184	-1.93525	0.0529596	0.387028	Cmya5	688915	-2.0066
ENSRNOG00000014907	277.922	-1.00453	0.898314	-1.11824	0.263465	0.728392	Aldh8a1	685750	-2.00629
ENSRNOG00000067039	3.98789	-1.0038	1.10551	-0.908002	0.363877	NA	NA	NA	-2.00528
ENSRNOG00000025254	18.1045	-1.00367	0.520704	-1.92753	0.0539136	0.391372	Qrich2	501747	-2.0051
ENSRNOG00000004882	206.372	-1.00279	0.471057	-2.12881	0.0332699	0.311735	Capn6	83685	-2.00387
ENSRNOG00000025214	9.66402	-1.00233	0.780104	-1.28487	0.198837	0.670943	NA	NA	-2.00324
ENSRNOG00000038119	15.0312	-1.00149	0.816268	-1.22691	0.219857	0.691026	NA	NA	-2.00206
ENSRNOG00000002753	11.1241	-1.00128	0.753961	-1.32803	0.184168	0.652798	Adam11	360638	-2.00178
ENSRNOG00000042658	7.99371	-1.00101	0.978426	-1.02308	0.306271	NA	Nxnl1	306342	-2.0014
ENSRNOG00000059992	3.01295	-1.00043	1.63132	-0.613263	0.539702	NA	Siglecl1	690483	-2.0006
ENSRNOG00000062781	37.114	-0.999742	0.800526	-1.24886	0.211718	0.683345	NA	NA	-1.99964
ENSRNOG00000065186	1.97916	-0.99886	1.64204	-0.608303	0.542986	NA	NA	NA	-1.99842
ENSRNOG00000070972	2.50164	-0.998218	1.48056	-0.674217	0.500173	NA	NA	NA	-1.99753
ENSRNOG00000062548	197.807	-0.996774	0.401807	-2.48073	0.0131113	0.193335	NA	NA	-1.99553
ENSRNOG00000039396	7.46604	-0.996749	0.813838	-1.22475	0.220669	NA	Btnl3	407781	-1.9955
ENSRNOG00000008480	14.6026	-0.996682	0.593694	-1.67878	0.0931948	0.498782	Kcnab3	58981	-1.99541
ENSRNOG00000039060	1.99085	-0.995644	1.46536	-0.679454	0.49685	NA	NA	NA	-1.99397
ENSRNOG00000025200	12.1597	-0.995045	0.75849	-1.31188	0.189562	0.660002	LOC102553785	102553785	-1.99314
ENSRNOG00000065956	3.00138	-0.993389	1.22699	-0.809614	0.418162	NA	NA	NA	-1.99086
ENSRNOG00000013433	11.5134	-0.992159	0.682885	-1.45289	0.146254	0.604357	NA	NA	-1.98916
ENSRNOG00000069246	383.862	-0.992057	0.287969	-3.44501	0.000571044	0.0270886	NA	NA	-1.98902
ENSRNOG00000028381	5.00215	-0.99204	0.9721	-1.02051	0.307486	NA	NA	NA	-1.989
ENSRNOG00000011892	11.0731	-0.991874	0.802838	-1.23546	0.216659	0.688516	Slc36a2	246235	-1.98877
ENSRNOG00000048148	9.46268	-0.991669	0.713025	-1.39079	0.164289	0.627481	Ly6l	686432	-1.98848
ENSRNOG00000021234	606.801	-0.991424	0.368516	-2.69032	0.00713843	0.140489	Slc4a11	311423	-1.98815
ENSRNOG00000047782	8.55031	-0.991069	0.765014	-1.29549	0.195151	NA	RGD1309808	362951	-1.98766
ENSRNOG00000027432	3.52402	-0.988626	1.3125	-0.753237	0.451308	NA	R3hdml	366245	-1.98429
ENSRNOG00000021555	52.1503	-0.988027	0.492975	-2.00421	0.0450471	0.358914	Mis18a	288272	-1.98347
ENSRNOG00000031207	1.99165	-0.986806	1.44767	-0.681652	0.495459	NA	LOC500035	500035	-1.98179
ENSRNOG00000011357	358.811	-0.98522	0.410178	-2.40193	0.0163087	0.21605	Shbg	24775	-1.97961
ENSRNOG00000051691	2.99722	-0.983594	1.2317	-0.798564	0.424543	NA	Gjd3	363677	-1.97738
ENSRNOG00000068600	1.99767	-0.983281	1.46656	-0.670465	0.502561	NA	NA	NA	-1.97696
ENSRNOG00000011022	2.97403	-0.980897	1.58399	-0.619255	0.535748	NA	Mep1a	25684	-1.97369
ENSRNOG00000068845	2.99087	-0.980859	1.25753	-0.779991	0.435396	NA	NA	NA	-1.97364
ENSRNOG00000007184	3.4747	-0.980111	1.18007	-0.830553	0.406226	NA	RGD1305298	299330	-1.97262
ENSRNOG00000029903	10.4119	-0.979766	1.53071	-0.640074	0.522124	0.885514	Spock3	306404	-1.97214
ENSRNOG00000049770	1.99214	-0.979351	1.62315	-0.603364	0.546267	NA	Cryba4	64348	-1.97158
ENSRNOG00000002265	9.55182	-0.97923	0.762319	-1.28454	0.198953	0.670943	Casr	24247	-1.97141
ENSRNOG00000005519	11.1503	-0.979192	0.745173	-1.31405	0.188831	0.659331	Grm3	24416	-1.97136
ENSRNOG00000016253	2.53986	-0.978869	1.50387	-0.650899	0.515112	NA	Slc6a18	29323	-1.97092
ENSRNOG00000018141	3.52561	-0.978228	1.16642	-0.838661	0.40166	NA	RGD1307443	361244	-1.97004
ENSRNOG00000062696	29.1778	-0.97822	0.463314	-2.11135	0.034742	0.317849	NA	NA	-1.97003
ENSRNOG00000066217	29.1778	-0.97822	0.463314	-2.11135	0.034742	0.317849	NA	NA	-1.97003
ENSRNOG00000070754	29.1778	-0.97822	0.463314	-2.11135	0.034742	0.317849	NA	NA	-1.97003
ENSRNOG00000069891	1.98236	-0.976814	1.92292	-0.507984	0.611465	NA	NA	NA	-1.96811
ENSRNOG00000001141	1.98127	-0.976497	1.98311	-0.492406	0.622432	NA	Srrm4	498189	-1.96768
ENSRNOG00000067755	9.98381	-0.976481	0.75052	-1.30107	0.193234	0.66562	NA	NA	-1.96766
ENSRNOG00000051950	1.98056	-0.975495	1.59837	-0.610306	0.541659	NA	Cnga3	85257	-1.96632
ENSRNOG00000063676	7.56265	-0.974061	0.777079	-1.25349	0.210027	NA	NA	NA	-1.96436
ENSRNOG00000064141	2.00503	-0.973731	1.50493	-0.647026	0.517615	NA	NA	NA	-1.96391
ENSRNOG00000017927	9.47635	-0.97346	0.70959	-1.37186	0.170106	0.633379	Drd4	25432	-1.96354
ENSRNOG00000054418	39.4262	-0.972995	0.990353	-0.982472	0.325867	0.777596	NA	NA	-1.96291
ENSRNOG00000046455	52.4832	-0.972964	0.343088	-2.8359	0.00456966	0.107045	NA	NA	-1.96287
ENSRNOG00000069012	1.97911	-0.972763	1.74466	-0.557565	0.577142	NA	NA	NA	-1.9626
ENSRNOG00000028050	2.9878	-0.972644	1.36924	-0.710351	0.477486	NA	Rhox13	691244	-1.96243
ENSRNOG00000002011	13.4379	-0.972603	0.648739	-1.49922	0.133816	0.583004	Gnrhr	81668	-1.96238
ENSRNOG00000030104	10.9341	-0.97253	0.738776	-1.31641	0.188037	0.658598	Vom2r46	295091	-1.96228
ENSRNOG00000018236	11.9413	-0.972129	0.674765	-1.44069	0.149671	0.60816	Cym	56825	-1.96173
ENSRNOG00000013407	17.8799	-0.971701	0.767925	-1.26536	0.205742	0.677294	Slc5a11	252854	-1.96115
ENSRNOG00000067800	16.905	-0.971416	0.598416	-1.62331	0.104523	0.525243	NA	NA	-1.96076
ENSRNOG00000025238	1.99264	-0.971364	1.62336	-0.598368	0.549595	NA	Bpifb5	690479	-1.96069
ENSRNOG00000065831	2.48547	-0.970656	1.38935	-0.698638	0.484778	NA	NA	NA	-1.95973
ENSRNOG00000015472	5.50896	-0.970235	1.24608	-0.778628	0.436199	NA	Tmem174	499516	-1.95916
ENSRNOG00000034102	108.812	-0.970054	0.321319	-3.01898	0.00253629	0.0754174	Plk5	314627	-1.95891
ENSRNOG00000000590	48.2417	-0.970043	0.494527	-1.96156	0.049814	0.3786	Naglt1	337920	-1.9589
ENSRNOG00000063047	2.49146	-0.969949	1.55935	-0.62202	0.533929	NA	NA	NA	-1.95877
ENSRNOG00000063627	2.49768	-0.968098	1.55984	-0.62064	0.534836	NA	NA	NA	-1.95626
ENSRNOG00000003845	59.4736	-0.967898	0.405853	-2.38485	0.0170862	0.221109	Wnt3	24882	-1.95599
ENSRNOG00000014370	2.00514	-0.967888	1.6769	-0.57719	0.563811	NA	Krt9	266717	-1.95598
ENSRNOG00000020557	106.383	-0.967509	0.500283	-1.93392	0.0531224	0.387775	Ryr1	114207	-1.95546
ENSRNOG00000020995	51.2942	-0.967019	0.327864	-2.94945	0.00318338	0.0848342	Fut1	81919	-1.9548
ENSRNOG00000066545	1.99196	-0.966951	1.44914	-0.66726	0.504606	NA	NA	NA	-1.9547
ENSRNOG00000001130	36.8659	-0.966908	0.452141	-2.13851	0.0324753	0.308338	Nos1	24598	-1.95465
ENSRNOG00000045816	10.2467	-0.966843	0.755682	-1.27943	0.200745	0.673291	Gria1	50592	-1.95456
ENSRNOG00000020837	64.3254	-0.966243	0.417481	-2.31446	0.0206426	0.241484	Cd300lg	684984	-1.95375
ENSRNOG00000065648	89.9598	-0.964709	0.290101	-3.32542	0.000882839	0.0381276	NA	NA	-1.95167
ENSRNOG00000045729	101.329	-0.964695	3.07001	-0.314232	0.753345	0.955249	NA	NA	-1.95165
ENSRNOG00000013263	9.45511	-0.963871	0.730712	-1.31908	0.187141	0.657284	Odad3	315465	-1.95054
ENSRNOG00000029001	17.6274	-0.962809	0.561925	-1.71341	0.0866368	0.48376	RT1-S2	24994	-1.9491
ENSRNOG00000039086	25.3731	-0.962416	0.49671	-1.93758	0.0526741	0.386771	Ccdc153	300663	-1.94857
ENSRNOG00000070755	3.98727	-0.961717	1.17276	-0.820048	0.412189	NA	NA	NA	-1.94763
ENSRNOG00000064942	11.8156	-0.960885	0.740764	-1.29715	0.194578	0.66675	NA	NA	-1.9465
ENSRNOG00000004438	3.40923	-0.960827	1.65831	-0.579399	0.56232	NA	Cntn1	117258	-1.94642
ENSRNOG00000010389	3688.1	-0.960207	0.218064	-4.40332	1.06605e-05	0.001261	Ndrg2	171114	-1.94559
ENSRNOG00000067990	8.51348	-0.959776	1.05453	-0.910147	0.362745	NA	NA	NA	-1.94501
ENSRNOG00000003878	1.99657	-0.959472	1.46785	-0.65366	0.513331	NA	Thsd7b	289007	-1.9446
ENSRNOG00000070061	1.98926	-0.959041	1.70854	-0.561323	0.574577	NA	NA	NA	-1.94402
ENSRNOG00000011285	2.00037	-0.957954	1.64492	-0.58237	0.560318	NA	Zdhhc22	299211	-1.94255
ENSRNOG00000002783	613.565	-0.957372	0.328296	-2.91618	0.00354341	0.0912709	Serpinc1	304917	-1.94177
ENSRNOG00000034226	16.1684	-0.955855	0.696818	-1.37174	0.170144	0.633379	LOC100362981	100362981	-1.93973
ENSRNOG00000047085	4.00314	-0.955836	1.16147	-0.822957	0.410533	NA	Lrrtm2	685472	-1.9397
ENSRNOG00000022022	7.34807	-0.953915	0.827808	-1.15234	0.249182	NA	NA	NA	-1.93712
ENSRNOG00000064068	5.47343	-0.953342	1.09236	-0.872737	0.382806	NA	NA	NA	-1.93635
ENSRNOG00000029205	230.284	-0.95268	0.2421	-3.93507	8.3172e-05	0.00643727	Zfp354c	78972	-1.93547
ENSRNOG00000001296	238.294	-0.952072	0.299926	-3.17435	0.00150171	0.0538618	P2rx7	29665	-1.93465
ENSRNOG00000043375	9.16625	-0.951476	0.808946	-1.17619	0.239518	NA	Tmigd3	100363178	-1.93385
ENSRNOG00000058856	18.5497	-0.951338	0.512678	-1.85562	0.0635072	0.424606	Tslp	688621	-1.93366
ENSRNOG00000020863	7.26705	-0.951277	0.817152	-1.16414	0.244368	NA	Oaz3	689588	-1.93358
ENSRNOG00000006146	13.9607	-0.9502	0.842728	-1.12753	0.259519	0.724525	Trim54	362708	-1.93214
ENSRNOG00000016712	4.06861	-0.949575	1.0838	-0.876152	0.380947	NA	Lhcgr	25477	-1.9313
ENSRNOG00000042852	11.761	-0.948787	0.836933	-1.13365	0.256942	0.72294	NA	NA	-1.93025
ENSRNOG00000023809	11.6383	-0.948348	0.733379	-1.29312	0.195969	0.668494	Opcml	116597	-1.92966
ENSRNOG00000005947	3.19158	-0.946918	1.18719	-0.797611	0.425096	NA	Pde6h	114248	-1.92775
ENSRNOG00000016863	25.6999	-0.944903	0.570238	-1.65703	0.0975125	0.50768	Pnma8b	308393	-1.92506
ENSRNOG00000012371	65.4205	-0.944788	0.446187	-2.11747	0.0342199	0.315588	Car7	291819	-1.92491
ENSRNOG00000011268	1.96108	-0.944697	1.5309	-0.617086	0.537178	NA	Chd5	691589	-1.92478
ENSRNOG00000031263	125.436	-0.943887	0.670106	-1.40856	0.158964	0.621562	Haao	56823	-1.9237
ENSRNOG00000067640	3.90555	-0.941527	1.18586	-0.793962	0.427217	NA	NA	NA	-1.92056
ENSRNOG00000047401	14.7666	-0.941299	0.588572	-1.59929	0.109756	0.538983	Gfy	100910047	-1.92026
ENSRNOG00000069334	128.743	-0.938987	0.296952	-3.16209	0.00156644	0.0554457	NA	NA	-1.91718
ENSRNOG00000004392	68.0667	-0.938632	0.46786	-2.00622	0.0448323	0.358914	Aatk	690853	-1.91671
ENSRNOG00000033444	839.815	-0.938017	0.976891	-0.960207	0.336951	0.786796	F10	29243	-1.91589
ENSRNOG00000067309	4.84278	-0.937839	1.02552	-0.914502	0.360453	NA	NA	NA	-1.91566
ENSRNOG00000068163	3.87486	-0.937525	1.15046	-0.814913	0.415122	NA	NA	NA	-1.91524
ENSRNOG00000047279	271.516	-0.937184	0.214493	-4.3693	1.24647e-05	0.00141992	Pga5	60372	-1.91479
ENSRNOG00000028812	12.2917	-0.936236	0.668494	-1.40051	0.161359	0.623989	Trim80	287824	-1.91353
ENSRNOG00000057072	39.6284	-0.935643	0.457918	-2.04325	0.0410272	0.344084	Slc12a3	54300	-1.91274
ENSRNOG00000064819	9.28944	-0.935511	0.756403	-1.23679	0.216165	NA	NA	NA	-1.91257
ENSRNOG00000012215	160.274	-0.934984	0.373052	-2.50631	0.0121999	0.184799	Baiap2l2	685357	-1.91187
ENSRNOG00000006884	2.89539	-0.934255	1.60716	-0.581307	0.561034	NA	RGD1563263	499836	-1.9109
ENSRNOG00000057711	2.4901	-0.933572	1.36308	-0.684897	0.493409	NA	Cmtm1	291823	-1.91
ENSRNOG00000012982	1432.21	-0.933349	0.142846	-6.53397	6.40507e-11	3.5727e-08	Map9	310544	-1.9097
ENSRNOG00000065271	8.31099	-0.933337	0.935523	-0.997664	0.318443	NA	NA	NA	-1.90969
ENSRNOG00000007700	9.80687	-0.932551	1.06306	-0.877233	0.38036	0.813404	Inhbc	64549	-1.90865
ENSRNOG00000003905	3258.18	-0.931975	0.0984465	-9.46682	2.88496e-21	7.77785e-18	Nsf	60355	-1.90789
ENSRNOG00000017716	19.0682	-0.931386	0.520664	-1.78884	0.0736402	0.451042	Ucp3	25708	-1.90711
ENSRNOG00000062751	19.1003	-0.931285	0.570561	-1.63223	0.102632	0.520957	NA	NA	-1.90697
ENSRNOG00000019208	37.0582	-0.925624	0.500442	-1.84961	0.0643691	0.427358	P2rx5	113995	-1.89951
ENSRNOG00000018997	516.813	-0.9255	0.183105	-5.05447	4.31585e-07	8.31109e-05	Myh7b	311570	-1.89934
ENSRNOG00000065839	8.32731	-0.924192	0.844339	-1.09457	0.273703	NA	NA	NA	-1.89762
ENSRNOG00000009448	535.759	-0.921504	0.199428	-4.62074	3.82374e-06	0.000557232	Papln	314297	-1.89409
ENSRNOG00000029732	4.86305	-0.920527	1.21338	-0.75865	0.448062	NA	LOC108349792	108349792	-1.89281
ENSRNOG00000006280	2088.62	-0.919768	1.18397	-0.776853	0.437245	0.84561	Pcsk9	298296	-1.89181
ENSRNOG00000018656	29.6804	-0.918925	0.66375	-1.38444	0.166223	0.630812	Ampd1	25028	-1.89071
ENSRNOG00000017996	4.814	-0.917415	1.09543	-0.83749	0.402317	NA	Cryba2	286925	-1.88873
ENSRNOG00000018943	64.8118	-0.916302	0.44477	-2.06017	0.0393822	0.336965	Tnnc1	290561	-1.88727
ENSRNOG00000008176	39.7002	-0.914302	0.394039	-2.32033	0.0203228	0.240267	Nppa	24602	-1.88466
ENSRNOG00000063699	6.83475	-0.914168	0.952267	-0.959991	0.33706	NA	NA	NA	-1.88448
ENSRNOG00000002475	3.33658	-0.912844	1.34474	-0.678826	0.497248	NA	RGD1565798	500923	-1.88275
ENSRNOG00000010518	6.32215	-0.912441	0.855757	-1.06624	0.286316	NA	Cer1	500485	-1.88223
ENSRNOG00000007200	6.80633	-0.912369	0.860566	-1.0602	0.289056	NA	Ikzf3	303511	-1.88213
ENSRNOG00000064774	6.82441	-0.911244	0.857633	-1.06251	0.288004	NA	NA	NA	-1.88067
ENSRNOG00000030927	55.568	-0.90919	0.367502	-2.47397	0.0133619	0.195604	Grid2ip	288484	-1.87799
ENSRNOG00000057031	1.81205	-0.908217	2.01252	-0.451283	0.651786	NA	Six3	78974	-1.87672
ENSRNOG00000026328	26.4822	-0.907683	0.598236	-1.51726	0.1292	0.574317	Gpr137c	305812	-1.87603
ENSRNOG00000033386	60.4284	-0.907444	0.679735	-1.335	0.181877	0.650391	Itih1	306251	-1.87572
ENSRNOG00000058780	1381.55	-0.905775	1.0652	-0.850333	0.39514	0.821777	Igfbp1	25685	-1.87355
ENSRNOG00000012324	31.9286	-0.905544	0.467692	-1.9362	0.0528435	0.386961	Soga3	108349256	-1.87325
ENSRNOG00000007686	8.10327	-0.904485	0.821732	-1.1007	0.271025	NA	Septin3	56003	-1.87188
ENSRNOG00000057858	20.8978	-0.904411	0.501299	-1.80413	0.0712103	0.445781	NA	NA	-1.87178
ENSRNOG00000023112	35.2317	-0.901321	0.512656	-1.75814	0.0787235	0.466975	LOC500594	500594	-1.86778
ENSRNOG00000031726	5.30778	-0.901103	1.22128	-0.737833	0.460616	NA	Oas1e	494201	-1.86749
ENSRNOG00000065285	157.922	-0.897262	0.218585	-4.10487	4.04544e-05	0.00366988	NA	NA	-1.86253
ENSRNOG00000068988	4.82118	-0.895501	1.01049	-0.886202	0.375509	NA	NA	NA	-1.86026
ENSRNOG00000065166	5.82384	-0.893635	0.977331	-0.914362	0.360526	NA	NA	NA	-1.85785
ENSRNOG00000042061	3.34261	-0.893634	1.1639	-0.767795	0.442609	NA	NA	NA	-1.85785
ENSRNOG00000030541	4.81504	-0.893319	0.956391	-0.934053	0.350277	NA	Ccdc154	287131	-1.85744
ENSRNOG00000027139	7.75287	-0.892	1.17066	-0.761961	0.446083	NA	Krt20	286912	-1.85575
ENSRNOG00000066243	4.81775	-0.891887	1.20336	-0.741163	0.458594	NA	NA	NA	-1.8556
ENSRNOG00000036641	442.417	-0.890519	0.89536	-0.994593	0.319934	0.773465	LOC689065	689065	-1.85384
ENSRNOG00000053349	11.0254	-0.8904	0.790586	-1.12625	0.260058	0.724525	Rrh	310869	-1.85369
ENSRNOG00000027972	2.34663	-0.89013	1.87784	-0.474017	0.635488	NA	LOC680814	680814	-1.85334
ENSRNOG00000066789	3.33365	-0.888577	1.13058	-0.785945	0.4319	NA	NA	NA	-1.85135
ENSRNOG00000005770	37.3698	-0.887669	0.606248	-1.4642	0.143139	0.599842	Sostdc1	266803	-1.85018
ENSRNOG00000065429	34.9383	-0.886578	0.424112	-2.09044	0.0365786	0.32394	NA	NA	-1.84879
ENSRNOG00000011954	4.8141	-0.886164	1.04931	-0.844518	0.39838	NA	Kiss1r	78976	-1.84826
ENSRNOG00000026807	69.2925	-0.885509	0.296861	-2.98291	0.00285522	0.0803235	LOC362863	362863	-1.84742
ENSRNOG00000004682	49.7962	-0.884945	0.361056	-2.45099	0.0142465	0.203041	Parpbp	100310874	-1.84669
ENSRNOG00000033843	3.8016	-0.884333	1.20631	-0.733092	0.463503	NA	NA	NA	-1.84591
ENSRNOG00000026940	12.4669	-0.88396	0.688138	-1.28457	0.198943	0.670943	NA	NA	-1.84543
ENSRNOG00000021200	151.198	-0.88343	1.08561	-0.813761	0.415782	0.834766	Hjv	310681	-1.84476
ENSRNOG00000040039	2.85257	-0.883404	1.40397	-0.629217	0.529207	NA	LOC100359671	100359671	-1.84472
ENSRNOG00000060831	34.0437	-0.882935	0.399623	-2.20942	0.0271454	0.279151	Clca1	308015	-1.84412
ENSRNOG00000000463	56.3532	-0.882289	0.310525	-2.84128	0.0044933	0.105855	Col11a2	294279	-1.8433
ENSRNOG00000055382	13.4566	-0.881746	0.642117	-1.37319	0.169695	0.633122	Hcn1	84390	-1.8426
ENSRNOG00000030538	163.316	-0.879521	1.00679	-0.873586	0.382343	0.814627	Slco1b2	58978	-1.83976
ENSRNOG00000022146	9.38165	-0.878541	0.91784	-0.957183	0.338475	NA	Hist1h2af	498753	-1.83852
ENSRNOG00000020560	30.1658	-0.87853	0.529272	-1.65988	0.0969377	0.506061	NA	NA	-1.8385
ENSRNOG00000066718	3.8298	-0.877804	1.28555	-0.682825	0.494717	NA	NA	NA	-1.83758
ENSRNOG00000039808	6.6344	-0.877484	0.99047	-0.885927	0.375657	NA	Isx	682968	-1.83717
ENSRNOG00000012556	3.32347	-0.876316	1.13026	-0.775323	0.438149	NA	Isl1	64444	-1.83568
ENSRNOG00000028826	3.81094	-0.875541	1.34982	-0.648637	0.516573	NA	NA	NA	-1.8347
ENSRNOG00000021159	3.75882	-0.875213	1.28092	-0.683269	0.494437	NA	LOC100362987	100362987	-1.83428
ENSRNOG00000029055	111.205	-0.875072	0.271842	-3.21904	0.0012862	0.0484977	Ttk	315852	-1.8341
ENSRNOG00000062854	15.2753	-0.873854	0.600425	-1.45539	0.145561	0.603434	NA	NA	-1.83255
ENSRNOG00000012735	120.591	-0.873673	0.262379	-3.32981	0.000869062	0.0379945	Kif24	313170	-1.83232
ENSRNOG00000002904	9.74734	-0.873285	0.703536	-1.24128	0.214502	0.685729	Arr3	171107	-1.83183
ENSRNOG00000005794	10.9915	-0.873228	0.758197	-1.15172	0.249437	0.715658	Slc10a1	24777	-1.83176
ENSRNOG00000042470	3.32661	-0.872247	1.13122	-0.771071	0.440665	NA	Eras	679682	-1.83051
ENSRNOG00000001333	15.2982	-0.871144	0.624297	-1.3954	0.162895	0.626324	Azgp1	25294	-1.82911
ENSRNOG00000046758	21.6313	-0.870907	0.521581	-1.66974	0.0949699	0.50292	Tmem217	102547645	-1.82881
ENSRNOG00000018929	155.949	-0.86911	0.212828	-4.08362	4.43398e-05	0.00394088	Kif20b	309523	-1.82654
ENSRNOG00000037688	3.82905	-0.867405	1.14343	-0.758601	0.448091	NA	Ak9	294521	-1.82438
ENSRNOG00000021000	88.0898	-0.866685	0.254386	-3.40696	0.000656902	0.0299325	Naaladl1	83568	-1.82347
ENSRNOG00000030712	315.782	-0.866384	0.226653	-3.82252	0.000132096	0.00909271	RT1-A2	24974	-1.82309
ENSRNOG00000000041	453.442	-0.865042	0.775727	-1.11514	0.264792	0.729565	Slc26a1	64076	-1.82139
ENSRNOG00000067278	16.6344	-0.864976	0.552195	-1.56643	0.117248	0.55359	NA	NA	-1.82131
ENSRNOG00000019177	82.1678	-0.864812	0.32529	-2.65859	0.00784694	0.148112	Psd2	307500	-1.8211
ENSRNOG00000002167	41.4339	-0.862836	0.404449	-2.13336	0.0328951	0.310269	Dmp1	25312	-1.81861
ENSRNOG00000058906	775.815	-0.862689	0.997036	-0.865254	0.3869	0.815757	Ptprh	171125	-1.81842
ENSRNOG00000063992	17.1044	-0.861626	0.566443	-1.52112	0.12823	0.572703	NA	NA	-1.81709
ENSRNOG00000023465	957.771	-0.860454	0.258939	-3.323	0.000890549	0.0383125	Depp1	500300	-1.81561
ENSRNOG00000069669	6.66559	-0.860359	0.996703	-0.863204	0.388025	NA	NA	NA	-1.81549
ENSRNOG00000069237	38.7511	-0.859943	0.592251	-1.45199	0.146504	0.604357	NA	NA	-1.81497
ENSRNOG00000070149	56.9224	-0.859666	0.323023	-2.66131	0.00778362	0.147261	NA	NA	-1.81462
ENSRNOG00000002396	84.8869	-0.859188	0.743689	-1.15531	0.247965	0.715658	Serpinb8	288937	-1.81402
ENSRNOG00000064500	5.18686	-0.858817	0.953255	-0.900931	0.367625	NA	NA	NA	-1.81355
ENSRNOG00000069211	43.1093	-0.858811	0.507407	-1.69255	0.0905415	0.492213	NA	NA	-1.81354
ENSRNOG00000015279	131.123	-0.858204	0.311738	-2.75296	0.00590587	0.126702	Vtcn1	295322	-1.81278
ENSRNOG00000001990	3.74367	-0.857283	1.11867	-0.766344	0.443472	NA	Ugt2b17	286954	-1.81162
ENSRNOG00000004499	9.49369	-0.856523	0.754994	-1.13448	0.256594	0.722736	Gpr135	314213	-1.81067
ENSRNOG00000065553	6.17114	-0.853955	0.90287	-0.945824	0.344239	NA	NA	NA	-1.80745
ENSRNOG00000008609	128.134	-0.85359	0.369724	-2.30872	0.0209589	0.243041	Capn3	29155	-1.80699
ENSRNOG00000042158	273066	-0.852301	0.222369	-3.83282	0.000126685	0.00887124	Ceacam12	361516	-1.80538
ENSRNOG00000051815	10.9052	-0.852097	0.816396	-1.04373	0.29661	0.75558	NA	NA	-1.80512
ENSRNOG00000022268	6252.1	-0.852047	0.260362	-3.27255	0.00106581	0.0437107	Pnpla3	362972	-1.80506
ENSRNOG00000000857	53.2497	-0.851336	0.433519	-1.96378	0.0495554	0.377582	Msh5	294252	-1.80417
ENSRNOG00000070124	5.64248	-0.850968	1.08592	-0.783639	0.433252	NA	NA	NA	-1.80371
ENSRNOG00000068663	2.81895	-0.849603	1.24342	-0.683277	0.494432	NA	NA	NA	-1.80201
ENSRNOG00000016552	2669.99	-0.849103	0.337424	-2.51642	0.0118552	0.181893	Hmgcs1	29637	-1.80138
ENSRNOG00000002863	11.7586	-0.849094	0.682208	-1.24463	0.213269	0.684085	Cacna1e	54234	-1.80137
ENSRNOG00000039574	2.81024	-0.848992	1.44749	-0.586527	0.557521	NA	LOC689569	689569	-1.80124
ENSRNOG00000054624	18.9319	-0.84875	0.515283	-1.64716	0.0995262	0.513534	NA	NA	-1.80094
ENSRNOG00000063508	2.3341	-0.847999	1.3672	-0.620245	0.535097	NA	NA	NA	-1.8
ENSRNOG00000030676	5.671	-0.847805	1.11783	-0.758437	0.44819	NA	NA	NA	-1.79976
ENSRNOG00000018832	5.88372	-0.847797	1.10663	-0.766107	0.443613	NA	RGD1564854	502617	-1.79975
ENSRNOG00000069369	12.2902	-0.847581	0.670942	-1.26327	0.206492	0.677959	NA	NA	-1.79948
ENSRNOG00000071200	10.4261	-0.846931	0.728449	-1.16265	0.244972	0.713479	NA	NA	-1.79867
ENSRNOG00000030481	173.795	-0.846917	0.22449	-3.77264	0.000161532	0.0107528	LOC100362110	100362110	-1.79865
ENSRNOG00000069352	5.61235	-0.846338	1.03554	-0.817293	0.413761	NA	NA	NA	-1.79793
ENSRNOG00000038101	73652.4	-0.846068	0.214186	-3.95015	7.81038e-05	0.00620652	Psg19	24256	-1.79759
ENSRNOG00000047413	36.0965	-0.844971	0.380046	-2.22334	0.026193	0.273302	Cby2	498572	-1.79623
ENSRNOG00000061390	11.3283	-0.84444	0.682622	-1.23705	0.216067	0.687742	LOC365778	365778	-1.79557
ENSRNOG00000046746	2.35706	-0.844355	1.51554	-0.557132	0.577438	NA	NA	NA	-1.79546
ENSRNOG00000064011	4.20205	-0.843422	1.04539	-0.806798	0.419783	NA	NA	NA	-1.7943
ENSRNOG00000026594	5.15703	-0.842495	0.934443	-0.901601	0.367269	NA	LOC100909776	100909776	-1.79315
ENSRNOG00000003171	2.74418	-0.841781	1.36928	-0.614761	0.538712	NA	Mpz	24564	-1.79226
ENSRNOG00000009440	25.6675	-0.840455	0.674115	-1.24675	0.212488	0.68362	Gucy1b2	25206	-1.79062
ENSRNOG00000025235	45.6699	-0.840433	0.341003	-2.46459	0.013717	0.198654	Tmem130	304280	-1.79059
ENSRNOG00000015410	65.4418	-0.839632	0.478328	-1.75535	0.0791998	0.467909	Aspn	306805	-1.78959
ENSRNOG00000070656	5.13767	-0.839339	0.97454	-0.861267	0.389091	NA	NA	NA	-1.78923
ENSRNOG00000018086	155.678	-0.839209	0.479893	-1.74874	0.0803359	0.470497	Slc22a8	83500	-1.78907
ENSRNOG00000005038	42.6192	-0.837676	0.405274	-2.06694	0.0387399	0.333683	Ube2t	360847	-1.78717
ENSRNOG00000069385	2.82859	-0.837605	1.4065	-0.595524	0.551493	NA	NA	NA	-1.78708
ENSRNOG00000006224	25.8241	-0.837357	0.798652	-1.04846	0.294425	0.753341	Klhl31	315833	-1.78677
ENSRNOG00000048139	61.3679	-0.837268	0.326962	-2.56075	0.0104446	0.169631	Ncmap	689826	-1.78666
ENSRNOG00000063194	55.017	-0.836579	0.3296	-2.53817	0.0111435	0.17595	NA	NA	-1.78581
ENSRNOG00000026675	4.64103	-0.836457	1.05933	-0.789613	0.429754	NA	Prr20e	685621	-1.78566
ENSRNOG00000064075	2.02752	-0.835713	1.65181	-0.505939	0.6129	NA	NA	NA	-1.78474
ENSRNOG00000000552	341.233	-0.835505	0.19354	-4.31696	1.5819e-05	0.00169463	Col13a1	499431	-1.78448
ENSRNOG00000039448	16.5419	-0.835409	0.808328	-1.0335	0.301369	0.757638	Olr1076	404961	-1.78436
ENSRNOG00000070568	16.9538	-0.835266	0.547038	-1.52689	0.126789	0.569864	NA	NA	-1.78419
ENSRNOG00000011568	48.5124	-0.835047	0.350069	-2.38538	0.0170615	0.221109	Rspo3	498997	-1.78392
ENSRNOG00000025211	20.129	-0.834234	0.540702	-1.54287	0.122862	0.564027	LOC100361265	100361265	-1.78291
ENSRNOG00000007697	12.9736	-0.833904	1.38825	-0.600685	0.54805	0.894035	C8a	298288	-1.7825
ENSRNOG00000030048	56.9925	-0.83373	0.363714	-2.29227	0.0218901	0.248672	Cfap47	501568	-1.78229
ENSRNOG00000065381	20.6062	-0.833711	0.488845	-1.70547	0.0881068	0.487754	NA	NA	-1.78226
ENSRNOG00000005023	5.11075	-0.833585	1.36351	-0.611353	0.540966	NA	Agr2	298961	-1.78211
ENSRNOG00000062366	14.3934	-0.833554	0.737358	-1.13046	0.258282	0.724232	NA	NA	-1.78207
ENSRNOG00000069743	24.2973	-0.832903	0.772241	-1.07855	0.280787	0.743897	NA	NA	-1.78127
ENSRNOG00000054780	12.9851	-0.832779	0.954567	-0.872415	0.382982	0.814994	NA	NA	-1.78111
ENSRNOG00000068563	21.3303	-0.83264	0.964091	-0.863653	0.387778	0.816652	NA	NA	-1.78094
ENSRNOG00000019447	13.6393	-0.832266	0.646977	-1.28639	0.198306	0.670831	Ecel1	60417	-1.78048
ENSRNOG00000066214	18.8036	-0.831412	0.538705	-1.54335	0.122745	0.564027	NA	NA	-1.77943
ENSRNOG00000063417	2.32518	-0.831337	2.96277	-0.280594	0.779022	NA	NA	NA	-1.77933
ENSRNOG00000065792	2.83075	-0.831312	1.24218	-0.669236	0.503345	NA	NA	NA	-1.7793
ENSRNOG00000070606	9.45436	-0.831107	0.827255	-1.00466	0.315062	0.769824	NA	NA	-1.77905
ENSRNOG00000065833	2.30807	-0.830361	1.57527	-0.527121	0.598109	NA	NA	NA	-1.77813
ENSRNOG00000008667	10.276	-0.830049	0.727932	-1.14028	0.254168	0.719912	Pbp2	246145	-1.77775
ENSRNOG00000005960	138.383	-0.829315	0.256216	-3.23678	0.00120885	0.0465925	RGD1311744	300608	-1.77684
ENSRNOG00000068162	57.7709	-0.829143	0.666376	-1.24426	0.213405	0.6841	NA	NA	-1.77663
ENSRNOG00000046390	29.8563	-0.828849	0.476279	-1.74026	0.0818131	0.473661	Tceal3	501628	-1.77627
ENSRNOG00000004518	58.4144	-0.828384	0.644836	-1.28464	0.198917	0.670943	Cacnb1	50688	-1.77569
ENSRNOG00000029211	161.866	-0.82649	0.379021	-2.18059	0.0292136	0.290124	Mogat3	685560	-1.77337
ENSRNOG00000000412	68.9726	-0.826375	0.367832	-2.24661	0.024665	0.26528	Slc35f1	502421	-1.77322
ENSRNOG00000049456	8.33651	-0.823894	0.78051	-1.05558	0.291158	NA	Slc35f3	679321	-1.77018
ENSRNOG00000065862	1.85353	-0.82383	1.7398	-0.47352	0.635842	NA	NA	NA	-1.7701
ENSRNOG00000000726	2.32588	-0.823077	1.45322	-0.566382	0.571134	NA	Olr1671	294138	-1.76918
ENSRNOG00000010701	42.1723	-0.821958	0.452378	-1.81697	0.0692211	0.44093	Depdc1b	310074	-1.7678
ENSRNOG00000015529	249.107	-0.821689	0.264359	-3.10823	0.00188212	0.0620177	Cdca3	297594	-1.76747
ENSRNOG00000031494	1.83822	-0.821442	1.54712	-0.530948	0.595455	NA	Armh1	500531	-1.76717
ENSRNOG00000060269	219.252	-0.82092	0.333808	-2.45926	0.0139224	0.200186	Vwce	309209	-1.76653
ENSRNOG00000003244	31.0304	-0.820595	0.473302	-1.73377	0.0829595	0.475319	Ltc4s	114097	-1.76613
ENSRNOG00000026056	11.636	-0.820592	0.638573	-1.28504	0.198778	0.670943	Ccnb1ip1	498492	-1.76613
ENSRNOG00000039357	61.4191	-0.81987	0.299709	-2.73555	0.00622759	0.13032	Niban3	498604	-1.76525
ENSRNOG00000025691	732.367	-0.817997	0.709733	-1.15254	0.249099	0.715658	Pla2g7	301265	-1.76296
ENSRNOG00000009135	2.3323	-0.816738	1.51334	-0.539692	0.589409	NA	LOC500007	500007	-1.76142
ENSRNOG00000061738	2.33342	-0.816329	1.4534	-0.56167	0.574341	NA	NA	NA	-1.76092
ENSRNOG00000000065	4.65404	-0.815563	1.01513	-0.803408	0.421739	NA	Pde6b	289878	-1.75998
ENSRNOG00000048036	572.92	-0.815293	0.181748	-4.48584	7.26282e-06	0.000939867	Ncan	58982	-1.75966
ENSRNOG00000064180	6.3697	-0.814688	0.986331	-0.825978	0.408817	NA	NA	NA	-1.75892
ENSRNOG00000005729	366.001	-0.814442	0.938144	-0.868142	0.385316	0.814994	Palm3	100359592	-1.75862
ENSRNOG00000049407	5.16424	-0.813825	0.930261	-0.874835	0.381664	NA	Shisa8	315163	-1.75787
ENSRNOG00000059166	313.583	-0.812805	0.375397	-2.16519	0.0303733	0.297228	Ldb3	498587	-1.75662
ENSRNOG00000065124	2.32507	-0.812428	1.35027	-0.601678	0.547388	NA	NA	NA	-1.75616
ENSRNOG00000021694	2.81555	-0.812025	1.47009	-0.552366	0.580698	NA	LOC100360790	100360790	-1.75567
ENSRNOG00000013586	84.9989	-0.811436	0.32354	-2.50799	0.012142	0.184595	Snai3	307919	-1.75496
ENSRNOG00000008992	12.3721	-0.811394	0.735719	-1.10286	0.270089	0.734924	Grik3	298521	-1.75491
ENSRNOG00000030494	6.5282	-0.810808	0.974873	-0.831707	0.405574	NA	RGD1560263	499670	-1.75419
ENSRNOG00000023440	19.1158	-0.810482	0.528888	-1.53243	0.125417	0.566706	Phex	25512	-1.7538
ENSRNOG00000069464	1.84504	-0.810209	1.76954	-0.457863	0.647051	NA	NA	NA	-1.75347
ENSRNOG00000031607	94.6647	-0.80883	0.775443	-1.04306	0.296923	0.755668	RT1-CE3	414793	-1.75179
ENSRNOG00000039252	3.69533	-0.808263	1.16322	-0.694849	0.48715	NA	NA	NA	-1.7511
ENSRNOG00000042080	6.47129	-0.808203	0.855447	-0.944773	0.344775	NA	Il31ra	688622	-1.75103
ENSRNOG00000066655	3.65819	-0.80801	1.44969	-0.557369	0.577276	NA	NA	NA	-1.7508
ENSRNOG00000005479	21.4323	-0.807729	0.505162	-1.59895	0.109831	0.539026	Slc1a2	29482	-1.75045
ENSRNOG00000027035	46.2929	-0.807376	0.358347	-2.25306	0.0242555	0.263327	Sgo2	316425	-1.75003
ENSRNOG00000068882	6.48238	-0.805211	0.915772	-0.87927	0.379255	NA	NA	NA	-1.7474
ENSRNOG00000062468	11.148	-0.804583	0.66833	-1.20387	0.228639	0.696851	NA	NA	-1.74664
ENSRNOG00000004327	381.137	-0.803976	0.349048	-2.30334	0.0212598	0.245131	Ddc	24311	-1.74591
ENSRNOG00000000589	36.7594	-0.802447	0.670227	-1.19728	0.231199	0.699173	RGD1310495	309809	-1.74406
ENSRNOG00000018286	25.8747	-0.802434	0.550552	-1.45751	0.144976	0.602578	Chrna1	79557	-1.74404
ENSRNOG00000010886	34.4781	-0.802304	0.531209	-1.51033	0.130958	0.577585	Nfe2l3	312331	-1.74388
ENSRNOG00000037039	1.82018	-0.802259	2.01039	-0.399056	0.689852	NA	RGD1306186	298621	-1.74383
ENSRNOG00000049853	6.47584	-0.802142	0.829272	-0.967285	0.333402	NA	Rtl9	100912526	-1.74369
ENSRNOG00000022021	59.3816	-0.801967	0.361383	-2.21916	0.0264759	0.274711	Spag6	291340	-1.74348
ENSRNOG00000038572	164.498	-0.801831	0.215088	-3.72793	0.000193059	0.0119652	Ncapg	305392	-1.74331
ENSRNOG00000053070	2.3197	-0.801325	1.92267	-0.416777	0.676841	NA	NA	NA	-1.7427
ENSRNOG00000018445	4346.56	-0.800774	0.832444	-0.961955	0.336072	0.785755	Agt	24179	-1.74204
ENSRNOG00000001827	582.006	-0.800481	0.221931	-3.60689	0.000309894	0.0174663	Masp1	64023	-1.74168
ENSRNOG00000023116	17.1202	-0.798836	0.597899	-1.33607	0.181526	0.650214	Agmo	362732	-1.7397
ENSRNOG00000011646	62.222	-0.798186	0.31228	-2.55599	0.0105885	0.171173	Rem2	64626	-1.73891
ENSRNOG00000017346	4.14185	-0.797904	1.0689	-0.746473	0.455382	NA	Myt1	362291	-1.73857
ENSRNOG00000038083	4.15416	-0.797867	1.10247	-0.723706	0.469246	NA	Wdr64	689524	-1.73853
ENSRNOG00000030907	4.1473	-0.797306	1.05909	-0.752824	0.451556	NA	Ctf2	293515	-1.73785
ENSRNOG00000015402	1.82234	-0.796196	1.71809	-0.463419	0.643064	NA	Guca1a	301233	-1.73652
ENSRNOG00000005286	24.3685	-0.795646	0.505992	-1.57245	0.115847	0.550673	Coch	362735	-1.73585
ENSRNOG00000019280	6.13669	-0.795549	1.02297	-0.777689	0.436752	NA	NA	NA	-1.73574
ENSRNOG00000021659	48.0502	-0.795392	0.353013	-2.25316	0.0242494	0.263327	Acp4	308569	-1.73555
ENSRNOG00000014263	8.29717	-0.794954	0.793918	-1.0013	0.31668	NA	Olr854	366377	-1.73502
ENSRNOG00000042847	23.8135	-0.794654	0.473861	-1.67697	0.0935474	0.499393	LOC687707	687707	-1.73466
ENSRNOG00000070229	27.276	-0.794507	0.52751	-1.50614	0.13203	0.579571	NA	NA	-1.73448
ENSRNOG00000032443	96.6109	-0.793893	0.243479	-3.26063	0.00111166	0.0447493	Lmod3	500267	-1.73375
ENSRNOG00000051405	14.6887	-0.793415	0.571928	-1.38726	0.165361	0.629192	NA	NA	-1.73317
ENSRNOG00000060325	7.81082	-0.793108	0.758335	-1.04585	0.295629	NA	Lefty2	289316	-1.7328
ENSRNOG00000015156	78.4316	-0.792698	0.472341	-1.67823	0.0933021	0.498782	Gal	29141	-1.73231
ENSRNOG00000016177	64.6508	-0.791528	0.411088	-1.92545	0.0541733	0.392236	Scara3	364405	-1.73091
ENSRNOG00000010315	3.64954	-0.791356	1.23827	-0.639084	0.522768	NA	Ccr4	171054	-1.7307
ENSRNOG00000066721	10.1207	-0.790764	0.766882	-1.03114	0.302475	0.757991	NA	NA	-1.72999
ENSRNOG00000022309	470.676	-0.790027	0.282747	-2.79411	0.00520427	0.117224	Frem1	298185	-1.72911
ENSRNOG00000029262	10.4737	-0.78951	0.674806	-1.16998	0.242009	0.710571	RGD1560017	362181	-1.72849
ENSRNOG00000007934	5.09107	-0.789453	1.02258	-0.772023	0.440101	NA	Elfn2	100910536	-1.72842
ENSRNOG00000066182	5.99019	-0.789445	0.870827	-0.906547	0.364647	NA	NA	NA	-1.72841
ENSRNOG00000060105	52.5435	-0.789313	0.478425	-1.64981	0.0989809	0.512685	Astn2	100361323	-1.72825
ENSRNOG00000053047	626.962	-0.788402	0.245484	-3.21162	0.0013199	0.0494237	Top2a	360243	-1.72716
ENSRNOG00000006478	1.81913	-0.788148	1.67359	-0.470934	0.637688	NA	Gja10	313126	-1.72686
ENSRNOG00000045622	3.18584	-0.787591	1.20027	-0.656175	0.511711	NA	Spaca5	314431	-1.72619
ENSRNOG00000059073	34.8681	-0.787568	0.385096	-2.04512	0.040843	0.343387	Slamf1	498286	-1.72616
ENSRNOG00000003183	2235.64	-0.786809	0.211575	-3.71882	0.000200157	0.0122642	Fmod	64507	-1.72525
ENSRNOG00000012858	24.7779	-0.786498	0.490886	-1.6022	0.109111	0.537759	Odf3	365387	-1.72488
ENSRNOG00000066910	3.16639	-0.786078	1.14766	-0.684937	0.493383	NA	NA	NA	-1.72438
ENSRNOG00000067407	3.16639	-0.786078	1.14766	-0.684937	0.493383	NA	NA	NA	-1.72438
ENSRNOG00000030880	160.996	-0.786076	0.213005	-3.69041	0.000223891	0.0134634	Hs6st2	302489	-1.72438
ENSRNOG00000052954	10.1556	-0.785763	0.756484	-1.0387	0.298942	0.756524	Ccdc173	311113	-1.724
ENSRNOG00000004207	240.424	-0.784425	0.299219	-2.62158	0.00875243	0.1556	Eml5	444982	-1.72241
ENSRNOG00000021217	9.6023	-0.78426	0.877592	-0.89365	0.371509	0.809852	Itga10	310683	-1.72221
ENSRNOG00000003883	4.92677	-0.784	2.1392	-0.366493	0.713998	NA	LOC317456	317456	-1.7219
ENSRNOG00000064692	11.4428	-0.783939	0.683559	-1.14685	0.251444	0.717368	NA	NA	-1.72183
ENSRNOG00000018711	1.81508	-0.783607	1.71796	-0.456127	0.648299	NA	Ppcdc	363069	-1.72143
ENSRNOG00000047241	9.13037	-0.7836	1.13322	-0.691479	0.489264	NA	NA	NA	-1.72142
ENSRNOG00000054549	1750.18	-0.783188	0.214931	-3.64391	0.00026853	0.0157954	Lss	81681	-1.72093
ENSRNOG00000061764	2.90198	-0.782736	1.34333	-0.582682	0.560107	NA	NA	NA	-1.72039
ENSRNOG00000007232	3.64329	-0.782336	1.45891	-0.536245	0.591789	NA	Lao1	298483	-1.71991
ENSRNOG00000001528	115.346	-0.782254	0.33435	-2.33963	0.0193031	0.234776	Gap43	29423	-1.71982
ENSRNOG00000009772	15.1333	-0.780646	0.619574	-1.25997	0.207679	0.679357	Kirrel3	315546	-1.7179
ENSRNOG00000014940	111.834	-0.780523	0.360302	-2.1663	0.0302882	0.297087	Sfrp5	309377	-1.71775
ENSRNOG00000064983	19.1789	-0.779855	0.535106	-1.45738	0.145011	0.602578	NA	NA	-1.71696
ENSRNOG00000008040	73.7269	-0.779656	0.442284	-1.76279	0.0779352	0.465711	Pimreg	360559	-1.71672
ENSRNOG00000018559	1.82546	-0.779614	1.67404	-0.465708	0.641424	NA	Tex44	501180	-1.71667
ENSRNOG00000039183	84.7267	-0.77951	0.258748	-3.01263	0.00258997	0.0762798	Cip2a	360711	-1.71655
ENSRNOG00000031773	31.2881	-0.7771	0.454365	-1.7103	0.0872105	0.485116	Cngb1	83686	-1.71368
ENSRNOG00000006046	1.82002	-0.776743	1.73846	-0.4468	0.655019	NA	Gdf7	252833	-1.71326
ENSRNOG00000049295	61.0062	-0.774286	0.353487	-2.19042	0.0284937	0.285927	LOC102553956	102553956	-1.71034
ENSRNOG00000000861	198.146	-0.773757	0.274476	-2.81904	0.0048168	0.111151	Zic3	367944	-1.70972
ENSRNOG00000070432	53.5219	-0.773662	0.310494	-2.49171	0.0127128	0.190058	NA	NA	-1.7096
ENSRNOG00000012747	96.8977	-0.773624	0.303577	-2.54836	0.010823	0.172655	Spock1	306759	-1.70956
ENSRNOG00000063741	10.9453	-0.773457	0.695514	-1.11207	0.26611	0.730955	NA	NA	-1.70936
ENSRNOG00000066165	5.49225	-0.772842	1.04295	-0.741019	0.458682	NA	NA	NA	-1.70863
ENSRNOG00000069897	8.20184	-0.772366	0.975229	-0.791984	0.42837	NA	NA	NA	-1.70807
ENSRNOG00000000618	1.83479	-0.772121	1.69514	-0.455492	0.648755	NA	Mdga2	314180	-1.70778
ENSRNOG00000049312	18.2485	-0.772097	0.650051	-1.18775	0.234933	0.703364	NA	NA	-1.70775
ENSRNOG00000049345	17.2159	-0.770053	0.633426	-1.2157	0.224101	0.694089	Mep1b	25727	-1.70533
ENSRNOG00000054734	6.34015	-0.768776	0.912058	-0.842903	0.399283	NA	LOC108351043	108351043	-1.70382
ENSRNOG00000010917	25.5775	-0.768326	0.568573	-1.35132	0.176592	0.643672	Bmp5	315824	-1.70329
ENSRNOG00000030363	3.16923	-0.768275	1.3837	-0.555232	0.578736	NA	Psma8	364814	-1.70323
ENSRNOG00000062734	72.1419	-0.768166	0.330371	-2.32517	0.0200631	0.238808	NA	NA	-1.7031
ENSRNOG00000070862	8.49224	-0.767715	0.750217	-1.02332	0.306154	NA	NA	NA	-1.70257
ENSRNOG00000027066	4.64741	-0.767657	1.00949	-0.760436	0.446994	NA	Stk32a	364858	-1.7025
ENSRNOG00000045975	4.47844	-0.76671	1.13887	-0.673218	0.500809	NA	NA	NA	-1.70139
ENSRNOG00000032085	48.8077	-0.766462	0.482648	-1.58803	0.112279	0.543508	Dlec1	501070	-1.70109
ENSRNOG00000012835	283.064	-0.766178	0.238565	-3.21161	0.00131992	0.0494237	Espl1	315330	-1.70076
ENSRNOG00000003777	46.9819	-0.765931	0.396519	-1.93164	0.0534043	0.388954	Chrne	29422	-1.70047
ENSRNOG00000014871	9.11504	-0.765356	0.74117	-1.03263	0.301776	NA	Zic4	315882	-1.69979
ENSRNOG00000013064	480.058	-0.764359	0.313422	-2.43875	0.0147382	0.205484	Lrp8	362558	-1.69861
ENSRNOG00000064710	8.51741	-0.762174	0.755795	-1.00844	0.313243	NA	NA	NA	-1.69604
ENSRNOG00000059050	4.99895	-0.760537	1.05303	-0.722238	0.470148	NA	NA	NA	-1.69412
ENSRNOG00000004534	13.1361	-0.759211	0.636181	-1.19339	0.232717	0.701	Spdya	192209	-1.69256
ENSRNOG00000017053	81.2263	-0.759048	0.299087	-2.53788	0.0111525	0.17595	Fbxo36	363268	-1.69237
ENSRNOG00000039058	105.998	-0.757669	0.61589	-1.2302	0.218622	0.689544	Prl2c1	502122	-1.69076
ENSRNOG00000066847	230.866	-0.757216	0.33217	-2.2796	0.0226312	0.252372	NA	NA	-1.69023
ENSRNOG00000046971	11.0645	-0.757087	0.677507	-1.11746	0.263798	0.728392	Ccer2	100909701	-1.69007
ENSRNOG00000016543	234.62	-0.756636	0.490837	-1.54152	0.12319	0.564027	Trim63	140939	-1.68955
ENSRNOG00000066372	721.422	-0.756514	0.193652	-3.90655	9.36214e-05	0.00691516	NA	NA	-1.6894
ENSRNOG00000032442	58.9875	-0.754924	0.329819	-2.2889	0.0220851	0.250525	NA	NA	-1.68754
ENSRNOG00000064383	182.92	-0.754649	0.330343	-2.28444	0.0223457	0.251366	NA	NA	-1.68722
ENSRNOG00000061026	4.96632	-0.753296	1.2575	-0.599041	0.549145	NA	Npy4r	29471	-1.68564
ENSRNOG00000053700	3.14945	-0.753258	1.21076	-0.622134	0.533854	NA	Spx	691138	-1.68559
ENSRNOG00000066934	14.4287	-0.753196	0.637995	-1.18057	0.237774	0.70729	NA	NA	-1.68552
ENSRNOG00000049334	181.148	-0.752864	0.241163	-3.12181	0.00179743	0.0605217	Atp2c2	171496	-1.68514
ENSRNOG00000020989	453.784	-0.75272	0.467647	-1.60959	0.107487	0.533675	Tm7sf2	293688	-1.68497
ENSRNOG00000061294	14.7691	-0.752306	0.593448	-1.26769	0.20491	0.676867	NA	NA	-1.68448
ENSRNOG00000013727	193.474	-0.751435	0.244049	-3.07904	0.00207669	0.0657389	Ndc80	301701	-1.68347
ENSRNOG00000062425	6.32722	-0.750396	0.890291	-0.842866	0.399303	NA	NA	NA	-1.68225
ENSRNOG00000064081	36.6009	-0.749985	0.499505	-1.50146	0.133237	0.581998	NA	NA	-1.68178
ENSRNOG00000014465	11.2853	-0.749143	0.648915	-1.15445	0.248314	0.715658	Oca2	100365773	-1.68079
ENSRNOG00000046377	6.32907	-0.748373	0.875786	-0.854515	0.39282	NA	Btnl9	684480	-1.6799
ENSRNOG00000059563	2.71301	-0.747937	1.49736	-0.499503	0.617425	NA	RGD1563057	501744	-1.67939
ENSRNOG00000010977	593.814	-0.747705	0.227848	-3.28159	0.00103223	0.0428593	Igfbp6	25641	-1.67912
ENSRNOG00000008165	453.342	-0.747444	0.162438	-4.6014	4.19651e-06	0.000606096	Tpx2	311546	-1.67882
ENSRNOG00000070092	23.1303	-0.747393	0.494392	-1.51174	0.1306	0.577305	NA	NA	-1.67876
ENSRNOG00000004440	131.686	-0.746633	0.208759	-3.57653	0.00034818	0.0192224	Fignl1	289777	-1.67787
ENSRNOG00000038193	45.4354	-0.746453	0.346572	-2.15382	0.0312544	0.301833	NA	NA	-1.67766
ENSRNOG00000048337	13.9604	-0.746391	0.672167	-1.11042	0.266816	0.731436	LOC102551606	102551606	-1.67759
ENSRNOG00000038165	3.15507	-0.745424	1.4014	-0.531913	0.594786	NA	Pjvk	679552	-1.67647
ENSRNOG00000070690	3.15001	-0.745337	1.52174	-0.489793	0.62428	NA	NA	NA	-1.67637
ENSRNOG00000039472	6.32983	-0.745171	1.0051	-0.741387	0.458459	NA	NA	NA	-1.67617
ENSRNOG00000070632	30.2363	-0.744695	0.401128	-1.8565	0.063382	0.424366	NA	NA	-1.67562
ENSRNOG00000070500	382.145	-0.741896	0.282394	-2.62717	0.00860986	0.154742	NA	NA	-1.67237
ENSRNOG00000031478	7.64925	-0.741093	0.820938	-0.90274	0.366664	NA	Zfp663	100362089	-1.67144
ENSRNOG00000013318	24.0592	-0.740994	0.493083	-1.50278	0.132896	0.581515	Ccdc150	316399	-1.67133
ENSRNOG00000008570	29.7002	-0.740735	0.449786	-1.64686	0.0995869	0.513534	Cadps	26989	-1.67103
ENSRNOG00000055049	48.4018	-0.740485	0.369349	-2.00484	0.0449801	0.358914	Aldh1a2	116676	-1.67074
ENSRNOG00000042460	10.7847	-0.740237	0.667	-1.1098	0.267085	0.731527	Hmga2	84017	-1.67045
ENSRNOG00000069636	6.34764	-0.73954	0.998773	-0.740448	0.459028	NA	NA	NA	-1.66964
ENSRNOG00000011497	22.888	-0.739459	0.498958	-1.48201	0.138339	0.59127	Aldh1b1	298079	-1.66955
ENSRNOG00000048459	5.81772	-0.738711	0.882053	-0.83749	0.402317	NA	Dcm5	257653	-1.66868
ENSRNOG00000070947	3.53984	-0.736824	1.22084	-0.603538	0.546151	NA	NA	NA	-1.6665
ENSRNOG00000013552	1176.94	-0.736037	0.844919	-0.871133	0.383681	0.814994	Scd	246074	-1.66559
ENSRNOG00000018815	258.787	-0.735854	0.238193	-3.08931	0.00200619	0.0637568	Plk1	25515	-1.66538
ENSRNOG00000016763	191.192	-0.735695	0.314265	-2.341	0.0192323	0.23444	Fgfr4	25114	-1.6652
ENSRNOG00000058436	38.216	-0.735693	0.362944	-2.02701	0.0426609	0.349232	Zfp52	361487	-1.6652
ENSRNOG00000007266	3.54495	-0.735228	1.39603	-0.526657	0.598432	NA	RGD1311251	315665	-1.66466
ENSRNOG00000064589	10.767	-0.734925	0.714765	-1.02821	0.303853	0.758834	NA	NA	-1.66431
ENSRNOG00000010480	10.2658	-0.734157	0.806879	-0.909873	0.362889	0.806176	Vstm5	500947	-1.66343
ENSRNOG00000043414	5.8043	-0.733595	0.967551	-0.758197	0.448333	NA	Fcrl5	680697	-1.66278
ENSRNOG00000004195	132.362	-0.732513	0.285781	-2.5632	0.0103714	0.16895	Dtl	305073	-1.66153
ENSRNOG00000004575	29.3793	-0.732399	0.405599	-1.80572	0.070962	0.44525	Il1a	24493	-1.6614
ENSRNOG00000010320	12.1032	-0.732118	0.789794	-0.926974	0.35394	0.800075	Efnb3	360546	-1.66108
ENSRNOG00000067468	67.6056	-0.73083	0.385337	-1.8966	0.0578811	0.406021	NA	NA	-1.65959
ENSRNOG00000050848	4.48507	-0.729993	1.22922	-0.593867	0.552601	NA	Dtx1	687424	-1.65863
ENSRNOG00000070523	27.2359	-0.729899	0.507468	-1.43831	0.150345	0.609518	NA	NA	-1.65852
ENSRNOG00000058664	35.9412	-0.729645	0.56804	-1.2845	0.198968	0.670943	Usp9y	103694559	-1.65823
ENSRNOG00000028910	2028.51	-0.729361	0.170269	-4.28358	1.83907e-05	0.00193174	Ccdc9b	311323	-1.65791
ENSRNOG00000010045	24.6025	-0.728533	0.486606	-1.49717	0.134349	0.583936	Clec4a	474143	-1.65695
ENSRNOG00000012315	20.1386	-0.728053	0.52347	-1.39082	0.16428	0.627481	Agmat	298607	-1.6564
ENSRNOG00000012580	131.218	-0.727834	0.249256	-2.92003	0.0035	0.0902966	Ccdc141	311134	-1.65615
ENSRNOG00000028844	114.287	-0.727714	0.267022	-2.7253	0.00642439	0.132389	Slc9a5	192215	-1.65601
ENSRNOG00000024335	809.479	-0.726837	0.172359	-4.21699	2.47586e-05	0.00248755	Fastkd1	311112	-1.65501
ENSRNOG00000000658	671.71	-0.726539	0.266813	-2.72303	0.00646864	0.132957	Acacb	116719	-1.65466
ENSRNOG00000067370	18.2671	-0.725772	0.543953	-1.33425	0.182121	0.650391	NA	NA	-1.65379
ENSRNOG00000008323	139.029	-0.725406	0.263267	-2.7554	0.00586199	0.126546	Pitpnm3	287467	-1.65337
ENSRNOG00000038957	2.65077	-0.725062	1.54397	-0.469608	0.638635	NA	RGD1305184	307412	-1.65297
ENSRNOG00000054603	447.24	-0.723335	0.217448	-3.32648	0.000879507	0.0381276	Pacsin1	29704	-1.65099
ENSRNOG00000020293	2.65295	-0.722878	1.84872	-0.391014	0.695787	NA	Chrna10	64574	-1.65047
ENSRNOG00000001840	7.17022	-0.722355	1.14658	-0.630007	0.52869	NA	Rep15	500366	-1.64987
ENSRNOG00000024580	17.4056	-0.721705	0.711218	-1.01475	0.310227	0.764827	Mamstr	691041	-1.64913
ENSRNOG00000016469	215.803	-0.721105	0.418628	-1.72254	0.0849713	0.480593	Fxyd2	29639	-1.64844
ENSRNOG00000036877	11.6023	-0.720992	0.70328	-1.02518	0.305276	0.760058	Clca4l	499721	-1.64831
ENSRNOG00000065504	16.3219	-0.720875	0.605558	-1.19043	0.233877	0.7025	NA	NA	-1.64818
ENSRNOG00000047414	113.187	-0.720454	0.29127	-2.47349	0.0133802	0.195694	NA	NA	-1.6477
ENSRNOG00000064376	5.33902	-0.719706	0.968932	-0.742783	0.457613	NA	NA	NA	-1.64685
ENSRNOG00000033734	181.625	-0.719487	0.447533	-1.60767	0.107907	0.534904	Tnnt2	24837	-1.6466
ENSRNOG00000063169	124.007	-0.719264	0.336267	-2.13897	0.0324382	0.308338	NA	NA	-1.64634
ENSRNOG00000009033	13.0342	-0.718971	0.734636	-0.978675	0.32774	0.778274	Cntn2	25356	-1.64601
ENSRNOG00000006350	19.6969	-0.718927	0.52963	-1.35741	0.17465	0.641202	Tle6	299637	-1.64596
ENSRNOG00000069142	5.30808	-0.718249	1.0451	-0.687255	0.491922	NA	NA	NA	-1.64518
ENSRNOG00000017050	131.171	-0.718137	0.270508	-2.65478	0.00793612	0.148727	Lmntd2	309108	-1.64506
ENSRNOG00000033214	15.7884	-0.71782	0.714825	-1.00419	0.315287	0.769824	NA	NA	-1.6447
ENSRNOG00000010158	3104.99	-0.71773	0.212427	-3.37872	0.000728248	0.032632	Magel2	679875	-1.64459
ENSRNOG00000017514	21.4079	-0.717507	0.510523	-1.40544	0.159892	0.62227	Btn1a1	306956	-1.64434
ENSRNOG00000037957	366.039	-0.715767	0.341723	-2.09458	0.0362081	0.322879	Aifm3	303786	-1.64236
ENSRNOG00000048686	32.7978	-0.71499	0.435996	-1.6399	0.101026	0.517242	NA	NA	-1.64147
ENSRNOG00000015383	13.7852	-0.713119	0.633342	-1.12596	0.260182	0.724586	Asxl3	307555	-1.63934
ENSRNOG00000018215	7.94239	-0.712842	0.967897	-0.736485	0.461436	NA	Slc22a6	29509	-1.63903
ENSRNOG00000002013	12.4662	-0.712281	0.622607	-1.14403	0.252611	0.718144	Sidt1	288109	-1.63839
ENSRNOG00000018394	10.8724	-0.71177	0.812809	-0.875692	0.381198	0.814134	Chrdl2	308854	-1.63781
ENSRNOG00000059240	13.8482	-0.711631	0.686131	-1.03716	0.29966	0.756798	RGD1359449	314959	-1.63765
ENSRNOG00000019744	157.282	-0.711563	0.268695	-2.64822	0.00809173	0.149636	NA	NA	-1.63758
ENSRNOG00000054474	80.334	-0.711409	0.302365	-2.35282	0.0186318	0.230419	NA	NA	-1.6374
ENSRNOG00000068298	11.731	-0.711105	0.633689	-1.12217	0.261792	0.726383	NA	NA	-1.63706
ENSRNOG00000011585	263.482	-0.711062	0.275935	-2.57691	0.00996865	0.16488	Fat3	191571	-1.63701
ENSRNOG00000038035	182.34	-0.71069	0.255445	-2.78217	0.00539975	0.120473	Kif4a	84393	-1.63659
ENSRNOG00000047125	7.95938	-0.709449	1.03625	-0.68463	0.493577	NA	Foxl1	687553	-1.63518
ENSRNOG00000068465	29.2678	-0.707862	0.519275	-1.36317	0.172828	0.638119	NA	NA	-1.63338
ENSRNOG00000011637	5.30289	-0.70773	1.64764	-0.429543	0.667528	NA	NA	NA	-1.63323
ENSRNOG00000029945	143.22	-0.707279	0.363121	-1.94778	0.0514416	0.384529	Cuzd1	117179	-1.63272
ENSRNOG00000049676	7.98455	-0.706741	0.747614	-0.945329	0.344491	NA	St6galnac5	365984	-1.63211
ENSRNOG00000012051	145.894	-0.706227	0.312414	-2.26054	0.0237875	0.259991	Ncaph	680089	-1.63153
ENSRNOG00000062405	2.65893	-0.706009	1.27116	-0.555406	0.578617	NA	NA	NA	-1.63128
ENSRNOG00000009339	289.899	-0.705999	0.182511	-3.86825	0.000109618	0.00795149	Cenpe	362044	-1.63127
ENSRNOG00000021242	395.472	-0.705875	0.192336	-3.67	0.000242547	0.0144244	Adam33	311425	-1.63113
ENSRNOG00000014862	6.67361	-0.705778	0.879714	-0.802281	0.42239	NA	Gabrg3	79211	-1.63102
ENSRNOG00000030039	3.9884	-0.704373	1.10961	-0.634791	0.525565	NA	NA	NA	-1.62944
ENSRNOG00000049425	506.363	-0.704328	0.266785	-2.64006	0.00828917	0.15169	Fam167b	682360	-1.62939
ENSRNOG00000017175	3.50581	-0.703939	1.49816	-0.469868	0.638449	NA	H1f1	291145	-1.62895
ENSRNOG00000029244	6.62667	-0.703774	0.962896	-0.730894	0.464844	NA	Pcdhb10	291649	-1.62876
ENSRNOG00000016553	6.65707	-0.701603	0.868815	-0.80754	0.419356	NA	Vwa5b1	313653	-1.62631
ENSRNOG00000068852	7.00438	-0.701392	0.988469	-0.709574	0.477968	NA	NA	NA	-1.62607
ENSRNOG00000055506	4.83408	-0.699717	1.1138	-0.628226	0.529856	NA	LOC102551929	102551929	-1.62419
ENSRNOG00000055015	25.1206	-0.699524	0.501941	-1.39364	0.163427	0.627186	NA	NA	-1.62397
ENSRNOG00000013760	7.17139	-0.698519	1.0139	-0.68894	0.490861	NA	Wfdc5	296352	-1.62284
ENSRNOG00000039107	25.3045	-0.698286	0.665184	-1.04976	0.293827	0.752167	Mfrp	315597	-1.62258
ENSRNOG00000063805	60.7228	-0.698187	0.472031	-1.47911	0.13911	0.592326	NA	NA	-1.62246
ENSRNOG00000067134	2.66986	-0.697921	1.34065	-0.520583	0.602658	NA	NA	NA	-1.62217
ENSRNOG00000065544	2.66515	-0.697354	1.35729	-0.513784	0.607403	NA	NA	NA	-1.62153
ENSRNOG00000066522	7.46224	-0.695629	0.822765	-0.845477	0.397845	NA	NA	NA	-1.61959
ENSRNOG00000027607	144730	-0.695616	0.17391	-3.99987	6.33779e-05	0.00528454	Ceacam3	24926	-1.61958
ENSRNOG00000060693	220.018	-0.69548	0.29249	-2.37779	0.0174168	0.222421	Catsperg	292767	-1.61942
ENSRNOG00000063914	69.8612	-0.695125	0.296667	-2.34312	0.0191233	0.233992	NA	NA	-1.61902
ENSRNOG00000006527	8.7906	-0.695096	0.795426	-0.873865	0.382192	NA	Slc6a1	79212	-1.61899
ENSRNOG00000047002	2.66279	-0.695086	1.27195	-0.546474	0.58474	NA	Fstl5	365823	-1.61898
ENSRNOG00000053017	11.0073	-0.6946	0.672396	-1.03302	0.301594	0.757638	NA	NA	-1.61844
ENSRNOG00000070486	2.66101	-0.694566	1.7993	-0.386021	0.699481	NA	NA	NA	-1.6184
ENSRNOG00000020451	47.0027	-0.694479	0.478741	-1.45064	0.146881	0.604357	Cd81	25621	-1.6183
ENSRNOG00000067308	27.848	-0.694349	0.473236	-1.46724	0.142311	0.598551	NA	NA	-1.61815
ENSRNOG00000069356	14.4716	-0.694267	1.10958	-0.625703	0.53151	0.888652	NA	NA	-1.61806
ENSRNOG00000062944	412.579	-0.69396	0.29465	-2.3552	0.0185127	0.229648	NA	NA	-1.61772
ENSRNOG00000020955	184.419	-0.693757	0.33471	-2.07271	0.038199	0.332553	Myl3	24585	-1.61749
ENSRNOG00000008865	60.3138	-0.6937	0.441135	-1.57254	0.115826	0.550673	Stac	363152	-1.61743
ENSRNOG00000008595	75.9807	-0.693524	0.266073	-2.60652	0.00914684	0.157977	Ttc12	300696	-1.61723
ENSRNOG00000018784	14.1286	-0.693369	0.580458	-1.19452	0.232275	0.700789	Jph3	307916	-1.61705
ENSRNOG00000056537	21.6078	-0.693357	0.462995	-1.49755	0.134251	0.583936	NA	NA	-1.61704
ENSRNOG00000061714	863.906	-0.693344	0.32362	-2.14246	0.0321563	0.307242	Slc14a2	54302	-1.61703
ENSRNOG00000016414	732.907	-0.693105	0.159735	-4.33909	1.43072e-05	0.00159609	Slc22a17	305886	-1.61676
ENSRNOG00000003346	62.9325	-0.69308	0.340357	-2.03633	0.0417171	0.345836	Fancb	501552	-1.61673
ENSRNOG00000027836	9.60565	-0.692928	0.806125	-0.859579	0.390021	0.818695	Kcnmb3	310303	-1.61656
ENSRNOG00000061238	35.1692	-0.692126	0.458085	-1.51091	0.130811	0.57751	Wnt10b	315294	-1.61566
ENSRNOG00000067422	21.5889	-0.691322	0.642227	-1.07644	0.281728	0.744525	NA	NA	-1.61476
ENSRNOG00000063578	46.424	-0.690863	0.459702	-1.50285	0.132878	0.581515	NA	NA	-1.61425
ENSRNOG00000031951	10.1382	-0.690304	0.686762	-1.00516	0.314821	0.769615	LOC100361645	100361645	-1.61362
ENSRNOG00000067334	3.46177	-0.689686	1.37975	-0.499865	0.61717	NA	NA	NA	-1.61293
ENSRNOG00000000487	22.1023	-0.689055	0.5424	-1.27038	0.203949	0.676427	Grm4	24417	-1.61223
ENSRNOG00000062434	3.49647	-0.688916	1.09595	-0.628602	0.52961	NA	NA	NA	-1.61207
ENSRNOG00000062723	3.49647	-0.688916	1.09595	-0.628602	0.52961	NA	NA	NA	-1.61207
ENSRNOG00000068926	3.49647	-0.688916	1.09595	-0.628602	0.52961	NA	NA	NA	-1.61207
ENSRNOG00000022760	76.3131	-0.688791	0.293842	-2.34409	0.0190737	0.233562	Rubcnl	290403	-1.61193
ENSRNOG00000021220	1814.07	-0.688037	0.328132	-2.09683	0.0360086	0.322808	Cpxm1	296156	-1.61109
ENSRNOG00000004242	126.222	-0.687711	0.221473	-3.10517	0.00190167	0.0621349	Pole2	299112	-1.61073
ENSRNOG00000071034	107.54	-0.687396	0.298398	-2.30362	0.0212441	0.245131	NA	NA	-1.61037
ENSRNOG00000019404	40.7011	-0.687123	0.523579	-1.31236	0.1894	0.65986	Hhatl	301073	-1.61007
ENSRNOG00000023917	4.81264	-0.687015	1.03612	-0.663067	0.507288	NA	NA	NA	-1.60995
ENSRNOG00000004699	253.016	-0.686989	0.236996	-2.89874	0.00374668	0.0945497	Fibin	499856	-1.60992
ENSRNOG00000021225	69.8649	-0.686803	0.502806	-1.36594	0.171958	0.636665	Oxt	25504	-1.60971
ENSRNOG00000002968	4.80097	-0.686583	1.04998	-0.653898	0.513178	NA	Tnfsf4	89814	-1.60947
ENSRNOG00000014166	265.809	-0.686492	0.493449	-1.39121	0.164162	0.627481	Smoc2	292401	-1.60936
ENSRNOG00000014083	81.4651	-0.686105	0.320939	-2.1378	0.0325329	0.308338	Iqsec3	404781	-1.60893
ENSRNOG00000024073	25.45	-0.68464	0.527056	-1.29899	0.193947	0.666319	Syce1	502372	-1.6073
ENSRNOG00000030579	25.8658	-0.684461	0.511306	-1.33865	0.180684	0.649645	Zfp853	102555274	-1.6071
ENSRNOG00000042721	4.833	-0.68389	1.07782	-0.63451	0.525748	NA	Gimd1	362042	-1.60647
ENSRNOG00000006731	88.0946	-0.683556	0.269154	-2.53965	0.0110965	0.175804	Spc25	295661	-1.60609
ENSRNOG00000003716	163.314	-0.683367	0.254051	-2.68988	0.00714778	0.140489	Batf3	60462	-1.60588
ENSRNOG00000020030	1258.71	-0.682048	0.12212	-5.58506	2.33623e-08	6.87106e-06	Crlf1	290655	-1.60442
ENSRNOG00000031162	279.732	-0.681897	0.269679	-2.52856	0.0114533	0.178277	Ccl24	288593	-1.60425
ENSRNOG00000017557	332.766	-0.681391	0.749451	-0.909188	0.363251	0.806228	LOC100362216	100362216	-1.60369
ENSRNOG00000014367	306.613	-0.681363	0.259862	-2.62202	0.00874113	0.1556	Ephb6	312275	-1.60365
ENSRNOG00000022721	56.1971	-0.681015	0.296478	-2.29702	0.0216178	0.247481	Clec18a	307851	-1.60327
ENSRNOG00000065389	8.80574	-0.680834	0.85379	-0.797426	0.425204	NA	NA	NA	-1.60307
ENSRNOG00000039315	28.9234	-0.680684	0.407409	-1.67076	0.0947687	0.502122	Cfap157	499781	-1.6029
ENSRNOG00000010349	1669.44	-0.679663	0.981845	-0.69223	0.488793	0.872706	Ghrl	59301	-1.60177
ENSRNOG00000059092	6.15989	-0.676805	0.9766	-0.693022	0.488296	NA	Olr154	365333	-1.5986
ENSRNOG00000062911	172.763	-0.676469	0.256672	-2.63553	0.00840048	0.152493	NA	NA	-1.59822
ENSRNOG00000004921	215.088	-0.676297	0.253409	-2.6688	0.0076122	0.146241	Nusap1	311336	-1.59803
ENSRNOG00000007581	30.2932	-0.676292	0.49821	-1.35744	0.17464	0.641202	Slc17a8	266767	-1.59803
ENSRNOG00000030318	7.86613	-0.675852	0.896335	-0.754017	0.450839	NA	Gpr83	140595	-1.59754
ENSRNOG00000004262	3.49294	-0.675784	1.13435	-0.595748	0.551344	NA	NA	NA	-1.59746
ENSRNOG00000065850	22.7843	-0.675055	0.521407	-1.29468	0.195431	0.667648	NA	NA	-1.59666
ENSRNOG00000021433	90.2571	-0.674935	0.362198	-1.86344	0.0624003	0.422274	Arhgef39	298404	-1.59653
ENSRNOG00000064048	16.0747	-0.674544	0.607343	-1.11065	0.26672	0.731436	NA	NA	-1.59609
ENSRNOG00000070368	209.421	-0.674349	0.27081	-2.49012	0.0127701	0.190075	NA	NA	-1.59588
ENSRNOG00000067226	6.84094	-0.673628	0.893253	-0.754129	0.450772	NA	NA	NA	-1.59508
ENSRNOG00000070024	11.7893	-0.673341	0.633487	-1.06291	0.287822	0.7478	NA	NA	-1.59476
ENSRNOG00000029370	99.1892	-0.673201	0.29538	-2.2791	0.0226611	0.252372	Abhd3	291793	-1.59461
ENSRNOG00000026215	4.38046	-0.672614	1.08227	-0.621484	0.534281	NA	Tp53tg5	499940	-1.59396
ENSRNOG00000004078	536.749	-0.67238	0.206324	-3.25885	0.00111864	0.04479	Eno3	25438	-1.5937
ENSRNOG00000010274	1010.98	-0.672168	0.152782	-4.39953	1.08488e-05	0.00127166	Smc4	295107	-1.59347
ENSRNOG00000063009	2.99841	-0.671596	1.22724	-0.547241	0.584213	NA	NA	NA	-1.59283
ENSRNOG00000037171	104.128	-0.671081	0.367879	-1.82419	0.0681235	0.438496	Tdgf1	680246	-1.59227
ENSRNOG00000008798	10.491	-0.670804	0.674828	-0.994036	0.320205	0.773548	Pipox	303272	-1.59196
ENSRNOG00000071039	5.68271	-0.67071	0.925407	-0.724773	0.468591	NA	NA	NA	-1.59186
ENSRNOG00000003895	10.4635	-0.670352	0.67264	-0.996599	0.318959	0.772841	Rgs1	54289	-1.59146
ENSRNOG00000012912	10.8524	-0.669803	0.79509	-0.842424	0.399551	0.823584	Fgf17	29368	-1.59086
ENSRNOG00000002890	14.2508	-0.669797	0.709852	-0.943573	0.345388	0.793549	Ankrd45	289152	-1.59085
ENSRNOG00000067224	52.3755	-0.669263	0.346959	-1.92894	0.0537385	0.390685	NA	NA	-1.59026
ENSRNOG00000062783	83.1032	-0.669079	0.303285	-2.2061	0.0273768	0.280638	NA	NA	-1.59006
ENSRNOG00000059401	28.072	-0.668871	0.422131	-1.58451	0.113078	0.544719	Ccdc40	287867	-1.58983
ENSRNOG00000002471	69.4399	-0.667459	0.27502	-2.42695	0.0152263	0.208553	Polq	288079	-1.58827
ENSRNOG00000013017	197.254	-0.66734	0.190705	-3.49932	0.000466441	0.0236873	Arnt2	25243	-1.58814
ENSRNOG00000015448	3.48884	-0.666026	1.16691	-0.570762	0.568161	NA	Dipk1c	498891	-1.5867
ENSRNOG00000025868	26.0586	-0.665851	0.829101	-0.8031	0.421917	0.837004	Klhl33	100362676	-1.5865
ENSRNOG00000048004	12.6129	-0.665518	0.61175	-1.08789	0.276643	0.740747	Garem2	362801	-1.58614
ENSRNOG00000026582	9.13882	-0.665347	0.734729	-0.905568	0.365165	NA	RGD1310212	299557	-1.58595
ENSRNOG00000069646	5.63473	-0.664422	0.942916	-0.704646	0.481031	NA	NA	NA	-1.58493
ENSRNOG00000015275	41.5575	-0.664102	0.347169	-1.91291	0.0557602	0.398224	Ska1	291441	-1.58458
ENSRNOG00000011177	36.7372	-0.663574	0.370033	-1.79328	0.0729278	0.450074	Sftpc	50683	-1.584
ENSRNOG00000022511	30.903	-0.663519	0.419456	-1.58185	0.113683	0.54605	tGap1	294892	-1.58394
ENSRNOG00000020045	10.2706	-0.663442	0.95149	-0.697266	0.485636	0.871383	Drgx	252880	-1.58386
ENSRNOG00000020776	3011.24	-0.66323	0.325031	-2.04051	0.0412993	0.344669	Dhcr7	64191	-1.58362
ENSRNOG00000007258	88.6741	-0.663172	0.436173	-1.52043	0.128402	0.572827	Sbspon	297757	-1.58356
ENSRNOG00000060356	240.729	-0.662548	0.284192	-2.33134	0.0197356	0.237532	Kif15	353302	-1.58288
ENSRNOG00000015807	426.14	-0.662443	0.161738	-4.09578	4.20758e-05	0.00378121	Pyroxd2	309381	-1.58276
ENSRNOG00000016405	88.7697	-0.660713	0.527812	-1.2518	0.210644	0.682704	Pcsk4	171085	-1.58086
ENSRNOG00000070967	2.14929	-0.660672	1.56153	-0.423093	0.672227	NA	NA	NA	-1.58082
ENSRNOG00000004865	24.4577	-0.660611	0.479644	-1.37729	0.168422	0.632921	Pkd1l1	289796	-1.58075
ENSRNOG00000023476	2.15163	-0.660513	1.62712	-0.40594	0.684787	NA	Slc16a5	690212	-1.58064
ENSRNOG00000012259	11.2841	-0.660184	0.672289	-0.981995	0.326102	0.777596	Il22ra2	444986	-1.58028
ENSRNOG00000001367	45.4819	-0.659831	0.423637	-1.55754	0.119342	0.556605	Gpc2	171517	-1.5799
ENSRNOG00000006060	307.343	-0.659054	0.15322	-4.30135	1.6976e-05	0.0017948	Matn2	299996	-1.57905
ENSRNOG00000066393	4.31635	-0.658909	1.17241	-0.562013	0.574107	NA	NA	NA	-1.57889
ENSRNOG00000002539	32.3942	-0.657062	0.468473	-1.40256	0.160747	0.622853	Prm2	25345	-1.57687
ENSRNOG00000019176	8.63355	-0.656919	0.916658	-0.716646	0.473593	NA	Kcne5	681190	-1.57671
ENSRNOG00000009004	42.2807	-0.656722	0.429875	-1.5277	0.126586	0.569584	Lrriq4	100363341	-1.5765
ENSRNOG00000020686	277.747	-0.656685	0.284551	-2.30779	0.0210106	0.243458	Dkkl1	499150	-1.57646
ENSRNOG00000027582	2.13777	-0.656431	2.38957	-0.274707	0.783542	NA	Dpysl4	25417	-1.57618
ENSRNOG00000004754	30.9953	-0.65643	0.440569	-1.48996	0.136235	0.586915	Tc2n	500707	-1.57618
ENSRNOG00000027859	131.558	-0.656395	0.326924	-2.00779	0.0446658	0.358213	Tmem26	309724	-1.57614
ENSRNOG00000006174	2.96576	-0.656272	1.38325	-0.474441	0.635185	NA	Grid2	79220	-1.57601
ENSRNOG00000026493	50.0995	-0.655869	0.427214	-1.53523	0.124728	0.565919	Cdnf	361276	-1.57556
ENSRNOG00000037146	9.01569	-0.655548	0.897078	-0.73076	0.464926	NA	Ctxn2	100302373	-1.57521
ENSRNOG00000053769	550.963	-0.655333	0.924323	-0.708988	0.478332	0.869284	Soat2	266770	-1.57498
ENSRNOG00000037211	48.955	-0.654529	0.359021	-1.82309	0.0682892	0.439049	Kif14	360849	-1.5741
ENSRNOG00000047606	111.406	-0.654153	0.260694	-2.50927	0.012098	0.1841	Bcl2a1	170929	-1.57369
ENSRNOG00000013436	38.3069	-0.653872	0.504343	-1.29648	0.194809	0.66675	Pde7b	140929	-1.57339
ENSRNOG00000030187	1364.08	-0.65374	0.276012	-2.36852	0.0178592	0.22552	Mmp12	117033	-1.57324
ENSRNOG00000002504	43.0691	-0.652771	0.397935	-1.64039	0.100923	0.517242	Spata17	498305	-1.57218
ENSRNOG00000053190	15.0181	-0.652763	0.621535	-1.05024	0.293606	0.752077	NA	NA	-1.57218
ENSRNOG00000049033	439.384	-0.652732	0.20991	-3.10959	0.00187349	0.0620177	Racgap1	315298	-1.57214
ENSRNOG00000007645	62.8514	-0.652315	0.341447	-1.91045	0.0560759	0.399949	Kcnj9	116560	-1.57169
ENSRNOG00000019586	2.14151	-0.651618	1.71867	-0.379141	0.704583	NA	Ccdc24	500534	-1.57093
ENSRNOG00000002346	5.89028	-0.651107	0.880323	-0.739623	0.459529	NA	Tbx22	302369	-1.57037
ENSRNOG00000028082	16.4783	-0.650993	0.648817	-1.00335	0.31569	0.769862	Tal2	685229	-1.57025
ENSRNOG00000052070	71.3723	-0.650221	0.350645	-1.85436	0.0636883	0.425315	Aldh1a3	266603	-1.56941
ENSRNOG00000066471	71.0739	-0.650031	0.433363	-1.49997	0.133622	0.582792	NA	NA	-1.5692
ENSRNOG00000019467	37.7081	-0.649021	0.387827	-1.67348	0.0942329	0.500431	Fer1l4	296307	-1.5681
ENSRNOG00000014741	3.46633	-0.648918	1.16437	-0.557313	0.577313	NA	Kcnu1	680912	-1.56799
ENSRNOG00000014605	1064.57	-0.648544	0.195045	-3.32509	0.000883894	0.0381276	Lig4	290907	-1.56759
ENSRNOG00000006368	7.20151	-0.648461	0.931086	-0.696456	0.486143	NA	Lrrn3	81514	-1.5675
ENSRNOG00000064189	8.65083	-0.648297	0.757978	-0.855297	0.392387	NA	NA	NA	-1.56732
ENSRNOG00000015308	90.764	-0.648264	0.244133	-2.65537	0.00792217	0.148727	Pbk	290326	-1.56728
ENSRNOG00000056209	109.122	-0.648212	0.228092	-2.84188	0.0044848	0.105855	Exo1	305000	-1.56722
ENSRNOG00000032625	161.013	-0.647613	0.273692	-2.36621	0.0179712	0.226106	NA	NA	-1.56657
ENSRNOG00000010345	13.6184	-0.647451	0.723057	-0.895436	0.370554	0.809628	Ssmem1	500068	-1.5664
ENSRNOG00000002972	5.14647	-0.647001	0.926335	-0.698452	0.484894	NA	Spata46	498274	-1.56591
ENSRNOG00000011269	5.66803	-0.64695	1.36156	-0.475152	0.634679	NA	Sult1c3	65185	-1.56585
ENSRNOG00000011178	6.87105	-0.646195	0.912342	-0.708281	0.478771	NA	Lrp2bp	290753	-1.56503
ENSRNOG00000010824	222.738	-0.646079	0.22104	-2.92291	0.00346776	0.0899256	Parp8	294762	-1.56491
ENSRNOG00000026252	452.967	-0.645616	0.18253	-3.53703	0.000404647	0.0214655	E2f7	314818	-1.56441
ENSRNOG00000064244	18.1215	-0.645447	0.530438	-1.21682	0.223673	0.694089	NA	NA	-1.56422
ENSRNOG00000030665	47.9287	-0.64506	0.329147	-1.95979	0.0500203	0.378764	LOC498414	498414	-1.5638
ENSRNOG00000015493	2.16285	-0.644975	1.43039	-0.45091	0.652055	NA	Emx1	500235	-1.56371
ENSRNOG00000068097	13.8263	-0.64486	0.670393	-0.961914	0.336093	0.785755	NA	NA	-1.56359
ENSRNOG00000055996	2.1561	-0.644737	1.37467	-0.469012	0.639061	NA	NA	NA	-1.56345
ENSRNOG00000064585	461.188	-0.643395	0.176496	-3.64538	0.000266996	0.0157625	NA	NA	-1.562
ENSRNOG00000062922	15.4245	-0.643312	0.784318	-0.820218	0.412092	0.83221	NA	NA	-1.56191
ENSRNOG00000029425	2.1484	-0.643253	1.60628	-0.40046	0.688817	NA	NA	NA	-1.56185
ENSRNOG00000015168	40.8396	-0.642718	0.462194	-1.39058	0.164352	0.627481	LOC365238	365238	-1.56127
ENSRNOG00000018399	2.16246	-0.642654	1.43042	-0.449276	0.653232	NA	Cpne6	691478	-1.5612
ENSRNOG00000010397	34.5216	-0.642563	0.388008	-1.65606	0.0977104	0.508383	Agbl3	500076	-1.5611
ENSRNOG00000065178	5.54994	-0.642254	0.926729	-0.693033	0.488289	NA	NA	NA	-1.56077
ENSRNOG00000013752	3.06646	-0.641715	1.2409	-0.517135	0.605062	NA	Elavl3	282824	-1.56018
ENSRNOG00000017044	7.32325	-0.641341	0.823185	-0.779097	0.435923	NA	Ccdc183	499754	-1.55978
ENSRNOG00000015878	80.0247	-0.641278	0.341254	-1.87918	0.0602199	0.415225	Pif1	367645	-1.55971
ENSRNOG00000006010	9.9566	-0.641042	0.792897	-0.808481	0.418814	0.835414	Slc6a20	113918	-1.55946
ENSRNOG00000018851	48.9134	-0.639146	0.447845	-1.42716	0.153534	0.613676	Ppp2r2b	60660	-1.55741
ENSRNOG00000051180	3.04138	-0.638312	1.88957	-0.337808	0.735508	NA	Chchd2	316643	-1.55651
ENSRNOG00000067478	4.33396	-0.637922	1.06988	-0.596258	0.551003	NA	NA	NA	-1.55609
ENSRNOG00000017157	25.4559	-0.637694	0.503646	-1.26616	0.205457	0.677294	Trim69	311373	-1.55584
ENSRNOG00000018958	15.2097	-0.637492	0.627538	-1.01586	0.309695	0.764128	Mt3	117038	-1.55562
ENSRNOG00000018712	122.188	-0.637458	0.228284	-2.79239	0.00523206	0.117384	Camk2a	25400	-1.55559
ENSRNOG00000059260	120.614	-0.637278	0.290757	-2.19179	0.0283947	0.285497	NA	NA	-1.55539
ENSRNOG00000020058	115.942	-0.637219	0.291012	-2.18967	0.0285485	0.286299	Celsr2	83465	-1.55533
ENSRNOG00000046171	927.314	-0.636965	0.267675	-2.37962	0.0173304	0.222421	Mlxipl	171078	-1.55505
ENSRNOG00000069699	2.16932	-0.636037	1.43123	-0.4444	0.656753	NA	NA	NA	-1.55405
ENSRNOG00000065027	90.9734	-0.635992	0.456486	-1.39323	0.163549	0.627205	NA	NA	-1.55401
ENSRNOG00000002238	265.654	-0.635541	0.260376	-2.44086	0.0146524	0.205032	Sema5b	303901	-1.55352
ENSRNOG00000066340	10.5863	-0.635517	0.683028	-0.930441	0.352143	0.798763	NA	NA	-1.55349
ENSRNOG00000070702	55.0756	-0.635406	0.366783	-1.73237	0.0832071	0.475389	NA	NA	-1.55337
ENSRNOG00000028670	178.597	-0.63439	0.262111	-2.42031	0.0155072	0.209911	RGD1562726	498060	-1.55228
ENSRNOG00000014371	762.688	-0.63432	0.163907	-3.86999	0.000108841	0.00795149	Cdh13	192248	-1.55221
ENSRNOG00000025370	53.7228	-0.634148	0.306328	-2.07016	0.038437	0.3331	Zfp385c	303537	-1.55202
ENSRNOG00000026864	5.15206	-0.634138	0.928358	-0.683075	0.49456	NA	LOC690784	690784	-1.55201
ENSRNOG00000019412	32.3446	-0.633481	0.623118	-1.01663	0.309329	0.763689	Rhbg	310625	-1.5513
ENSRNOG00000012218	19.7767	-0.63344	0.562476	-1.12616	0.260096	0.724525	Poteg	364620	-1.55126
ENSRNOG00000063119	32.2634	-0.632879	0.450624	-1.40445	0.160185	0.622573	NA	NA	-1.55066
ENSRNOG00000013674	32.7028	-0.632287	0.477277	-1.32478	0.185244	0.653559	Megf10	291445	-1.55002
ENSRNOG00000027309	20.5951	-0.631996	0.57405	-1.10094	0.270921	0.73543	NA	NA	-1.54971
ENSRNOG00000019573	189.377	-0.631922	0.269426	-2.34544	0.0190045	0.23353	Lcat	24530	-1.54963
ENSRNOG00000067459	20.8903	-0.631881	0.59926	-1.05444	0.291684	0.750959	NA	NA	-1.54958
ENSRNOG00000048659	4.72105	-0.631815	1.17139	-0.539373	0.58963	NA	LOC498316	498316	-1.54951
ENSRNOG00000021128	95.2067	-0.63163	0.699486	-0.902991	0.366531	0.807379	Kcnj11	83535	-1.54931
ENSRNOG00000010784	7.03701	-0.631256	0.790469	-0.798585	0.424531	NA	Scg3	116635	-1.54891
ENSRNOG00000005277	91.3317	-0.62982	0.411274	-1.53139	0.125674	0.567531	Ptprv	64576	-1.54737
ENSRNOG00000016813	307.541	-0.629819	0.180145	-3.49617	0.000471986	0.0238589	Tia1	312510	-1.54737
ENSRNOG00000063950	1.69516	-0.629722	1.72427	-0.36521	0.714954	NA	NA	NA	-1.54727
ENSRNOG00000061046	92.5226	-0.629293	0.337359	-1.86535	0.0621321	0.421416	NA	NA	-1.54681
ENSRNOG00000070758	13.2888	-0.628938	0.687899	-0.914289	0.360565	0.805522	NA	NA	-1.54643
ENSRNOG00000067451	21.9513	-0.6285	0.492541	-1.27604	0.201943	0.673511	NA	NA	-1.54596
ENSRNOG00000066891	33.7559	-0.628144	0.486686	-1.29066	0.196823	0.669465	NA	NA	-1.54558
ENSRNOG00000068614	10.9373	-0.627225	0.86135	-0.728188	0.466498	0.861719	NA	NA	-1.54459
ENSRNOG00000026527	118.595	-0.626761	0.272312	-2.30163	0.0213563	0.245354	Snx32	361708	-1.54409
ENSRNOG00000019565	33.708	-0.626716	0.552128	-1.13509	0.256337	0.72269	Tbx15	295315	-1.54405
ENSRNOG00000002711	153.917	-0.626097	0.24076	-2.6005	0.00930882	0.159681	Nuf2	304951	-1.54338
ENSRNOG00000043151	73.1064	-0.626086	0.302447	-2.07007	0.0384458	0.3331	Cntln	679640	-1.54337
ENSRNOG00000013261	55.9612	-0.62599	0.341489	-1.83312	0.066785	0.434036	Vax2	64572	-1.54327
ENSRNOG00000019138	103.413	-0.624785	0.691478	-0.90355	0.366234	0.807379	Clec11a	29313	-1.54198
ENSRNOG00000012333	755.96	-0.624575	0.257473	-2.42579	0.0152752	0.208868	Kbtbd11	306617	-1.54176
ENSRNOG00000069459	238.494	-0.624501	0.238675	-2.61654	0.00888266	0.156331	NA	NA	-1.54168
ENSRNOG00000020836	29.2585	-0.624182	0.530805	-1.17592	0.239629	0.708582	Rorc	368158	-1.54134
ENSRNOG00000066191	2.98739	-0.624086	1.3319	-0.468567	0.639379	NA	NA	NA	-1.54123
ENSRNOG00000008782	2443.42	-0.623854	0.163201	-3.82262	0.00013204	0.00909271	Pnisr	297942	-1.54099
ENSRNOG00000025408	95.5197	-0.623139	0.351662	-1.77198	0.0763972	0.459748	Dux4	306226	-1.54022
ENSRNOG00000009808	216.744	-0.622853	0.173316	-3.59374	0.000325969	0.0182453	Ift80	295106	-1.53992
ENSRNOG00000008264	5.17748	-0.622786	0.995145	-0.625825	0.53143	NA	Fndc8	303376	-1.53985
ENSRNOG00000021130	785.324	-0.622514	1.16691	-0.533471	0.593708	0.912477	Abcc8	25559	-1.53956
ENSRNOG00000065780	189.311	-0.622481	0.191976	-3.2425	0.00118485	0.0461836	NA	NA	-1.53952
ENSRNOG00000023093	154.416	-0.622175	0.228098	-2.72767	0.00637841	0.132109	Mis18bp1	689296	-1.53919
ENSRNOG00000068839	5.98345	-0.621938	0.889452	-0.699237	0.484404	NA	NA	NA	-1.53894
ENSRNOG00000027271	6.79164	-0.621896	0.933727	-0.666037	0.505388	NA	RGD1359290	360649	-1.5389
ENSRNOG00000015075	75.8591	-0.621096	0.339266	-1.83071	0.0671445	0.435672	Stc1	81801	-1.53804
ENSRNOG00000062741	247.863	-0.62077	0.229328	-2.70692	0.00679116	0.137064	NA	NA	-1.5377
ENSRNOG00000068958	81.8863	-0.620456	0.276133	-2.24694	0.0246436	0.265226	NA	NA	-1.53736
ENSRNOG00000065201	14.9694	-0.620055	0.667048	-0.929551	0.352604	0.798962	NA	NA	-1.53693
ENSRNOG00000025501	21.2188	-0.619534	0.651798	-0.950501	0.341858	0.790889	Snx31	366915	-1.53638
ENSRNOG00000021619	2.97521	-0.618974	1.39759	-0.442888	0.657847	NA	Cela3b	298567	-1.53578
ENSRNOG00000000479	376.066	-0.618955	0.213968	-2.89274	0.00381894	0.0956271	Kifc1	294286	-1.53576
ENSRNOG00000025247	2.9811	-0.618914	1.34223	-0.46111	0.64472	NA	Ccdc87	689151	-1.53572
ENSRNOG00000052405	49.4016	-0.618862	0.431083	-1.4356	0.151117	0.611769	Cdh4	114588	-1.53566
ENSRNOG00000033695	2.51799	-0.618607	1.53234	-0.4037	0.686433	NA	LOC108350852	108350852	-1.53539
ENSRNOG00000032778	210.617	-0.617735	0.220228	-2.80497	0.00503209	0.114485	Bub1	296137	-1.53446
ENSRNOG00000013503	352.645	-0.617471	0.163136	-3.78499	0.000153712	0.010289	Cdh24	498515	-1.53418
ENSRNOG00000008169	3.80078	-0.616781	1.31852	-0.467783	0.63994	NA	Slc24a2	84550	-1.53345
ENSRNOG00000070456	4.68085	-0.616505	1.04997	-0.587163	0.557094	NA	NA	NA	-1.53316
ENSRNOG00000054420	511.335	-0.616406	0.407679	-1.51199	0.130537	0.577305	Vdr	24873	-1.53305
ENSRNOG00000063216	244.911	-0.616273	0.254121	-2.42512	0.0153035	0.209022	NA	NA	-1.53291
ENSRNOG00000007059	68.2418	-0.61531	0.423195	-1.45396	0.145957	0.604357	Atp1b4	84396	-1.53189
ENSRNOG00000015921	85.1495	-0.615057	0.295323	-2.08266	0.0372825	0.327461	Esco2	691979	-1.53162
ENSRNOG00000017244	63.9593	-0.614983	0.627247	-0.980449	0.326865	0.777995	Rnf186	690433	-1.53154
ENSRNOG00000009540	17.4354	-0.614932	0.574196	-1.07094	0.284194	0.746186	Gpr3	266769	-1.53149
ENSRNOG00000011808	8.75595	-0.614819	0.845807	-0.726902	0.467286	NA	Ghrhr	25321	-1.53137
ENSRNOG00000067524	6.69838	-0.614432	0.844283	-0.727756	0.466763	NA	NA	NA	-1.53096
ENSRNOG00000067793	6.69838	-0.614432	0.844283	-0.727756	0.466763	NA	NA	NA	-1.53096
ENSRNOG00000070212	6.69838	-0.614432	0.844283	-0.727756	0.466763	NA	NA	NA	-1.53096
ENSRNOG00000008059	5.9836	-0.614006	1.01357	-0.605788	0.544655	NA	Rnf17	305908	-1.5305
ENSRNOG00000004147	14.784	-0.613352	0.84576	-0.725208	0.468324	0.862532	Abca8a	303638	-1.52981
ENSRNOG00000033722	37.8561	-0.613287	0.537526	-1.14094	0.253893	0.719794	Rnf207	691246	-1.52974
ENSRNOG00000067917	67.4111	-0.612945	0.306518	-1.99971	0.045532	0.360524	NA	NA	-1.52938
ENSRNOG00000038066	2.98321	-0.612768	1.50784	-0.406388	0.684458	NA	Nalf2	688841	-1.52919
ENSRNOG00000065011	150.833	-0.612343	0.214249	-2.85808	0.00426207	0.102862	NA	NA	-1.52874
ENSRNOG00000028617	260.318	-0.612153	0.275296	-2.22362	0.0261739	0.273302	LOC108349752	108349752	-1.52854
ENSRNOG00000008516	1.69462	-0.611685	1.57349	-0.388745	0.697465	NA	LOC688684	688684	-1.52804
ENSRNOG00000059485	156.77	-0.611263	0.238693	-2.56088	0.0104407	0.169631	Cdkl3	60396	-1.5276
ENSRNOG00000028619	45.0077	-0.611047	0.545053	-1.12108	0.262255	0.726659	Hoxc8	24460	-1.52737
ENSRNOG00000063855	40.6575	-0.610622	0.449278	-1.35912	0.174109	0.640689	NA	NA	-1.52692
ENSRNOG00000005818	51.0191	-0.609973	0.565833	-1.07801	0.281029	0.743897	Elapor2	502727	-1.52623
ENSRNOG00000055886	1.66357	-0.609397	1.76703	-0.344871	0.730191	NA	NA	NA	-1.52562
ENSRNOG00000058470	5464.9	-0.609328	0.593485	-1.02669	0.304564	0.759656	Col12a1	25683	-1.52555
ENSRNOG00000056069	287.829	-0.60886	0.199097	-3.05811	0.0022274	0.068539	Kif11	171304	-1.52505
ENSRNOG00000042497	26.2366	-0.608055	0.491805	-1.23637	0.21632	0.688139	Mymx	108352018	-1.5242
ENSRNOG00000061776	3.83113	-0.60787	1.12465	-0.540499	0.588853	NA	Olr1051	288839	-1.52401
ENSRNOG00000066172	34.005	-0.607861	0.452977	-1.34193	0.17962	0.647978	NA	NA	-1.524
ENSRNOG00000031671	36.1115	-0.607445	0.393087	-1.54532	0.122268	0.564027	Rasgef1a	312664	-1.52356
ENSRNOG00000005382	22.4154	-0.607389	0.521356	-1.16502	0.244012	0.712093	Mroh4	315072	-1.5235
ENSRNOG00000008683	9.82213	-0.607222	0.69241	-0.876969	0.380504	0.813404	Alk	266802	-1.52332
ENSRNOG00000019100	264.825	-0.607075	0.194815	-3.11617	0.00183218	0.0612342	Kif2c	171529	-1.52317
ENSRNOG00000066467	32.6587	-0.606195	0.440416	-1.37642	0.168693	0.632921	NA	NA	-1.52224
ENSRNOG00000037668	74.4124	-0.605874	0.264028	-2.29473	0.0217485	0.248449	Ccdc162	102554658	-1.5219
ENSRNOG00000070982	15.964	-0.604578	0.952916	-0.63445	0.525787	0.887199	NA	NA	-1.52053
ENSRNOG00000042821	10923.4	-0.604512	0.127266	-4.74997	2.03443e-06	0.000325831	Cd59	25407	-1.52046
ENSRNOG00000000842	261.01	-0.603928	0.223149	-2.70639	0.00680188	0.137064	Ddah2	294239	-1.51985
ENSRNOG00000063011	20.4993	-0.603468	0.546933	-1.10337	0.269867	0.734664	NA	NA	-1.51936
ENSRNOG00000067081	28.9401	-0.60346	0.425781	-1.4173	0.156395	0.618242	NA	NA	-1.51936
ENSRNOG00000001506	70.8857	-0.603045	0.362588	-1.66317	0.0962783	0.504665	Tmem35a	308134	-1.51892
ENSRNOG00000031950	130.265	-0.602925	0.204512	-2.94812	0.00319717	0.0849862	Izumo4	362832	-1.51879
ENSRNOG00000015581	45.9885	-0.602404	0.350215	-1.7201	0.0854151	0.482092	Dnah6	117250	-1.51824
ENSRNOG00000001707	160.182	-0.601743	0.310388	-1.93868	0.0525403	0.386545	Vwa5b2	303812	-1.51755
ENSRNOG00000017429	61.2574	-0.601585	0.314086	-1.91535	0.0554476	0.396692	Lat	81511	-1.51738
ENSRNOG00000038422	33.8312	-0.601489	0.490684	-1.22582	0.220267	0.691315	LOC691352	691352	-1.51728
ENSRNOG00000042603	157.955	-0.601445	0.267795	-2.24591	0.0247096	0.265583	Ttc39b	298186	-1.51724
ENSRNOG00000007600	384.991	-0.60127	0.169741	-3.54228	0.000396678	0.0211771	Igsf1	302822	-1.51705
ENSRNOG00000012827	30.9078	-0.601265	0.395062	-1.52195	0.128021	0.572381	Mlf1	310483	-1.51705
ENSRNOG00000003740	30.9643	-0.601132	0.43306	-1.3881	0.165106	0.628562	Gpa33	360873	-1.51691
ENSRNOG00000000858	89.6912	-0.600951	0.459946	-1.30657	0.19136	0.662268	Sapcd1	406170	-1.51672
ENSRNOG00000000156	1127.28	-0.60069	0.171668	-3.49914	0.000466765	0.0236873	Megf6	65049	-1.51644
ENSRNOG00000019661	72.7636	-0.600216	0.39479	-1.52034	0.128425	0.572827	Gdf15	29455	-1.51594
ENSRNOG00000012950	2861.76	-0.600094	0.095205	-6.30318	2.91605e-10	1.42939e-07	Efr3b	313928	-1.51582
ENSRNOG00000007573	11.8369	-0.600032	0.686908	-0.873526	0.382377	0.814627	Hoxb9	287647	-1.51575
ENSRNOG00000056457	59.3636	-0.599925	0.560873	-1.06963	0.284788	0.746347	Gpd1	60666	-1.51564
ENSRNOG00000065825	17871.6	-0.599773	0.248765	-2.411	0.0159087	0.212647	NA	NA	-1.51548
ENSRNOG00000020503	26.2604	-0.599699	0.442437	-1.35544	0.175276	0.641536	Cbln3	501998	-1.5154
ENSRNOG00000016302	5.74189	-0.599312	1.01432	-0.590849	0.554622	NA	Cnnm1	309387	-1.51499
ENSRNOG00000017821	10.1019	-0.598963	0.895777	-0.668652	0.503717	0.878592	Agxt2	83784	-1.51463
ENSRNOG00000070576	23.7348	-0.598696	0.599669	-0.998376	0.318097	0.772255	NA	NA	-1.51435
ENSRNOG00000027060	14.8143	-0.598547	0.561663	-1.06567	0.286573	0.747679	Galr3	29235	-1.51419
ENSRNOG00000031317	9.1913	-0.598411	0.787689	-0.759705	0.447431	NA	NA	NA	-1.51405
ENSRNOG00000012318	185.481	-0.597889	0.225083	-2.6563	0.00790028	0.148727	Aspm	289054	-1.5135
ENSRNOG00000010031	409.254	-0.597439	0.887622	-0.673078	0.500898	0.877467	Vtn	29169	-1.51303
[truncated: 43 more rows]
