# Supplementary material for: c-Myc Drives inflammation of the maternal-fetal interface, and neonatal lung remodeling induced by intra-amniotic inflammation
Source: Front Cell Dev Biol. 2024 Feb 28;11:1245747. doi: 10.3389/fcell.2023.1245747 (PMC10933046; doi:10.3389/fcell.2023.1245747)
Supplement: Supplementary file 2 [file Table3.XLSX]

## Sheet: counts
	CTL122	CTL123	CTL124	LPS133	LPS134	LPS136
ENSRNOG00000000001	138	162	178	124	90	230
ENSRNOG00000000007	1	12	10	23	17	18
ENSRNOG00000000008	0	3.01099	1.00351	3.03845	4.05848	3.66436
ENSRNOG00000000009	23	34	36	36	36	45
ENSRNOG00000000010	85	41	67	28	60	30
ENSRNOG00000000012	22.8349	36.4863	36.1903	27.2152	34.9738	41.7982
ENSRNOG00000000017	36	30	49	53	48	40
ENSRNOG00000000021	468.715	584.698	622.462	604.407	726	688
ENSRNOG00000000024	325	290	429	353	376	301
ENSRNOG00000000033	3272	3193	3907	1823	2924	4312
ENSRNOG00000000034	130	116	152	254	212	212
ENSRNOG00000000035	0	1	0	0	1	0
ENSRNOG00000000036	8	6	4	12	7	5
ENSRNOG00000000040	964	809	1045	801	661	742.001
ENSRNOG00000000041	111.175	130.075	159.034	88.0614	99	138.124
ENSRNOG00000000042	661	781	724	799	704	819
ENSRNOG00000000043	2499.83	3412.92	3022.97	2843.94	2403	2898.88
ENSRNOG00000000044	676	831	844	775	725	824
ENSRNOG00000000047	1275	1386	1515	1585	1689	1361
ENSRNOG00000000048	2776	2836	3035	3104	3030	2941
ENSRNOG00000000053	459.99	476.465	438.779	377.665	406.268	403.331
ENSRNOG00000000054	714	823	885	785	873	847
ENSRNOG00000000055	4	0	2	2	2	1
ENSRNOG00000000060	21	10	9	22	8	8
ENSRNOG00000000062	1016	1133	1338	1226	1063	1287
ENSRNOG00000000064	965	891	1234	903	934	938
ENSRNOG00000000065	0	0	0	4	0	0
ENSRNOG00000000066	377	474	532	525	475	551
ENSRNOG00000000068	1427	1563	1685	1945	1991	1899
ENSRNOG00000000070	883.305	1096.13	1025.24	1094.86	1230.16	1265.88
ENSRNOG00000000073	376	430	569	456	372	458
ENSRNOG00000000075	657	717	741	768	771	744
ENSRNOG00000000081	502	527	580	621	521	642
ENSRNOG00000000082	959.248	938.771	1219.86	1086.71	978.657	1022.17
ENSRNOG00000000091	1446.89	1721.15	1423.47	1622.62	1520.46	1676.16
ENSRNOG00000000095	591	694	718	939	708	853
ENSRNOG00000000096	236	346	319	356	271	307
ENSRNOG00000000097	0	2	0	4	1	1
ENSRNOG00000000098	1141	1247	1276	1262	1251	1263
ENSRNOG00000000104	1377	1275	1523	1220	1240	1238
ENSRNOG00000000105	1478	1489	1554	1032	1068	1285
ENSRNOG00000000108	791	877	989	888	817	870
ENSRNOG00000000109	27	20	10	15	26	17
ENSRNOG00000000111	111	104	152	124	139	119
ENSRNOG00000000112	1115.88	1292.95	1216.09	1205.02	1127.21	1277.33
ENSRNOG00000000113	187.411	193.475	219.113	202.283	223.742	236.642
ENSRNOG00000000121	393.648	453.121	366.661	437.541	356.382	413.56
ENSRNOG00000000122	3954	4198	4696	3904	3977	3688
ENSRNOG00000000123	639	647	697	655	694	654
ENSRNOG00000000124	0	0	0	1	0	0
ENSRNOG00000000127	1588	1654	1649	1717	1650	1710
ENSRNOG00000000129	5	1	4	5	3	6
ENSRNOG00000000130	757	810	879	945	878	836
ENSRNOG00000000133	963	964	1058	1233	1175	1246
ENSRNOG00000000137	79	62	82	108	105	83
ENSRNOG00000000138	96	101	72	77	83	78
ENSRNOG00000000142	2400	2372	2550	2558	2262	2276
ENSRNOG00000000145	458	522	542	519	454	541
ENSRNOG00000000150	535	567	708	625	640	619
ENSRNOG00000000151	368	382	447	404	361	451
ENSRNOG00000000155	531	571	740	642	527	708
ENSRNOG00000000156	1156	1098	1241	1179	1038	960.999
ENSRNOG00000000157	842	958	1122	1099	973	1062
ENSRNOG00000000158	428	340	525	709	484	489
ENSRNOG00000000161	717	829	850	985	894	979
ENSRNOG00000000164	2509	2689	2713	3649	3672	3225
ENSRNOG00000000165	105	98.9999	117	149	105	113
ENSRNOG00000000166	281	352	312	358	362	344
ENSRNOG00000000167	3113	2681	3888	2351	4609	3395
ENSRNOG00000000168	358	331	391	677	681	615
ENSRNOG00000000169	111.509	120.797	143.166	145.799	155.002	164.609
ENSRNOG00000000170	874	851	957	968	865	874
ENSRNOG00000000172	248	200	299	373	364	317
ENSRNOG00000000175	1246	1755	1427	1381	1410.01	1484
ENSRNOG00000000177	278	389	355	518	400	426
ENSRNOG00000000184	74	77	69	33	36	42
ENSRNOG00000000185	1278	1270	1568	1463	1573	1507
ENSRNOG00000000186	1221	1308	1650	1701	1944	1760
ENSRNOG00000000187	225	225	259	494	275	295
ENSRNOG00000000190	722	917	849	941	692	1058
ENSRNOG00000000195	80.3417	81.5628	91.5432	129.7	143.937	143.798
ENSRNOG00000000196	17.032	25.8951	23.3224	10.4414	24.0562	20.9275
ENSRNOG00000000199	1.33333	1.5	1	0	2	0.5
ENSRNOG00000000201	55.6924	38.0157	89.2998	43.0183	45.271	42.9544
ENSRNOG00000000204	3594	3757.99	4147	3900.99	3472	4021
ENSRNOG00000000219	754	819	756	852	872	930
ENSRNOG00000000221	443	494	477	604	555	558
ENSRNOG00000000230	741.306	841.279	922.104	759.229	790.607	811.899
ENSRNOG00000000231	606	548	595	467	477	473
ENSRNOG00000000233	57.4359	89.9221	72.3323	78.8165	55.4911	93.6287
ENSRNOG00000000236	7597	8230	8896	8542	8162	7857
ENSRNOG00000000237	153	170	202	171	154	187
ENSRNOG00000000239	12	9	8	15	12	12
ENSRNOG00000000244	327	401	418	368	345	367
ENSRNOG00000000245	153	146	179	131	174	142
ENSRNOG00000000246	1449	1636	1652	1731	1653	1778
ENSRNOG00000000247	496	607	557	648	574	686
ENSRNOG00000000248	15812	17834	19121	17421	17098	16843
ENSRNOG00000000249	172	139	168	160	190	176
ENSRNOG00000000250	727	691	798	667	721	663
ENSRNOG00000000251	2	1	0	1	1	1
ENSRNOG00000000252	0	1	0	3	0	2
ENSRNOG00000000257	332	336	304	343	314	327
ENSRNOG00000000258	1159	1205	1417	1337	1159	1279
ENSRNOG00000000262	1158	1353	1478	1157	1111	1134
ENSRNOG00000000264	485	550	574	597	652	569
ENSRNOG00000000274	67	54	57	64	38	37
ENSRNOG00000000275	336	442	438	315	419	398
ENSRNOG00000000277	153	161	245	231	111	280
ENSRNOG00000000279	211	283	309	134	126	137
ENSRNOG00000000281	553	573	759	431	563	663
ENSRNOG00000000282	0	0	0	0	0	0
ENSRNOG00000000283	1416	1505	1582	1618	1712	1562
ENSRNOG00000000288	6414	7729	7284	7272	7857	7300
ENSRNOG00000000299	1689	1885	2162	1978	1801	1922
ENSRNOG00000000302	588	575	646	679	667	616
ENSRNOG00000000303	774	732	755	763	719	796
ENSRNOG00000000304	6173	7232	7124	8779	7510	7587
ENSRNOG00000000306	452	517	548	510	594	637
ENSRNOG00000000307	2049	2399	2088	1508	1453	1726
ENSRNOG00000000308	443.333	494.55	482.882	443.697	538.298	493.344
ENSRNOG00000000312	688	835	686	856	823	791
ENSRNOG00000000314	2504	3004	3176	2788	2707	2844
ENSRNOG00000000316	301	318	299	257	270	277
ENSRNOG00000000320	0	1.00164	0	0	0	0
ENSRNOG00000000321	10541	12159	11296	12677	10653	11562
ENSRNOG00000000322	575	641	747	734	679	608
ENSRNOG00000000323	187	237	226	283	243	286
ENSRNOG00000000327	538	585	661	708	629	739
ENSRNOG00000000335	78	54	150	116	260	175
ENSRNOG00000000340	3882	3571.99	4628	3558	4084	3804
ENSRNOG00000000341	10384.4	12194	10616	9363.34	9165.91	9605.48
ENSRNOG00000000345	0	0	0	0	0	0
ENSRNOG00000000368	5	3	10	11	22	5
ENSRNOG00000000373	6	0	5	1	1	5
ENSRNOG00000000376	0	0	0	0	0	0
ENSRNOG00000000378	572.717	843.934	504.625	641.555	700.847	728.142
ENSRNOG00000000383	55	22	38	77	35	16
ENSRNOG00000000384	0	1	0	0	0	0
ENSRNOG00000000386	63	67	58	41	49	54
ENSRNOG00000000387	1150.99	1357.26	1195.92	1256.92	1235.32	1298.9
ENSRNOG00000000390	97.5	120	137	115.5	110.5	121
ENSRNOG00000000392	1000	1247.99	1258	1165	1189	1129
ENSRNOG00000000394	526.008	487.143	672.722	583.543	524.253	461.965
ENSRNOG00000000395	969	968	1021	1114	1092	1103
ENSRNOG00000000396	1390	1311	1458	1406	1384	1488
ENSRNOG00000000397	4728	5194	5813	5583	5013	5727
ENSRNOG00000000398	373	428	502	481	452	501
ENSRNOG00000000401	8	1	0	1	3	1
ENSRNOG00000000405	3	7	15	28	6	5
ENSRNOG00000000406	409	565	491	596	514	648
ENSRNOG00000000407	825	937	890	805	848	845
ENSRNOG00000000408	727.635	781	777.224	877.838	774.177	824.777
ENSRNOG00000000410	0	1	2	2	0	0
ENSRNOG00000000411	1249.5	1396.81	1412.98	1545.73	1629.45	1554.69
ENSRNOG00000000412	46	44	37	38	13	29
ENSRNOG00000000413	99	14	76	62	63	23
ENSRNOG00000000414	219	228	297	220	186	269
ENSRNOG00000000415	1063	1242	1290	1286	1245	1306
ENSRNOG00000000417	9366.63	10197.6	9689.36	8113.61	8099.13	8633.54
ENSRNOG00000000418	989	1071	1215	945	918	886
ENSRNOG00000000419	52.1161	228.99	85.031	157.721	110.05	116.259
ENSRNOG00000000420	1722	1781	2146	1970.99	2042	1876
ENSRNOG00000000421	1424	1701	1687	1834	1871	1777
ENSRNOG00000000422	848	908	994	1021	976	883
ENSRNOG00000000423	115	136	130	146	207	182
ENSRNOG00000000428	26	22	48	37	31	19
ENSRNOG00000000431	2847	3202	3577	3393	3315	3035
ENSRNOG00000000432	500	392	474	438	427	433
ENSRNOG00000000433	41.9999	55	37	77	106	43
ENSRNOG00000000435	1126	1181	1080	1161	1223	1200
ENSRNOG00000000436	215	212	291	207	194.065	201
ENSRNOG00000000437	4540	4705	4194	4819	4644.93	4378
ENSRNOG00000000438	925	1317	1112	1612	1782.01	1733
ENSRNOG00000000439	752	1222	1200	1383	1424	1262
ENSRNOG00000000440	2736	3329	3084	3210	3047	2945
ENSRNOG00000000441	239	244	297	309	466	338
ENSRNOG00000000442	1252	1674	1355	1266	1076	1259
ENSRNOG00000000443	186.17	220.192	248.076	261.092	282.39	227.644
ENSRNOG00000000446	0	0.5	0	0	0	0
ENSRNOG00000000451	228	284	155	340	1179	660
ENSRNOG00000000454	1	3	3	6	7	12
ENSRNOG00000000455	104.771	123.906	150.5	178.791	382.789	230.739
ENSRNOG00000000456	83.0979	71.6083	99.1945	98.1872	174.239	61.224
ENSRNOG00000000457	191.414	223.224	213.294	222.708	373.602	296.692
ENSRNOG00000000459	79	111	109	109	160	115
ENSRNOG00000000461	7572	8865	9005	9057	9210.99	9417
ENSRNOG00000000463	1563.89	1621.76	1742.33	621.571	657	769.312
ENSRNOG00000000464	1814	2070	2073	2037	1957	1958
ENSRNOG00000000465	3708.99	3968.99	4042	3740	3422	3585
ENSRNOG00000000466	226	241	346	294	269	258
ENSRNOG00000000467	1594	1616	1878	1656	1598	1485
ENSRNOG00000000470	3064.32	3369.64	3750.77	3512.44	3715.7	3817.12
ENSRNOG00000000471	105	149	156	170	152	157
ENSRNOG00000000473	882	950.999	930.999	838.001	837	698
ENSRNOG00000000474	2381.23	2855.51	2822.93	2825.26	2763.84	2855.57
ENSRNOG00000000476	1007	1125	1106	1207	1078	1060
ENSRNOG00000000477	1634.55	1968.63	1752.1	1664.97	1813.16	1749.95
ENSRNOG00000000479	2822	3049	3434	3619	3343	3309
ENSRNOG00000000480	762	806	790	785	829	953
ENSRNOG00000000481	1923	2339	2244	2433	2350	2111
ENSRNOG00000000483	2826	3251	2706	2163	2135	2331.99
ENSRNOG00000000485	3118	3497	3409	3321	3633	3112
ENSRNOG00000000486	16	26	19	19	8	11
ENSRNOG00000000488	2884.19	3133.41	3440.08	2671.94	3675	3063.57
ENSRNOG00000000490	4320.71	4034.57	5677.1	4568.62	3555.21	3348.07
ENSRNOG00000000491	205	234	307	307	367	350
ENSRNOG00000000493	2995.02	3213.44	3560.76	3754.43	3450	3274
ENSRNOG00000000495	580	603	667	513	421	599
ENSRNOG00000000498	2054	2212	2085	2039	1936	2125
ENSRNOG00000000499	129	129	121	225	202	196
ENSRNOG00000000500	84	63	94	64	64	73
ENSRNOG00000000501	1332	1559	1851	1446	1586	1659
ENSRNOG00000000502	72.2896	98.2231	134.372	111.286	207.87	104.115
ENSRNOG00000000503	1633.65	1708.81	1663.34	1929.99	2074.34	1904.19
ENSRNOG00000000504	860	938	1065	1076	1019	1047
ENSRNOG00000000505	7563	7519.24	10355	8141.95	9119.31	8703.08
ENSRNOG00000000506	3067.54	3686.21	3445.83	3538.76	3592.42	3573.41
ENSRNOG00000000507	55	34	36	63	41	60
ENSRNOG00000000508	0	0	0	0	0	1
ENSRNOG00000000510	0	0	0	3	3	1
ENSRNOG00000000511	2667	3071	2960	2819	2822	2903
ENSRNOG00000000512	125	161	151	174	206	241
ENSRNOG00000000513	2509	2756	2563	2433	2645	2532
ENSRNOG00000000515	890.133	1137.78	1171.93	1505.5	1249.48	1539.22
ENSRNOG00000000516	3	1	0	7	2	1
ENSRNOG00000000517	462	539	526	548	438	540
ENSRNOG00000000519	1398.29	2013.38	1801.73	1994.06	1690.64	1852.53
ENSRNOG00000000520	6388.34	8339	8168.73	9830.79	9763	9952.74
ENSRNOG00000000521	287	260	349	710.561	435.136	371
ENSRNOG00000000522	420	265.006	279.695	255.663	320.412	269.303
ENSRNOG00000000523	1261	1196	1354	1338	1312	1264
ENSRNOG00000000524	1919	1929	1939	2092	2112	1945.17
ENSRNOG00000000525	347	330	461	586	544	445
ENSRNOG00000000527	8967	10141	10702	11092	10374	9759
ENSRNOG00000000528	89	97	109	119	119	119
ENSRNOG00000000529	293	411	440	468	500	448
ENSRNOG00000000531	224	259	290	242	266	292
ENSRNOG00000000532	2487	2859	2755	2848	2720	2615.99
ENSRNOG00000000536	253	276.424	205	178	201	178
ENSRNOG00000000540	340	348	336	318	294	338
ENSRNOG00000000541	3346	3724	4054	3817	3948	3933
ENSRNOG00000000542	22	66	27	33	18	18
ENSRNOG00000000543	293.958	293.551	259.305	378.845	318.262	369.906
ENSRNOG00000000546	423	531	553	616	592	629
ENSRNOG00000000547	103	129	160	103	86	111
ENSRNOG00000000549	934	1084	1114	1318	1262	1337
ENSRNOG00000000551	120	164	150	185	193	192
ENSRNOG00000000552	1735	2014	2342	1849	2227	2216
ENSRNOG00000000556	0	0	0	0	1	1
ENSRNOG00000000557	4180	4506	4989	5069	4509	4513
ENSRNOG00000000559	2	1	0	2	5	1
ENSRNOG00000000560	276	335	371	444	404	363
ENSRNOG00000000561	1095	1343	1177	987	1083	1190
ENSRNOG00000000562	19	17	24	18	65	36
ENSRNOG00000000563	855	921	725	845	743	827
ENSRNOG00000000564	33	37	44	41	1319.01	29
ENSRNOG00000000565	1168	1488	1364	1283	1263	1213
ENSRNOG00000000566	839	893	1045	1068	1090	1183
ENSRNOG00000000567	1830.03	2222.56	1761.59	1777.42	1555.45	1682.05
ENSRNOG00000000568	440.587	493.202	537.307	512.425	497.955	477.601
ENSRNOG00000000569	392	467	500	562	594	602
ENSRNOG00000000571	6471	7470	7806	8344	7984	7661
ENSRNOG00000000572	693.257	871.352	751.035	548.526	444.13	500.99
ENSRNOG00000000574	0	0	0	0	0	0
ENSRNOG00000000576	568	746	736	820	730	779
ENSRNOG00000000579	4636.96	5859.93	4809	5462.97	6419	5133.9
ENSRNOG00000000580	15	5	14	11	4	11
ENSRNOG00000000581	851.999	951	1089	1113	889	1060
ENSRNOG00000000582	15	12	10	23	25	18
ENSRNOG00000000583	1948	2372	1874	2266	1981	2320
ENSRNOG00000000585	2577	3116	3131	3121	2843	2868
ENSRNOG00000000586	910	954	985	954	879	855
ENSRNOG00000000587	406	444	459	371	403	361
ENSRNOG00000000588	629	674	581	524	621	647
ENSRNOG00000000589	0	2.39626	1	0	3	8
ENSRNOG00000000590	2.14152	3.27468	11.7928	10.5161	10.5883	13.978
ENSRNOG00000000593	3128.03	3203.32	3895.27	3512.68	2824.38	3590.05
ENSRNOG00000000595	1218	1605	1641	1413	1329	1473
ENSRNOG00000000596	1388	1517	1568	1510	1531	1515
ENSRNOG00000000597	1.22603	14.843	3.74525	3.7604	3.73534	6.134
ENSRNOG00000000598	897.774	1100.16	1110.25	1002.24	937.265	1057.87
ENSRNOG00000000599	5957	6286	6401	6306	5364	6306
ENSRNOG00000000604	4650	5058	5240	4729	4887	4806
ENSRNOG00000000605	9	10	22	13	18	9
ENSRNOG00000000606	14	6	13	10	5	10
ENSRNOG00000000607	3	1	0	0	0	0
ENSRNOG00000000609	397.269	495.287	424.918	530.244	437.443	454.277
ENSRNOG00000000610	369	334	483	367	435	415
ENSRNOG00000000611	859	1059	881	1144	1332	1207
ENSRNOG00000000613	978	1173	1426	1186	1166	1136
ENSRNOG00000000614	3549	3794	3831	4192	3756	3822
ENSRNOG00000000618	156	126	150	95	79	85
ENSRNOG00000000620	0	0	0	0	0	0
ENSRNOG00000000622	1981	2247	3022.89	2518	2490	2173
ENSRNOG00000000630	0	0	0	0	0	1.01086
ENSRNOG00000000632	3904	4337	4648	4849	4687	4703
ENSRNOG00000000633	772.485	1016.76	1006.06	909.905	932.988	931.35
ENSRNOG00000000634	98	58	106	141	158	122
ENSRNOG00000000636	190	231	236	269	240	257
ENSRNOG00000000638	218.269	293.399	287.252	292.828	259.731	269.517
ENSRNOG00000000639	338	350	360	345	336	408
ENSRNOG00000000640	18	21	20	22	21	15
ENSRNOG00000000641	299.967	271.922	348.497	342	363.943	359.856
ENSRNOG00000000645	3595	4284	3943	5122	4182	4574
ENSRNOG00000000648	2937	2742	3432	3361	2621	3560
ENSRNOG00000000650	0	0	0	0	0	0
ENSRNOG00000000653	228	189	248	239	224	244
ENSRNOG00000000655	133.354	179.716	222.261	209.485	322.81	238.258
ENSRNOG00000000657	581	713	735	813	737	825
ENSRNOG00000000658	517	604	609	490	494	614
ENSRNOG00000000661	691	940	890	717	742	720
ENSRNOG00000000662	79	92	102	97	113	93
ENSRNOG00000000663	1244	1450	1599	1479	1522	1524
ENSRNOG00000000664	497	591	599	553	636	599
ENSRNOG00000000665	1435	1682	1735.99	1754	1666.01	1744
ENSRNOG00000000691	133	156	153	208	234	181
ENSRNOG00000000692	893	1085	1103	920	1052	982
ENSRNOG00000000693	0	2	5	7	6	5
ENSRNOG00000000695	828	923	865	847	668	824
ENSRNOG00000000697	5007	5842	5670	5312	5206	5010
ENSRNOG00000000699	147	158	220	210	359	208
ENSRNOG00000000700	625	609	589	827	733	738
ENSRNOG00000000701	1127	1056	1473	1146	1207	1228
ENSRNOG00000000702	1388	1444	1506	1281	1287	1311
ENSRNOG00000000704	813.749	793.932	753.806	1090.7	1202.83	1125.93
ENSRNOG00000000708	53	56	59	123	75	98
ENSRNOG00000000713	0	0	0	0	0	0
ENSRNOG00000000715	0	6	2	5	0	5
ENSRNOG00000000716	0	0	1	0	0	0
ENSRNOG00000000718	1578	1719	1544	2144	1754	1999
ENSRNOG00000000720	307	373	416	460	444	404.871
ENSRNOG00000000723	21.2029	31.9691	52.2926	41.5247	37.0273	15.3015
ENSRNOG00000000726	0	0	0	0	0	0
ENSRNOG00000000728	150	71	102	134	89	69
ENSRNOG00000000729	375.055	402.047	360	365.06	377.977	354.097
ENSRNOG00000000746	0	0	0	0	0	0
ENSRNOG00000000747	0	0	0	0	0	0
ENSRNOG00000000748	0	6.14647	11.1356	24.7267	3.06167	4.47432
ENSRNOG00000000749	0	0	0	0	0	0
ENSRNOG00000000759	0	0	0	0	0	0
ENSRNOG00000000763	84	66	77.1495	119.489	110.413	117
ENSRNOG00000000765	0	0	0	0	0	0
ENSRNOG00000000767	0	0	0	0	0	0
ENSRNOG00000000768	0	0	0	4.64217	4	0
ENSRNOG00000000774	2706	3713.74	2612.86	2341.44	2245.53	2579.5
ENSRNOG00000000775	295.391	377	302	364	338	357
ENSRNOG00000000777	231.374	235.137	262.032	210.145	298.859	258.041
ENSRNOG00000000778	123.195	153.74	197.346	132.946	145	150.146
ENSRNOG00000000779	544	588	642	744	617	571
ENSRNOG00000000780	1444	1702	1675	1905	1943	1954
ENSRNOG00000000781	26	51	57	73	69	56
ENSRNOG00000000782	35	30	64	43	131	89
ENSRNOG00000000783	0	0	0	0	0	0
ENSRNOG00000000785	524.94	499.139	677.888	569.726	462.023	587.475
ENSRNOG00000000786	1036	1322	1588	1600	1648	1769
ENSRNOG00000000787	50.3831	43.8418	65.5387	66.072	69.8001	77.1121
ENSRNOG00000000795	422.929	557.867	570.944	634.667	767.821	618
ENSRNOG00000000796	4450	4284	5863	6205	4846	5913
ENSRNOG00000000798	1142	1358	1471	1233	1429	1221
ENSRNOG00000000799	3268	3631	4103	3321	3617	3565
ENSRNOG00000000800	673	686	666.001	778.999	778	672.999
ENSRNOG00000000801	113	126	149	157	170	149
ENSRNOG00000000802	132	127	214	200	135	188
ENSRNOG00000000804	833.527	1146.14	1114.43	1270.68	1230.12	1213.29
ENSRNOG00000000805	2402.73	2755.16	2240.95	3282.45	3181.15	3044.4
ENSRNOG00000000808	967	989	1042	950	895	820
ENSRNOG00000000809	2319	2802	2450	1991	1704	2008
ENSRNOG00000000811	24.4374	19.6599	42.2705	55.0773	52.5633	33.0263
ENSRNOG00000000812	790.103	857.234	880.293	882.575	921.639	771.456
ENSRNOG00000000814	0	0	4	0	1	0
ENSRNOG00000000815	51	33	99	91	97	86
ENSRNOG00000000816	2289	2378	2258	1910	2304	2121
ENSRNOG00000000818	1357	1678	1290	1225	1413.33	1275.87
ENSRNOG00000000823	899	853	1094	1131	1129	1186
ENSRNOG00000000824	851	956	1024	1091	916	944
ENSRNOG00000000825	0	1	0	2	1	1
ENSRNOG00000000826	878	900	1137	1060	1094	1120
ENSRNOG00000000827	321	271	310	307	325	315
ENSRNOG00000000831	547	670	676	730	673	674
ENSRNOG00000000833	1431	1607	1596	1480	1457	1566
ENSRNOG00000000836	14	13	9	11	17	2.65735
ENSRNOG00000000837	0.0140035	0.0629544	0.0467859	0.0547672	0.0669089	0.00690431
ENSRNOG00000000838	7	3	1	3	3	4
ENSRNOG00000000839	251	254	325	237	267	263
ENSRNOG00000000840	12	29	14	36	39	19
ENSRNOG00000000841	21704.9	26694.5	25271.5	25310.6	22871.3	24537.2
ENSRNOG00000000842	3773	3818	4001.71	3482	3416	3520.01
ENSRNOG00000000843	34	52	32	64	27	52
ENSRNOG00000000844	118	138	198	134	136	143
ENSRNOG00000000846	0	0	0	0	0	0
ENSRNOG00000000847	3219.67	3544.11	3687.04	3921.43	4346.52	3529.15
ENSRNOG00000000848	433	480	581	587	577	572
ENSRNOG00000000850	49	53.9999	119	44	70	57
ENSRNOG00000000851	10194.7	11653	10673	10388	11245	10290.8
ENSRNOG00000000852	30454	34007	30369	31058	32313	30380
ENSRNOG00000000853	185	160	205	237	258	181
ENSRNOG00000000854	28	19	18	15	3	10
ENSRNOG00000000855	5	11	18	26	21	21
ENSRNOG00000000857	178	201	182	129	98	142
ENSRNOG00000000858	330	394	442	323	309	333
ENSRNOG00000000860	76	56	67	45	39	53
ENSRNOG00000000861	6.02475	16.1381	7.06229	11.0741	10.092	13.1373
ENSRNOG00000000866	3368.88	4096	4311	4421	3903	4587
ENSRNOG00000000867	5602	6253	6222	4756	5076	4778
ENSRNOG00000000869	304	332	307	419	375	399
ENSRNOG00000000871	7.00703	14.0063	11.0034	8.00183	11.0014	12.0068
ENSRNOG00000000873	0	0	0	4	0	5
ENSRNOG00000000875	16192	18600	17107	24411	22486	25668
ENSRNOG00000000878	195	205	182	337	236	246
ENSRNOG00000000879	637	752.105	741.364	1191.42	934	1052.4
ENSRNOG00000000881	1018.74	1107	1113.42	1384.99	1287.8	1337.12
ENSRNOG00000000885	1282	1348	1073	845	868	824
ENSRNOG00000000886	2	0	4	0	2	4
ENSRNOG00000000887	0	0	0	0	0	0
ENSRNOG00000000888	530	653	797	755	715	722
ENSRNOG00000000889	110.276	103.69	150.069	108.668	57.321	71.0326
ENSRNOG00000000891	281.632	307.241	310.933	277.57	295.222	239.178
ENSRNOG00000000893	2201	2370	2373	2894	3159	2746
ENSRNOG00000000894	935.001	929	808.999	1008	830	904.001
ENSRNOG00000000895	433	485	532	490	523	546
ENSRNOG00000000896	0	0	0	0	0	0
ENSRNOG00000000897	39	29	16	22	25	17
ENSRNOG00000000900	700.999	713	798.001	782.001	705	745
ENSRNOG00000000901	382	327	455	390	398	419
ENSRNOG00000000902	1686	1792	2304	1773	1916	1966
ENSRNOG00000000903	425	365	463	416	370	426
ENSRNOG00000000904	2	3	8	12	14	5
ENSRNOG00000000905	110	109	92	96	109	105
ENSRNOG00000000906	630	613	853	611	631	741
ENSRNOG00000000907	111	107	155	210	175	144
ENSRNOG00000000909	853	1052	1178	998	969	995
ENSRNOG00000000913	1658	1712	1631	1852	1629	1608
ENSRNOG00000000916	35.3087	33.2225	8.82885	22.0538	13.9893	10.9612
ENSRNOG00000000917	84	93	113	86	129	89
ENSRNOG00000000918	472.881	402.6	625.001	563.091	465.304	450.693
ENSRNOG00000000920	20	15	11	12	15	11
ENSRNOG00000000921	1047	1430	1501	1915	1784	1812
ENSRNOG00000000922	746.999	806	987.999	879	919	835
ENSRNOG00000000923	4978	5417	6477	5267	4963	5151
ENSRNOG00000000924	1876.87	2159.4	1970.75	1850.8	1572.86	1629.33
ENSRNOG00000000925	214	232	229	270	272	252
ENSRNOG00000000926	1107	1253	1485	1359	1441	1308
ENSRNOG00000000931	2915	3461	3221	3076	3017	3020
ENSRNOG00000000934	64.0182	89.1014	52.2086	64.6595	105.503	118.57
ENSRNOG00000000936	722	958	885	914	969	921
ENSRNOG00000000937	74	80	91	86	105	76
ENSRNOG00000000938	12581	12464	14990	12440	14011	11761
ENSRNOG00000000940	1406	1631	1638	1575	1286	1661
ENSRNOG00000000942	1040	1062	1097	1217	966	1242
ENSRNOG00000000943	0	0	0	0	0	0
ENSRNOG00000000952	0	0	0	0	0	0
ENSRNOG00000000954	1623	1730	2081	1510	1834	1795
ENSRNOG00000000955	1161.23	1435.14	1390.81	1167.3	1212.13	1278.53
ENSRNOG00000000956	165.069	203.868	178.152	227.523	276.358	334.828
ENSRNOG00000000957	10557.1	10248	13384.9	10333.1	11028.6	10240.5
ENSRNOG00000000958	61.8047	67.56	113.887	85.2806	62.2081	78.5984
ENSRNOG00000000961	0	1	2	0	0	0
ENSRNOG00000000962	376	482	484	513	516	547
ENSRNOG00000000963	1299	1448	1603	919	1131	1024
ENSRNOG00000000964	0	0	0	0	0	2.30544
ENSRNOG00000000967	461	558	564	656	578	535
ENSRNOG00000000968	461	636.197	718	745.232	689.445	709.582
ENSRNOG00000000969	0	0	0	0	0	0
ENSRNOG00000000973	0	1	2	1	0	0
ENSRNOG00000000974	2677	2696	2581	2909	3176	2663
ENSRNOG00000000975	912	1009	1080	1061	1085	1049
ENSRNOG00000000977	766	925	877	881	877	831
ENSRNOG00000000979	291	407	437	436	374	360
ENSRNOG00000000981	1803	2088	2212	2143	2156	1948
ENSRNOG00000000983	299	316	367	409	388	431
ENSRNOG00000000985	1278.93	1659.69	1677.41	1626.32	1474.7	1549.04
ENSRNOG00000000986	1073	1269	1106	1269	1120	1125
ENSRNOG00000000987	620.597	685.682	727.247	695.77	743.443	739.41
ENSRNOG00000000988	1481	1763	1776	1760	1796	1815
ENSRNOG00000000989	1091.4	1003.32	1271.76	1221.23	1286.56	1052.59
ENSRNOG00000000990	4749	4890	5710	5050	5408	5184
ENSRNOG00000000991	2733	2966	3753	3592	3791	3314
ENSRNOG00000000993	2	1.00603	1.02099	0	1.00449	0
ENSRNOG00000000994	977	1169	1215	1388	1276	1382
ENSRNOG00000000996	2282	2183	2517	2507	2408	2399
ENSRNOG00000000999	2170	2540	2279	1974	2087	2096
ENSRNOG00000001001	2	3	2	9	6	4
ENSRNOG00000001003	633	766	818	807	919	897
ENSRNOG00000001004	9650	10256.2	9078.51	8205.05	8751.47	8045.57
ENSRNOG00000001005	3	0	9	2	3	2
ENSRNOG00000001006	12	11	13	29	31	11
ENSRNOG00000001007	512	567	672	804	692	721
ENSRNOG00000001009	1935	2389	2301	2424	2365	1990
ENSRNOG00000001010	1841	1941	2329	1698	1707	1955
ENSRNOG00000001011	410	390	449	327	364	385
ENSRNOG00000001017	0	0	0	0	0	0
ENSRNOG00000001027	0	0	0	0	0	0
ENSRNOG00000001030	8971	10449.9	10425	11080	9632	9094
ENSRNOG00000001031	0	0	2	3	0	2
ENSRNOG00000001032	1054	1316	1408	1375	1197	1241
ENSRNOG00000001033	906	886.54	877	852	809	976
ENSRNOG00000001034	1268	1432	1533	1408	1366	1354
ENSRNOG00000001035	726	858	783	914	754	877
ENSRNOG00000001036	238.661	254.425	344	541.923	419.26	438.102
ENSRNOG00000001037	632	562.46	732.91	614	581	576
ENSRNOG00000001039	1099	1058	1273	1073	1147	1108
ENSRNOG00000001040	802	872	957	922	851	928
ENSRNOG00000001043	348	448	502	455	469	449
ENSRNOG00000001044	1113	1141	1277	1248	1196	1092
ENSRNOG00000001047	987	1044	1049	1011	1081	1166
ENSRNOG00000001048	12	23	29	24	21	21
ENSRNOG00000001049	54553.7	58408.7	71473.7	36610.1	41726.1	46908.6
ENSRNOG00000001050	1581.42	1783.08	1766.12	1993.42	2060.76	2204.01
ENSRNOG00000001052	67	78	69	107	77	101
ENSRNOG00000001053	5445	6183	5630	7128	7334	7584
ENSRNOG00000001055	949	856	990	827	890	804
ENSRNOG00000001056	409	514	609	578	554	534
ENSRNOG00000001057	1364	1106	1071	1296	1118	968
ENSRNOG00000001058	1254	1207	1492	1231	1350	1383
ENSRNOG00000001059	1559.74	1475.15	1438.06	1392.78	1332.62	1383.19
ENSRNOG00000001060	534	594	805	622	651	635
ENSRNOG00000001061	277	306	376	322	384	363
ENSRNOG00000001062	1175.36	1250.95	1305.61	1281.93	1208.17	1168.47
ENSRNOG00000001064	1808	2013	2076	2107.91	1837.68	2108.92
ENSRNOG00000001065	1862.34	1845	1900	1877	1927.28	1897
ENSRNOG00000001066	67	17	516	5	84	5
ENSRNOG00000001068	11208	13370	11745	13850	13373	12234
ENSRNOG00000001069	1081.43	1525.35	1354.32	1473.61	1388.19	1385.65
ENSRNOG00000001070	8567	10101	9535	10006	9381	8563
ENSRNOG00000001071	0	0	0	0	0	0
ENSRNOG00000001072	772.589	823.852	850.581	764.996	595.038	816.469
ENSRNOG00000001073	505.243	647.92	503.687	549.485	516.529	576.596
ENSRNOG00000001074	668	767	816	938	762	939
ENSRNOG00000001079	284.484	288.317	254.366	274.506	288.281	263.265
ENSRNOG00000001080	476	519	686	594	630	555
ENSRNOG00000001081	157	212	201	227	208	167
ENSRNOG00000001082	130	133	154	113	174	132
ENSRNOG00000001083	3489	4390	3646	4586	4499	4704
ENSRNOG00000001086	1193	1418	1420	1453	1637	1459
ENSRNOG00000001088	1536	1727	1850	1499	1576	1511
ENSRNOG00000001090	1355	1722	1650	1873	1556	1712
ENSRNOG00000001091	561	662	672	621	640	677
ENSRNOG00000001092	9	6	8	11	13	8
ENSRNOG00000001094	183	270	280	224	203	237
ENSRNOG00000001098	4172	4567.01	4830	4264.01	3891	4539
ENSRNOG00000001099	228	272	310	310	268	310
ENSRNOG00000001101	2338	2596	2479	2403	2464	2476
ENSRNOG00000001104	992	1029.2	965	989	855	976
ENSRNOG00000001106	826	961	1203	998	972	1054
ENSRNOG00000001107	99.2456	121.432	136.273	129.863	90.3731	125.904
ENSRNOG00000001108	938	1025	1192	1308	1289	1242
ENSRNOG00000001111	1389	1421	1652	1439	1200	1519
ENSRNOG00000001113	2	0	6	3	4	0
ENSRNOG00000001114	756.208	978.316	997.931	1034.87	868.229	1040.4
ENSRNOG00000001115	363	533	452	427	368	324
ENSRNOG00000001117	201	266	214	201	205	218
ENSRNOG00000001120	2819.92	3137.1	2733.96	3158.19	2534.85	3067.06
ENSRNOG00000001123	415	465	411	503	404	429
ENSRNOG00000001124	515.725	596.526	666.175	500.103	365.187	481.065
ENSRNOG00000001126	2067	2165	2282	2306	2276	2108
ENSRNOG00000001128	30	28	37	28	61	26
ENSRNOG00000001129	626	866	738	653	627	673
ENSRNOG00000001130	29.9097	10.2258	21.9363	63.0211	11.1205	12.452
ENSRNOG00000001134	1299.76	1556.32	1775.47	1356.45	1560.72	1473.07
ENSRNOG00000001135	1011	1166	1245	1307	1197	1205
ENSRNOG00000001136	8527	7904	10811	7816	8955	8222
ENSRNOG00000001138	437	409	432	349	520	470
ENSRNOG00000001139	2335	2691	2724	2562	2879	2809
ENSRNOG00000001141	6	3	12	19	3	9
ENSRNOG00000001142	2325	2975	3149	3206	3069	3087
ENSRNOG00000001143	1227	1452.01	1258.04	1220	1172.36	1453.04
ENSRNOG00000001148	54581	55489	65071	53660	58322	58271
ENSRNOG00000001149	5167	5964	5638	6069	5689	5614
ENSRNOG00000001151	51	87	88	68	86	108
ENSRNOG00000001152	18.3147	19.0056	13.2523	16.2796	7.13719	21.5932
ENSRNOG00000001153	29	34	41	72	66	54
ENSRNOG00000001156	1259	1569	1449	1038	1109	1116
ENSRNOG00000001157	6	24	7	6	18	4
ENSRNOG00000001158	283	434	478	348	445	379
ENSRNOG00000001159	15	6	11	19	19	10
ENSRNOG00000001160	356.799	434.32	444.9	484.013	524	477.499
ENSRNOG00000001161	1241.66	1215.05	1213.86	1323.83	1361.39	1348.45
ENSRNOG00000001162	0	0	0	1	0	0
ENSRNOG00000001163	921	963	1097	943	994	964
ENSRNOG00000001164	0	0	0	0	0	0
ENSRNOG00000001165	13.7762	27.2653	44.3587	33.097	72.805	62.3344
ENSRNOG00000001167	12	14	36	25	45	26
ENSRNOG00000001169	163	212	211	260	291	263
ENSRNOG00000001170	8234	7479	9762	9591	10629	8929
ENSRNOG00000001171	593	586	603	689	641	634
ENSRNOG00000001172	11703	12108	14240	13082	14853	13298
ENSRNOG00000001173	94	73	76.0001	43	53	58
ENSRNOG00000001174	1115	1135	1153	976	1078	1139
ENSRNOG00000001177	1106	1329	1451	1252	1415	1358
ENSRNOG00000001178	1731	2133	1716	2172	2111	2172
ENSRNOG00000001181	394	345	410	388	418	397
ENSRNOG00000001182	1743.13	1741.09	2074.96	1785.29	2009	1833.27
ENSRNOG00000001183	10	5	15	2	7	1
ENSRNOG00000001184	1816	2192	1889	1971	2016	2111
ENSRNOG00000001185	1217	1433	1868	1381	1500	1555
ENSRNOG00000001187	21.1476	33.6866	44.5319	41.4712	39.8587	33.3213
ENSRNOG00000001189	1327.78	1531.22	1443.53	1581.33	1403.85	1409.98
ENSRNOG00000001190	3058	3525	3474	3373	3515	3883
ENSRNOG00000001191	760	787	807	756	832	829
ENSRNOG00000001192	1735	1872	2126	2060	2101	2023
ENSRNOG00000001193	22	26	36	29	39	26
ENSRNOG00000001194	2489	3001	2715	2353	2413	2486
ENSRNOG00000001195	410	523	463	464	462	435
ENSRNOG00000001198	230	239	275	218	284	294
ENSRNOG00000001199	286	318	280	411	463	431
ENSRNOG00000001201	581	565	819	694	708	762
ENSRNOG00000001203	1569	1675	1943	1644	1778	1563
ENSRNOG00000001204	4954	5110	5806	5349	5278	5102
ENSRNOG00000001205	1250	1366	1360	1410	1373	1331
ENSRNOG00000001210	1264	1393	1569	1279	1181	1317
ENSRNOG00000001211	1171	1123	1552	1387	1422	1323
ENSRNOG00000001212	3	1	0	3	5	3
ENSRNOG00000001213	0	0	0	0	3	0
ENSRNOG00000001214	4018	5335	5096	4427	4781	4816
ENSRNOG00000001215	616	711	832	820	815	736
ENSRNOG00000001216	46	24	44	33	35	26
ENSRNOG00000001217	127	132	125	125	142	152
ENSRNOG00000001218	0	0	0	0	0	0
ENSRNOG00000001219	8	6	6	7	11	7
ENSRNOG00000001220	0	0	0	0	0	0
ENSRNOG00000001222	774	862	1070	1049	951	1094
ENSRNOG00000001223	2996	3361	3505	4102	3832	3930
ENSRNOG00000001224	121.211	123.89	150.558	176.641	167.241	175.954
ENSRNOG00000001225	804.096	973.616	1089.06	1017.01	1036.23	1032.5
ENSRNOG00000001226	2	7	3.0006	6	1	6
ENSRNOG00000001227	2027	2172	2139	2514	2425	2567
ENSRNOG00000001228	2408	2650	2982	3140	3040	2795
ENSRNOG00000001229	14669	16385.6	15468.7	13763	15203.6	14037.1
ENSRNOG00000001232	532	677	701	635	708	618
ENSRNOG00000001235	4369	4911	5219	4727	5096	4862
ENSRNOG00000001236	704.828	944	1055.86	815.884	785	883
ENSRNOG00000001237	4981.99	5458.01	4963.99	5131.99	5475	4889
ENSRNOG00000001238	2084	2006.01	2279.01	2127	2381.99	2153
ENSRNOG00000001239	1783	1906	1846	2060	2241	1940
ENSRNOG00000001241	431	423	519	342	336	393
ENSRNOG00000001242	3288	3352	2177	2393	2277	2130
ENSRNOG00000001243	1363	1539	1443	1349	1242	1509
ENSRNOG00000001245	913	1031	916	1064	1050	1000
ENSRNOG00000001247	1531	1735	1779	1801	1682	1693
ENSRNOG00000001249	11892	13034	11586	12068	11469	11156
ENSRNOG00000001250	513	629	766	702	650	678
ENSRNOG00000001251	0	2	0	2	6	3
ENSRNOG00000001252	588	474	504	493	501	557
ENSRNOG00000001253	4856	5031	5229	4562	4531	4209
ENSRNOG00000001254	21628	21007	20051	24842	21778	19360
ENSRNOG00000001255	1924	2266	2101	2037	1710	2171
ENSRNOG00000001256	4537	4863	3931	4442	4343	4116
ENSRNOG00000001258	371	480	423	418	451	431
ENSRNOG00000001259	567	593	541	507	460	534
ENSRNOG00000001260	142	143	181	183	134	190
ENSRNOG00000001261	125	82	70	82	36	35
ENSRNOG00000001262	3.99979	3.99924	1.99982	1.99959	3.99781	0.999987
ENSRNOG00000001265	1381	1325	1407	1381	1410	1234
ENSRNOG00000001269	6814	7711	6841	7485	7360	7037
ENSRNOG00000001270	90.2497	113.152	132.255	97.4808	107.35	90.8339
ENSRNOG00000001271	1979.78	2321.34	2158.28	2732.51	2861.14	2860.96
ENSRNOG00000001272	1684	2030	1965	1823	1505	1813.01
ENSRNOG00000001273	468	448	551	692	909	676
ENSRNOG00000001274	1248	1404	1667	1682	1748	1675
ENSRNOG00000001275	326	402	323	490	465	504
ENSRNOG00000001276	1356	1520	1479	1256	1354	1476
ENSRNOG00000001277	398	429	515	533	560	538
ENSRNOG00000001278	231.245	295.62	299.328	306.937	306.288	280.129
ENSRNOG00000001283	750	760	787	685	742	708
ENSRNOG00000001284	0	0	0	0	1	0
ENSRNOG00000001285	6802.61	5789.22	6322.18	6597.79	5910.81	6395.59
ENSRNOG00000001287	75	88	94	89	90	99
ENSRNOG00000001288	154	171	205	150	119	159
ENSRNOG00000001289	609	558	593	602	743	635
ENSRNOG00000001293	2133	2797	2810	2797	2794	2695
ENSRNOG00000001294	766	791	874	774	788	972
ENSRNOG00000001295	110	133	187	133	150	122
ENSRNOG00000001296	291	98	93	125	156	314
ENSRNOG00000001297	845	850	1012	1116	1047	1031
ENSRNOG00000001298	3	0	0	1	2	4
ENSRNOG00000001299	2100	2304	2239	2423	2168	2431
ENSRNOG00000001300	532	422	470	503	429	615
ENSRNOG00000001302	291	334	274	241	282	248
ENSRNOG00000001303	3609	3962	3942	3975	3967	4082
ENSRNOG00000001304	1114	1263	1145	1148	1247	1267
ENSRNOG00000001309	365	424	468	321	371	395
ENSRNOG00000001311	172	259	272	152	152	218
ENSRNOG00000001312	633	888	836	920	1361	1211
ENSRNOG00000001313	93	101	101	73	77	100
ENSRNOG00000001314	609	647	721	779	719	634
ENSRNOG00000001315	160	177	190	184	188	199
ENSRNOG00000001316	7274	7017	7508	6569	6468	6661
ENSRNOG00000001317	1181	1287	1354	1340	1178	1306
ENSRNOG00000001323	370	439	460	497	445	473
ENSRNOG00000001324	36.2414	42.7865	24.4759	37.5187	30.9676	27.3444
ENSRNOG00000001325	270	485	495	355	364	433
ENSRNOG00000001329	2	0	2	3	4	0
ENSRNOG00000001331	630	689	715	661	751	779
ENSRNOG00000001333	6	1	0	8	3	10
ENSRNOG00000001335	1332	1400	1882	1939	1395	2084
ENSRNOG00000001336	378	500	625	560	605	489
ENSRNOG00000001337	2224	2483	2218	2232	2113	2192
ENSRNOG00000001338	8	2	112	6	32	11
ENSRNOG00000001339	675.453	647.027	835.773	676.667	844.252	775.158
ENSRNOG00000001341	135	132	172	165	147	201
ENSRNOG00000001342	176.5	154.367	167.795	360.101	355.133	340.018
ENSRNOG00000001344	3835	3878	4678	4626	5105	4980
ENSRNOG00000001345	1033	1207	1392	1294	1218	1191
ENSRNOG00000001346	1260	1523	1642	1575	1705	1578
ENSRNOG00000001347	130.758	90.6485	127.21	88.9737	113.521	115.03
ENSRNOG00000001348	1289	1338	1626	1457	1369.99	1286
ENSRNOG00000001349	5183	5635	6242	5090	5117	4882
ENSRNOG00000001350	742	828	961	794	726	851
ENSRNOG00000001351	1119	1437	1434	1343	1307	1441
ENSRNOG00000001352	1719	2014	1753	1654	1482	1684
ENSRNOG00000001353	705	883	932	844	762	874
ENSRNOG00000001355	3388	3780	3633	3501	3975	3755
ENSRNOG00000001357	58	80	81	75	95	117
ENSRNOG00000001360	7	10	15	12	6	4
ENSRNOG00000001367	688	1076	789	606	460	730
ENSRNOG00000001368	0	1	0	0	0	0
ENSRNOG00000001369	2	2	7	12	7	2
ENSRNOG00000001374	14	12	10	12	20	8
ENSRNOG00000001375	90	138	107	135	98	123
ENSRNOG00000001376	1476	1884	1654	2943	2866	2981
ENSRNOG00000001377	2141	2248	2450	1997	2178	2178
ENSRNOG00000001378	93	85	159	132	137	151
ENSRNOG00000001379	2	13	9.70549	10	3	12
ENSRNOG00000001383	270	366	370	361	333	367
ENSRNOG00000001385	1801	2266	2361	2398	2364	2147
ENSRNOG00000001387	621.17	833.81	772.255	778.73	793.572	791.7
ENSRNOG00000001388	12	36	23	15	23.9999	25
ENSRNOG00000001389	16	39	31	41	46	38
ENSRNOG00000001391	14	5	16	9	28	13
ENSRNOG00000001392	0	0	0	0	3	0
ENSRNOG00000001396	2086	2026	2082	2348	2684	2336
ENSRNOG00000001397	934.11	1074	1070.18	855.438	961	898.809
ENSRNOG00000001399	4356.79	5680.9	5196.25	4080.11	4071.45	4122.88
ENSRNOG00000001402	3017	3445	3031	3627	3333	3042
ENSRNOG00000001404	298	401	471	509	542	370
ENSRNOG00000001407	31	24	118	13	68	21
ENSRNOG00000001408	3	0	5	15	1	5
ENSRNOG00000001409	8884	9271	10447	9779	10590	9364
ENSRNOG00000001410	1868.14	2482.37	2347.17	1704.07	1713.48	2069.48
ENSRNOG00000001412	14	6	3	8	1	10
ENSRNOG00000001414	361.776	475.317	415.425	456.91	389.611	417.847
ENSRNOG00000001415	1493	1648	1562	1671	1737	1558
ENSRNOG00000001416	10	26	19	20	23	31
ENSRNOG00000001417	2019.38	2379.75	1988.91	2097.06	2131.99	2306.16
ENSRNOG00000001418	1073.62	1085.25	1312.09	1204.95	1189.01	1122.84
ENSRNOG00000001419	162.718	225.219	220.109	291.586	277.899	255.455
ENSRNOG00000001420	2099	2597	2809	2800	3264	3067
ENSRNOG00000001422	1249	1073	1226	860	833	727
ENSRNOG00000001424	2834	2928	3317	3076	2959	3549
ENSRNOG00000001425	320	435	370	317	393	335
ENSRNOG00000001426	840.063	960.125	1046.82	992.976	1039.76	1160.58
ENSRNOG00000001427	242.16	310.533	301.331	366.55	346.191	346.507
ENSRNOG00000001428	225	237	272	256	333	256
ENSRNOG00000001429	1012	1275	1554	1255	1389	1242
ENSRNOG00000001430	1084	1196	1575	1349	1268	1225
ENSRNOG00000001431	138	112	121	144	115	117
ENSRNOG00000001432	895	1051	1101	1133	1218	1188
ENSRNOG00000001434	0	0	0	1	0	1
ENSRNOG00000001435	124	145	120	177	189	161
ENSRNOG00000001436	2510	3004	2444	2645	2671	2636
ENSRNOG00000001439	356	438	330	354	404	326
ENSRNOG00000001440	6992	7252	8264	8045	8655	7467
ENSRNOG00000001441	853	916	1124	899	991	963
ENSRNOG00000001442	2230	2786	2882	3091	3019	2763
ENSRNOG00000001443	651	765	749	919	644	674
ENSRNOG00000001444	0	0	0	0	0	0
ENSRNOG00000001448	3821	3783	3642	3574	3416	3997
ENSRNOG00000001449	6524	7094	6064	6784	6839	6537
ENSRNOG00000001450	610	711	773	671	662	663
ENSRNOG00000001451	0	0	0	0	0	0
ENSRNOG00000001452	24	19	38	33	28	22
ENSRNOG00000001453	6336.92	6809	6457	5668.89	5221	5865.89
ENSRNOG00000001454	9855	10968	11318	10741	11313	11029
ENSRNOG00000001455	1966	2017	2114	1911	1941	1925
ENSRNOG00000001456	3672	4254	4063	4136	3517	4136
ENSRNOG00000001457	1277	1414	1523	1352	1438	1343
ENSRNOG00000001465	493	700	683	825	533	810
ENSRNOG00000001466	0	0	0	0	1	0
ENSRNOG00000001469	82558	58223.9	51443	87695	63304	56899
ENSRNOG00000001470	941	1052	1082	1080	1069	974
ENSRNOG00000001474	11	13	19	5	8	12
ENSRNOG00000001476	1063	1128	1162	1269	1118	1052
ENSRNOG00000001478	1902.51	2159.71	1863.62	1804.61	1599.98	1652.98
ENSRNOG00000001479	10962.4	12571.1	11735.3	10682.9	10451.9	10953.4
ENSRNOG00000001480	297.306	450.128	431.476	459.547	408.812	411.88
ENSRNOG00000001483	667.087	703.185	822.5	640.669	709.313	672.974
ENSRNOG00000001484	74	82	72	113	66	95
ENSRNOG00000001488	2971	3344	4116	4183	3629	3501
ENSRNOG00000001489	858.145	788.395	866.691	1065.99	961.759	976.135
ENSRNOG00000001490	292	302	346	320	303	360
ENSRNOG00000001492	227.736	249.54	178.401	248.388	225.404	256.491
ENSRNOG00000001493	453	502	548	617	626	492
ENSRNOG00000001494	2639	3210	3384	3557	3509	3155
ENSRNOG00000001499	700	813	775	588	601	722
ENSRNOG00000001500	1586	1798	1751	1828	2037	1808
ENSRNOG00000001501	5781	6409	6569	4968	5957	5437
ENSRNOG00000001506	36	60	77	95	52	49
ENSRNOG00000001510	0	1.00208	1	0	0	0
ENSRNOG00000001512	0	0	3	0	0	0
ENSRNOG00000001514	2581	2973	3282	2425	2526	2712
ENSRNOG00000001515	450	554	573	592	341	563
ENSRNOG00000001516	54	71	63	98	74	98
ENSRNOG00000001517	750	839	848	909	747	892
ENSRNOG00000001518	3518	3924	3456	3073	2824	2956
ENSRNOG00000001519	4	5	8	9	12	2
ENSRNOG00000001520	3	6	27	20	9	6
ENSRNOG00000001524	1113	1270	1188	1201	1207	1114
ENSRNOG00000001525	134	206	222	238	317	235
ENSRNOG00000001527	102.787	169.426	143.09	149.426	159.049	156.827
ENSRNOG00000001528	88	59	162	146	129	90
ENSRNOG00000001531	116	142	149	183	192	143
ENSRNOG00000001544	1130	1046	1362	1265	1188	1370
ENSRNOG00000001547	558	555	781	688	580	798
ENSRNOG00000001548	1997	2345	2324	2805	2742	2578
ENSRNOG00000001551	2017	2017	2385	2261.86	2203	1997
ENSRNOG00000001554	576	503	606	511	517	677
ENSRNOG00000001555	394	414	470	556	575	518
ENSRNOG00000001557	501	569	624	640	433	610
ENSRNOG00000001559	780	783	884	800	827	810
ENSRNOG00000001566	0	0	0	0	0	0
ENSRNOG00000001567	0	0	0	0	0	0
ENSRNOG00000001570	0	0	0	0	0	0
ENSRNOG00000001571	73	47	77	98	72	82
ENSRNOG00000001572	0	0	0	0	0	2
ENSRNOG00000001573	1338	1512	1670	1744	1637	1556
ENSRNOG00000001575	0	0	3	2	5	2
ENSRNOG00000001577	16	3	6	22	1	2
ENSRNOG00000001578	8	1	3	9	3	7
ENSRNOG00000001580	6	6	6	10	6	7
ENSRNOG00000001581	0	3	0	1	0	2
ENSRNOG00000001582	851	1066	1192	1232	1083	1115
ENSRNOG00000001584	53	48	45	69	65	74
ENSRNOG00000001585	1192	1332	1476	1302	1195	1205
ENSRNOG00000001587	0	0	0	0	0	0
ENSRNOG00000001588	0	1	0	0	0	0
ENSRNOG00000001589	0	0	0	0	0	0
ENSRNOG00000001592	4530	4860	5007	4997	4682.65	4272
ENSRNOG00000001593	272	384	347	413	378	400
ENSRNOG00000001596	2430	3048	3263	3099	2805	2983
ENSRNOG00000001597	1298	1566	1685	1844	1370	1555
ENSRNOG00000001598	939	1144	1286	1359	1147.35	1318
ENSRNOG00000001599	118	221	237	238	234	240
ENSRNOG00000001601	0	0	0	0	0	0
ENSRNOG00000001602	1303	1603	1638	1816	1499	1875
ENSRNOG00000001603	526	414	568	413	488	441
ENSRNOG00000001607	2004	1958	2150	2275	1943	2173
ENSRNOG00000001608	104	102	68	112	92	108
ENSRNOG00000001609	223	223	321	269	250	257
ENSRNOG00000001611	6892	6614	9769	7516	6898	6855
ENSRNOG00000001613	609	793	833	729	778	846
ENSRNOG00000001616	537	730	673	793	678	814
ENSRNOG00000001618	431	495	488	501	424	489
ENSRNOG00000001620	942	1135	1144	919	887	1007
ENSRNOG00000001621	646	583	573	608	538	690
ENSRNOG00000001622	12	6	2	9	4	3
ENSRNOG00000001623	927	1009	951	1080	1050	1152
ENSRNOG00000001627	3023	3328	3341	2819	3204	2858
ENSRNOG00000001628	61	5	30	53	5	7
ENSRNOG00000001629	679	620	729	667	712	612
ENSRNOG00000001632	879.045	880.211	1064.13	991.08	807.008	972.304
ENSRNOG00000001633	4145	4270	4280	5397	5101	4428
ENSRNOG00000001634	21	22	17	22	4	6.54762
ENSRNOG00000001640	666.984	782.55	866.332	652.465	733.118	794.666
ENSRNOG00000001642	800	828	768	1079	897	1008
ENSRNOG00000001643	1188	1502	1488	1367	1396	1398
ENSRNOG00000001644	3	4	2	12	12	3
ENSRNOG00000001645	1933	2115	1969	2185	2171	2323
ENSRNOG00000001647	3797	4558	4507	3330	3705	3590
ENSRNOG00000001652	1180	1236	1078	1148	1075	1230
ENSRNOG00000001653	216	210	229	197	211	226
ENSRNOG00000001654	619	630	878	727	934	667
ENSRNOG00000001656	292	270	350	357	322	367
ENSRNOG00000001657	1268	1639	1420	1814	1549	1570
ENSRNOG00000001658	4	1	0	0	3	1
ENSRNOG00000001662	1688	2006.65	1770	2075	2028	1869
ENSRNOG00000001675	0	0	0	0	0	0
ENSRNOG00000001679	7	12	5	14	11	16
ENSRNOG00000001680	280.05	230.09	202.61	233.273	204.416	212.374
ENSRNOG00000001681	848	935	949	957	978	926
ENSRNOG00000001682	6058	6486	6643	5964	4883	5780
ENSRNOG00000001684	481	447	529	562	666	567
ENSRNOG00000001686	197	271	334	227	241	253
ENSRNOG00000001687	309	294	346	333	269	311
ENSRNOG00000001689	179	245	222	265	225	274
ENSRNOG00000001691	1	0	0	0	0	0
ENSRNOG00000001692	1138	1491	1330	1003	1254	1170
ENSRNOG00000001699	524	520	542	552	496	507
ENSRNOG00000001700	1212	1400	1160	1022	1111	1111
ENSRNOG00000001701	48	76	93	64	59	98
ENSRNOG00000001704	322	287	337	350	414	331
ENSRNOG00000001706	992	1066	1013	884	841	787
ENSRNOG00000001707	139	113	176	121	149	134
ENSRNOG00000001708	5683	7133	5306	5877	6146	5615
ENSRNOG00000001709	10707	14113	12451	12779	12900	12251
ENSRNOG00000001710	1269	1434	1648	1486	1481	1416
ENSRNOG00000001711	33.1347	39.1632	30	46.39	41	56.1875
ENSRNOG00000001712	700	935	773	957	1115	891
ENSRNOG00000001713	1738.77	2211.06	1978.16	2592.29	2295.58	2354.67
ENSRNOG00000001714	238	237	353	356	273	318
ENSRNOG00000001715	171	237	222	211	169	188
ENSRNOG00000001717	1138	1080	1206	1155	988	1233
ENSRNOG00000001719	6527	6565	7454	6871	6773	6586
ENSRNOG00000001720	1996	2045	1991	2368	2479	2471
ENSRNOG00000001724	53.1554	53.0341	116.855	98.792	75.4821	121.738
ENSRNOG00000001726	568	711	611	471	615	620
ENSRNOG00000001727	805	942	981	896	875	909
ENSRNOG00000001728	1034	1087	1021.82	848	840	872
ENSRNOG00000001729	451	527	622	472	495	482
ENSRNOG00000001730	840	891	964	1000	855	1020
ENSRNOG00000001733	1286	1443	1442	1591	1764	1638
ENSRNOG00000001736	127	220	256	278	226	215
ENSRNOG00000001738	23927.8	25964.9	26967.6	24597.4	21499.1	22863.7
ENSRNOG00000001739	156	123	134.074	73.1613	81.0981	79.0877
ENSRNOG00000001742	358.257	440.954	413.06	291.174	302.229	330.57
ENSRNOG00000001746	1700.52	1832.8	2073.99	1626.77	2142.1	1966.74
ENSRNOG00000001747	3317.27	3764	3811.58	4180	3766	3694
ENSRNOG00000001748	625	788	809	681	718	729
ENSRNOG00000001750	95	162	140	146	96	78
ENSRNOG00000001752	788	899	883	894	1031	874
ENSRNOG00000001754	204	217	257	208	233	198
ENSRNOG00000001756	0	2.13728	0	0	0	0
ENSRNOG00000001757	39.8039	50.2356	44.1386	45.2405	43.0938	34.1358
ENSRNOG00000001758	190.424	198.034	197.92	239.731	300.183	284.701
ENSRNOG00000001762	1146	1319	1350	1549	1442	1451
ENSRNOG00000001764	826	826	878	846	870	889
ENSRNOG00000001765	4	2	3	6	4	9
ENSRNOG00000001766	2309	2797	2699	2365	2548	2748
ENSRNOG00000001767	123	151	124	117	93	129
ENSRNOG00000001769	2078	2402.99	2248	1882	2153	1852
ENSRNOG00000001770	43.0371	48.3297	41.3756	58.6913	54.0037	44.4199
ENSRNOG00000001773	420	611	568	621	550	635
ENSRNOG00000001774	894	1063	1083	1021	886	1183
ENSRNOG00000001776	23	18	13	7	7	8
ENSRNOG00000001777	206	125	313	951	181	155
ENSRNOG00000001781	202.123	287.96	236.407	346.819	326.488	358.241
ENSRNOG00000001782	906	1027	960	1026	1011	1016
ENSRNOG00000001783	6342.97	7255	8124.98	7944	7600	7538
ENSRNOG00000001785	9766	11410	9932	8449	8802	9718
ENSRNOG00000001786	1648	1794	2058	2010	2023	2031
ENSRNOG00000001789	1957	2095	2324	2216	2069.97	2350
ENSRNOG00000001792	78	76	96	29	56	61
ENSRNOG00000001793	1416	1459	1336	1351	1233	1443
ENSRNOG00000001794	11.3273	6.66452	2.05822	10.1298	5.76515	2.40014
ENSRNOG00000001796	45	44	47	31	32	28
ENSRNOG00000001797	1156	1201	1439	1228	1296	1267
ENSRNOG00000001803	1149	1117	1321	1256	1301	1199
ENSRNOG00000001804	349	284	348	290	207	321
ENSRNOG00000001806	33	8	182	26	62	11
ENSRNOG00000001807	204.258	185.477	173.717	214.64	167.193	191.753
ENSRNOG00000001808	1711	1794	1914	1819	1684	1662
ENSRNOG00000001809	12	0	53	0	11	0
ENSRNOG00000001811	1341.87	1859.38	1786.18	1676.69	1842.16	1995.76
ENSRNOG00000001813	1067	1184	1261	1443	1036	1316
ENSRNOG00000001815	3189	3927	4513	4937	4430	5051
ENSRNOG00000001816	1165	1393	1675	1249	1318	1196
ENSRNOG00000001817	464	569	570	620	635	639
ENSRNOG00000001820	254	384	311	401	390	424
ENSRNOG00000001821	120.461	201.689	101.988	146.324	142.561	152.723
ENSRNOG00000001823	1216	1496	1413	1586	1179	1302
ENSRNOG00000001825	316	383	421	524	596	637
ENSRNOG00000001827	185	148	215	136	168	173
ENSRNOG00000001828	478.429	431.621	538.396	570.607	426.076	472.99
ENSRNOG00000001829	1398	1542	1664	1574	1671	1344
ENSRNOG00000001830	0	0	0	2	0	1
ENSRNOG00000001833	5618.69	6468.52	6873.29	6396.44	5888.38	6291.75
ENSRNOG00000001834	437	523	533	550	572	607
ENSRNOG00000001837	0	0	4	0	1	0
ENSRNOG00000001839	7.75771	16.121	24.112	17.1512	27.1376	17.8426
ENSRNOG00000001840	1	2	12	4	4	3
ENSRNOG00000001842	913.392	921.734	1076.92	1002.05	1027.7	884.065
ENSRNOG00000001843	563	606	636	686	686	605
ENSRNOG00000001844	375	362	453	395	279	394
ENSRNOG00000001845	1492	1564	1569	1418	1516	1548
ENSRNOG00000001847	607	687	863	927	754	762
ENSRNOG00000001849	2848	3353	3198	3630	3489	3451
ENSRNOG00000001851	126.221	162.108	151.204	172.96	106.893	142.139
ENSRNOG00000001852	1331	1510	1310	1569	1603	1483
ENSRNOG00000001854	204	276	167	234	171	229
ENSRNOG00000001858	124	177	131	133	115	175
ENSRNOG00000001859	388	418	572	510	593	546
ENSRNOG00000001860	3	23	10	20	18	24
ENSRNOG00000001861	185	203	280	254	263	245
ENSRNOG00000001862	7323	8292	8597	8941	9005	8353
ENSRNOG00000001864	58	104	102	82	89	79
ENSRNOG00000001865	48	5	151	0	28	0
ENSRNOG00000001867	1061	957	1193	1290	1236	1257
ENSRNOG00000001868	2341	2666	2468	2659	2293	2591
ENSRNOG00000001869	8	16	7	16	11	13
ENSRNOG00000001870	1444	1499	1651	1565	1568	1611
ENSRNOG00000001872	8.57681	6.50294	27.4245	30.0349	16.1451	28.8441
ENSRNOG00000001873	64.0152	87.0698	94.2034	137.101	109.097	103.119
ENSRNOG00000001874	35	42	49	68	77	89
ENSRNOG00000001875	2230	2648	2678	2520	2377	2324
ENSRNOG00000001876	112	116	152	177	146	122
ENSRNOG00000001877	3689	4629.46	3688	3736.47	4260	3949.47
ENSRNOG00000001878	2426	2679	3031	2778	2799	2831
ENSRNOG00000001880	516	573	588.443	562	631	604
ENSRNOG00000001884	8649	9768	11189	8382	9605	9102
ENSRNOG00000001885	1491	1830	1871	1705	1659	1672
ENSRNOG00000001886	1659	1914	2007	1827	1660	1953
ENSRNOG00000001888	1868	1943	2163	1812	1814	1969
ENSRNOG00000001889	1855.83	1853	2419.8	2216.78	2157.92	2008
ENSRNOG00000001890	478.172	379	600.198	433.225	477.083	449
ENSRNOG00000001891	240	203	305	212	171	215
ENSRNOG00000001892	650	791	824	890	929	893
ENSRNOG00000001893	2108.42	3035.64	3613.71	3824.48	3894.5	3448.36
ENSRNOG00000001908	125	159	140	107	106	148
ENSRNOG00000001911	255	418	304	208	294	374
ENSRNOG00000001912	45	28	31	85	75	58
ENSRNOG00000001915	7	6	14	43	11	11
ENSRNOG00000001916	0	0	0	0	0	0
ENSRNOG00000001923	7.10941	35.2537	13.086	25.5204	46.5266	51.3463
ENSRNOG00000001924	53.2936	49.0264	117.065	200.767	90.0824	61.1818
ENSRNOG00000001926	26	43	42	22	80	42
ENSRNOG00000001928	280	362	361	504	459	505
ENSRNOG00000001930	599	620	815	683	631	861
ENSRNOG00000001931	315	369	378	354	286	295
ENSRNOG00000001942	0	1	0	0	0	0
ENSRNOG00000001943	0	0	0	3	0	0
ENSRNOG00000001945	0	0	0	0	0	0
ENSRNOG00000001949	0	0	0	0	0	0
ENSRNOG00000001950	0	0	0	0	0	0
ENSRNOG00000001951	0	0	0	0	0	0
ENSRNOG00000001953	139	70	121	198	125	120
ENSRNOG00000001955	3	0	0	7	3	4
ENSRNOG00000001956	693	772	1028	1003	745	955
ENSRNOG00000001957	14.2251	22.4887	12.1558	17.3772	12.4629	20.5106
ENSRNOG00000001958	691.891	731.402	784.546	681.176	675.294	724.587
ENSRNOG00000001959	54	76	74	127	79	83
ENSRNOG00000001960	5	0	1	12	0	0
ENSRNOG00000001962	4	14	9	19	21	14
ENSRNOG00000001963	711.356	737.726	602.718	768	737.365	801.744
ENSRNOG00000001964	715	716	632	797	873	927
ENSRNOG00000001967	15	2	0	27	0	0
ENSRNOG00000001971	298	243	390	408	302	451
ENSRNOG00000001973	0	1	0	0	0	0
ENSRNOG00000001976	598.668	730.574	706.451	778.838	745.603	712.564
ENSRNOG00000001979	1433	1423	1619	1768	1542	1763
ENSRNOG00000001980	2	1	40	0	2	0
ENSRNOG00000001982	1958.38	1914.06	1770.62	1634.34	1632.84	1769.2
ENSRNOG00000001984	0	0	0	0	0	1
ENSRNOG00000001986	0	1	0	0	0	0
ENSRNOG00000001989	3861	4335	4783	5175	4641	5151
ENSRNOG00000001990	7	1	6	1	1	1.00257
ENSRNOG00000001991	2809	3416	3977	3849	3788	3622
ENSRNOG00000001992	1555	1843	1922.83	2187	1851	1988
ENSRNOG00000001996	2427	2686	2855	3256	2742	3187
ENSRNOG00000002001	2592	2687	2902	2514	2619	2747
ENSRNOG00000002002	11	1	6	42	3	2
ENSRNOG00000002004	17	13	22.0314	32.0469	31	17
ENSRNOG00000002005	0	0	0	1	0	2
ENSRNOG00000002011	11.0117	4.00439	8.0056	10.0085	9.00789	4.00444
ENSRNOG00000002012	424	506	519	546	510	512
ENSRNOG00000002013	67	65	86	76	87	84
ENSRNOG00000002014	16	10	13	14	9	10
ENSRNOG00000002021	11588	11711	14173	13712	11430	14166
ENSRNOG00000002024	12	3	10	11	5	2
ENSRNOG00000002026	34	44	63	65	40	68
ENSRNOG00000002028	616	881	898	1515	1225	1367
ENSRNOG00000002031	13	11	20	15	15	31
ENSRNOG00000002032	1083.18	1096.46	1156.31	1304.02	1246.91	1215.58
ENSRNOG00000002035	95	136	136	120	123	125
ENSRNOG00000002036	1104	1430	1451	1305	1089	1363
ENSRNOG00000002039	1077	1227	1343	1369	1305	1368
ENSRNOG00000002040	747.057	963.21	1086.06	1065.18	1088.14	1162.17
ENSRNOG00000002041	4800	5050	4790	4368	3942	4027
ENSRNOG00000002042	8	6	9	4	30	5
ENSRNOG00000002044	79	154	149	153	155	153
ENSRNOG00000002045	635	563	708	656	695	614
ENSRNOG00000002046	0	0	1	2	2	0
ENSRNOG00000002050	3048.97	3023	3611	3373.82	4759	3917
ENSRNOG00000002051	830	940.366	929	1143	1065	1154.44
ENSRNOG00000002052	1776	1670	2027	1859	1895	1774
ENSRNOG00000002053	1238	1424	1231	1569	1020	948
ENSRNOG00000002054	485	596	708	597	482	492
ENSRNOG00000002055	536	560	573	593	581	598
ENSRNOG00000002057	39	59	56	57	41	51
ENSRNOG00000002061	3925	4092	3963	5032	4107	4896
ENSRNOG00000002069	363	335	367	485	444	468
ENSRNOG00000002070	4.26205	13.6062	23.92	22.8431	48.6545	66.8724
ENSRNOG00000002072	42	71	84	88	74	74
ENSRNOG00000002073	16	21	28	29	25	25
ENSRNOG00000002074	728	831	1015	933	788	1101
ENSRNOG00000002075	1012	1073	1024	1463	1166	1282
ENSRNOG00000002079	55.3254	78.6178	51.1479	65.7716	85.801	114.725
ENSRNOG00000002080	1580	1725	1820	1524	1307	1560
ENSRNOG00000002085	5.11274	20.1557	17.097	7.10824	16.1064	13.2272
ENSRNOG00000002089	829	1020	958	1597	1273	1268
ENSRNOG00000002091	1290.02	1527.95	1646.26	1594.53	1400.67	1600.68
ENSRNOG00000002092	1091	1346	1201	1144	1042	1223
ENSRNOG00000002093	1969	2305	1930	2495	2031	2081
ENSRNOG00000002094	651	713	834	817	912	777
ENSRNOG00000002097	1068	1398	1356	1596	1389	1493
ENSRNOG00000002100	2441.02	2439.05	2642.12	2508.08	2343.22	2370.49
ENSRNOG00000002101	2714.6	2779.22	3240.94	3032.63	2904.32	2649.7
ENSRNOG00000002104	3036.86	3986.99	3198.18	3595.38	3423.54	3534.58
ENSRNOG00000002105	881	1036.72	1063	941.566	930	814
ENSRNOG00000002106	1224	1443	1392	1680	1430	1492
ENSRNOG00000002110	239.603	154.939	198.831	94.9576	38.6571	46.3384
ENSRNOG00000002112	1439	1746	1750	1828	1547	1810
ENSRNOG00000002115	2973	2806	3503	2548	2742	2776
ENSRNOG00000002116	977.915	957.772	1298.74	1123.6	775.788	767.081
ENSRNOG00000002117	0	0	0	1	0	0
ENSRNOG00000002120	187	137	234	396	352	348
ENSRNOG00000002121	1304	1721	1497	1367	1324	1464
ENSRNOG00000002122	1080.71	1332.22	1222.11	1152.27	1165.37	1280.07
ENSRNOG00000002125	4460	5300	4184	5179	5015	4746
ENSRNOG00000002126	11	9	20.9999	22	14	16
ENSRNOG00000002127	13	6	11	15	10	9
ENSRNOG00000002128	1044	1310	1311	1152	1165	1059
ENSRNOG00000002129	933	1033	1241	1187	1000	1132
ENSRNOG00000002130	0	0	0	0	0	0
ENSRNOG00000002134	8	6	4	21	39	12
ENSRNOG00000002135	946	1170	1199	1372	1141	1202
ENSRNOG00000002137	493	540	624	591	387	579
ENSRNOG00000002139	379	356	348	296	298	359
ENSRNOG00000002141	947.239	1188.07	1023.43	1254.84	1369.1	1383.26
ENSRNOG00000002142	179	263	289	541	436	479
ENSRNOG00000002144	777	942	1042	1002	909	921
ENSRNOG00000002145	0	2	4	0	1	3
ENSRNOG00000002146	1466	1671	1445	1510	1289	1375
ENSRNOG00000002149	29	10	21	84	1	3
ENSRNOG00000002151	0	0	0	0	0	0
ENSRNOG00000002152	573	632	556	648	607	579
ENSRNOG00000002153	689	700	774	761	779	823
ENSRNOG00000002154	0	2	1	2	0	2
ENSRNOG00000002158	20	11	8	20	10	22
ENSRNOG00000002159	36	41	22	70	58	46
ENSRNOG00000002161	127.854	126.267	108.844	151.166	122.474	140.071
ENSRNOG00000002163	2273.61	2727.9	2622.49	2918.06	2884.15	2915.43
ENSRNOG00000002164	0	3	7	2	8	3
ENSRNOG00000002165	363	419	472	451	393	426
ENSRNOG00000002167	2	7	7	5	5	6
ENSRNOG00000002168	0	0	0	0	0	0
ENSRNOG00000002169	0	0	0	0	2	1
ENSRNOG00000002171	1484	1656.99	1688	1638	1416	1683
ENSRNOG00000002174	0	0	0	1	0	1
ENSRNOG00000002175	801.032	911.296	1003.19	1040.16	900.165	1041.16
ENSRNOG00000002176	568	554	611	784	654	724
ENSRNOG00000002177	173.543	223.424	213.962	257.022	200.142	237.68
ENSRNOG00000002178	645	851	1087	1026	944	866
ENSRNOG00000002180	2070	2512	2311	2093	1973	1973
ENSRNOG00000002181	337	352	389	350	349	388
ENSRNOG00000002182	6899.86	7041.16	7074.91	7179.61	6080.26	6845.98
ENSRNOG00000002185	1260	1127	1377	1249	1203	1240
ENSRNOG00000002186	1000	975	1212	1023	982	993
ENSRNOG00000002187	0	0	0	0	0	0
ENSRNOG00000002188	341	500	620	781	671	751
ENSRNOG00000002191	563.27	563.759	641.253	514	551	593.777
ENSRNOG00000002192	705	862	865	850	829	925
ENSRNOG00000002194	495.977	673.709	648.308	680.569	679.365	688.314
ENSRNOG00000002196	118	111	166	190	165	201
ENSRNOG00000002199	1032	1034	1233	1280	1270	1280
ENSRNOG00000002200	0	0	2.47462	0	0	1.12293
ENSRNOG00000002202	110	157	155	146	161	204
ENSRNOG00000002203	972	1049	1114	1178	1065	1183
ENSRNOG00000002204	37	31	47	78	55	82
ENSRNOG00000002205	2065	2383	2624	2753	2594	2521
ENSRNOG00000002207	1067.46	1227.58	1374.04	1295.98	1176.86	1163.32
ENSRNOG00000002208	1811.29	1918.78	1978.06	2396.88	2227.71	2363.62
ENSRNOG00000002210	491	518	611	538	520	552
ENSRNOG00000002212	11	20	45	36	27	27
ENSRNOG00000002214	283	222	251	276	257	297
ENSRNOG00000002215	15581	18468	15010	16680	15057	15133
ENSRNOG00000002216	922	1277	1095	1444	1530	1328
ENSRNOG00000002217	88	70	109	117	191	118
ENSRNOG00000002218	146	186	155	180	211	191
ENSRNOG00000002223	0	0	0	0	0	1
ENSRNOG00000002224	1	2	1	0	1	0
ENSRNOG00000002225	1051	1231	1461	1703	1460	1458
ENSRNOG00000002227	1172	1217	1235	1332	1444	1635
ENSRNOG00000002229	803	834	817	791	638	705
ENSRNOG00000002232	349.628	380.544	350.266	410.323	416.218	428.193
ENSRNOG00000002238	830	815	811	561	585	788
ENSRNOG00000002240	787	962	919	1143	1041	1024
ENSRNOG00000002241	292	297	307	278	245	262
ENSRNOG00000002244	3152	3098	3504	2616	2253	2375
ENSRNOG00000002246	1094	1222	1315	1470	1138	1339
ENSRNOG00000002247	1058	1255	1097	1089	1053	1118
ENSRNOG00000002248	1157	1183	1223	1230	1006	1217
ENSRNOG00000002251	6790	6740	6210	6238	6211	5486.99
ENSRNOG00000002253	68	82	120	97	136	103
ENSRNOG00000002254	754.465	1043.51	800.129	1060.98	1065.68	1143.71
ENSRNOG00000002255	1021.92	1100.35	1620.23	1067.95	1079.01	1107.27
ENSRNOG00000002256	57	6	66	61	42	22
ENSRNOG00000002258	46	80	57	88	79	98
ENSRNOG00000002262	892	1023	1078	851	805	863
ENSRNOG00000002265	26.3389	40.7665	41.4237	40.7939	41.7419	45.7875
ENSRNOG00000002266	0	0	0	0	0	0
ENSRNOG00000002267	201	273	308	306	329	291
ENSRNOG00000002270	6122	6247	6973	5844	5325	5042
ENSRNOG00000002271	2217	2509	2351	2483	2216	2360
ENSRNOG00000002272	243	374	302	331	350	386
ENSRNOG00000002273	109	105	101	142	117	109
ENSRNOG00000002275	2476	2756	2665	2681	2812	2556
ENSRNOG00000002276	931.669	1081.41	1048.25	974.335	924.936	1034.49
ENSRNOG00000002278	81	84	110	119	90.9999	107
ENSRNOG00000002280	1333	1674	1459	1561	1605	1392
ENSRNOG00000002285	223.208	194.594	166.133	287.654	204.998	207.808
ENSRNOG00000002289	84	70	91	132	118	115
ENSRNOG00000002291	612	554	708	696	584	917
ENSRNOG00000002292	8173.99	8588	8258	7539	9041.99	8134
ENSRNOG00000002294	307	439	368	363	306	372
ENSRNOG00000002301	2423	2488	2565	2888	2621	2756
ENSRNOG00000002302	74	12	32	38	17	5
ENSRNOG00000002303	26	47	29	32	45	43
ENSRNOG00000002304	0	0	0	0	0	0
ENSRNOG00000002305	254	295	303	472	381	413
ENSRNOG00000002309	1337	1542	1702	1936	1879	1913
ENSRNOG00000002312	551	622	672	795	655	704
ENSRNOG00000002314	165.877	138.507	344.431	393.458	135.181	323.56
ENSRNOG00000002318	1780	1938	2029	2484	2008	2470
ENSRNOG00000002319	1071	1475	1236	1520	1286	1324
ENSRNOG00000002320	577	563	714	632	631	612
ENSRNOG00000002321	0	0	0	0	0	0
ENSRNOG00000002322	1495	1801	1727	1849	1767	1848
ENSRNOG00000002323	178	196	211	275	209	233
ENSRNOG00000002327	1	1	0	2	0	0
ENSRNOG00000002331	0	1	4	15	9	1
ENSRNOG00000002332	17.6245	22.2307	12.7423	21.1018	20.2786	19.9589
ENSRNOG00000002333	0	0	0	0	0	0
ENSRNOG00000002336	52	51	63	11	16	22
ENSRNOG00000002338	341.75	412.576	441.142	383.025	289.965	429.355
ENSRNOG00000002339	362	373	433	381	380	365
ENSRNOG00000002340	0	0	3.0063	2.0039	1.004	0
ENSRNOG00000002341	848	879	844	954	761	920
ENSRNOG00000002342	880	987	1119	1386	1337	1266
ENSRNOG00000002343	2187	2431	2557	2352	2584	2350
ENSRNOG00000002345	233	245	263	318	288	373
ENSRNOG00000002346	12	1	2	9	3	8
ENSRNOG00000002347	2208.45	2806.95	2421.39	2782.54	2610.94	2832.12
ENSRNOG00000002349	22.0803	17.614	21.0346	10.0145	2.00502	12.0323
ENSRNOG00000002350	3	2	6	9	9	4
ENSRNOG00000002352	425	450	503	486	518	479
ENSRNOG00000002353	905	1019	1046	971	833	979
ENSRNOG00000002358	1413	1336	1376	1646	1700	1697
ENSRNOG00000002360	0	0	1	0	0	0
ENSRNOG00000002361	33	20	37	28	18	19
ENSRNOG00000002364	130	253	243	242	226	331
ENSRNOG00000002365	1260	916	1364	1592	1613	1410
ENSRNOG00000002368	1396	1734	1820	1730	1768	1737
ENSRNOG00000002369	58.0558	55.5963	46.6818	37.6442	36.513	39.3794
ENSRNOG00000002372	103.5	101.353	93.3494	118.518	81.6591	91.6196
ENSRNOG00000002373	1496	1529	1543	1536	1517	1396
ENSRNOG00000002376	3178.69	3748.47	3194.83	3340.96	3032.73	3085.63
ENSRNOG00000002378	587.581	708.489	762.7	655.723	703.027	613.092
ENSRNOG00000002379	47.3453	48	27.5259	52	46	53
ENSRNOG00000002381	595.287	757.12	580.113	816.873	629.657	826.275
ENSRNOG00000002382	6016.38	5411.11	5163.33	14372	4514.25	4866.78
ENSRNOG00000002385	45	40	51	174	69	57
ENSRNOG00000002387	179	345	319	366	317	298
ENSRNOG00000002388	1380	1682	1667	1613	1696	1952
ENSRNOG00000002389	6986	8295	8143	8942	8744	8092
ENSRNOG00000002391	0	0	0	0	0	0
ENSRNOG00000002393	6102	6159	7436	6392	5878	5938
ENSRNOG00000002394	7496	7329	7872	7135	6928	6545
ENSRNOG00000002396	99.2303	133.583	119.64	191.149	241.021	193.198
ENSRNOG00000002397	33.0602	12.0289	46.0659	21.0404	41.0639	27.0597
ENSRNOG00000002403	287	177	223	284	190	209
ENSRNOG00000002407	916.409	955.577	1274.8	1134.06	921.878	1194.45
ENSRNOG00000002408	398	442	441	554	521	529
ENSRNOG00000002412	1809.33	2642.12	2921.51	1953.84	2577.67	3045.43
ENSRNOG00000002413	1561.15	1642.46	1673.38	1584.7	1662.52	1621.23
ENSRNOG00000002414	323.13	410.04	406.159	459.549	391.219	435.343
ENSRNOG00000002417	19	3	25	75	13	9
ENSRNOG00000002418	6446	8174	6450	5832	6060	6285
ENSRNOG00000002419	165	153	137	180	112	163
ENSRNOG00000002420	1409	1624	1733	1885	1575	1847
ENSRNOG00000002423	1037	1081	1383	1159	1211	1288
ENSRNOG00000002425	256	294	342	283	293	253
ENSRNOG00000002428	279.353	363.496	355.441	402.316	364.202	395.459
ENSRNOG00000002429	275	137	553	507	322	249
ENSRNOG00000002433	1394	1442	1653	1542	1644	1667
ENSRNOG00000002434	217	303	285	349	291	267
ENSRNOG00000002436	969	1156	954	1093	1088	1118
ENSRNOG00000002440	1629	1701	1894	2045	1869	1898
ENSRNOG00000002443	398	497	589	552	529	627
ENSRNOG00000002449	5942	5606	7020	5609	5909	6048
ENSRNOG00000002450	1064	1114	1464	957	1306	1106
ENSRNOG00000002451	131.156	144.685	140.962	224.574	82.5523	117.029
ENSRNOG00000002452	736	953	932	1016	1109	1076
ENSRNOG00000002454	1590	1723	1806	1758	1897	1959
ENSRNOG00000002456	180	220	246	210	187	153
ENSRNOG00000002459	2	1	2	3	0	3
ENSRNOG00000002460	4	1	1	1	2	0
ENSRNOG00000002461	10317.5	11619.3	10012.2	12311.2	10548.5	11431.3
ENSRNOG00000002462	225.28	262.495	358.47	375.637	630.932	233.137
ENSRNOG00000002468	22.0867	8.08339	26.0821	26.9134	18.7678	20.502
ENSRNOG00000002469	8	8	11	9	9	12
ENSRNOG00000002470	176	266	233	239	299	318
ENSRNOG00000002471	412	539	604	749	535	637
ENSRNOG00000002473	190	266	292	314	198	312
ENSRNOG00000002474	849.305	897.674	861.253	975.401	1030.98	855.402
ENSRNOG00000002475	1.00029	0	0	2.00076	0	1.00048
ENSRNOG00000002478	58	88	91	125	93	100
ENSRNOG00000002480	104.418	155.41	150.678	152.611	150.835	206.278
ENSRNOG00000002484	4	0	0	2	0	0
ENSRNOG00000002486	0	0	0	2	0	0
ENSRNOG00000002487	379	375	516	476	388	454
ENSRNOG00000002488	1223	1397	1630	1574	1557	1608
ENSRNOG00000002495	0	0	0	0	0	0
ENSRNOG00000002496	11	4	2	4	2	5
ENSRNOG00000002497	0	0	0	0	0	0
ENSRNOG00000002501	56	28	69	34	25.0032	57
ENSRNOG00000002504	29	32	44	37	61	45
ENSRNOG00000002506	44	50	58	90	81	83
ENSRNOG00000002509	2238.76	2594.23	2839.64	2978.52	2762.86	2625.88
ENSRNOG00000002511	1420	1420	1190	1104	1185	1249
ENSRNOG00000002512	271	261	330	269	236	283
ENSRNOG00000002514	431	558	601	505	432	536
ENSRNOG00000002516	454	500	582	576	574	508
ENSRNOG00000002517	0	0	2	5	5	0
ENSRNOG00000002520	2582	2810	2590	3039	3053	2754
ENSRNOG00000002524	174	124	136	127	100	98
ENSRNOG00000002525	25	23	33	28	40	14
ENSRNOG00000002529	1358	1624	1557	1716	1528	1537
ENSRNOG00000002532	0	0	0	0	0	0
ENSRNOG00000002535	0	0	0	2	2	0
ENSRNOG00000002536	233	282	302	351	289	262
ENSRNOG00000002537	90	101	126	146	82	150
ENSRNOG00000002538	403	517	506	507	442	534
ENSRNOG00000002539	0	1	0	0	0	0
ENSRNOG00000002540	27	33	33	33	85	20
ENSRNOG00000002541	2551	2853	3269	3098	2679	3037
ENSRNOG00000002542	989	1159	1093	892	999	1052
ENSRNOG00000002544	1383	1411.99	1513	1672	1430	1467
ENSRNOG00000002545	608	636	660.69	731	722.653	704.41
ENSRNOG00000002546	568	637	678	717	744	772
ENSRNOG00000002548	9	4	31	39	21	29
ENSRNOG00000002549	19.0329	47.6029	26.9128	36.3691	38.6256	36.8837
ENSRNOG00000002553	307	438	468	527	414	471
ENSRNOG00000002555	1	2	0	2	3	2
ENSRNOG00000002556	1032	1173	1303	1290	1094	1090
ENSRNOG00000002563	584	687	672	675	725	696
ENSRNOG00000002564	0	0	0	0	0	0
ENSRNOG00000002566	8	2	0	2	2	2
ENSRNOG00000002568	164	213	227	327	351	272
ENSRNOG00000002569	460	572	690	682	622	585
ENSRNOG00000002571	8	18	25	23	40	22
ENSRNOG00000002572	2170	2519	2753	2612	2641	2298
ENSRNOG00000002574	1064	1197	1280	1217	1306	1207
ENSRNOG00000002575	444	473	538	441	501	486
ENSRNOG00000002578	3	0	0	2	1	0
ENSRNOG00000002579	1209.73	1220.94	1128.73	1624.13	1633.75	1518.16
ENSRNOG00000002580	761	879	846	965	977	1026
ENSRNOG00000002582	0	1	0	0	0	0
ENSRNOG00000002583	9	4	8	10	3	4
ENSRNOG00000002585	1560	1648	1858	1759	1586	1584
ENSRNOG00000002592	476	547	527	520	442	539
ENSRNOG00000002593	43	26	27	27	24	17
ENSRNOG00000002595	0	0	0	4	0	0
ENSRNOG00000002597	0	1	1	1	1	0
ENSRNOG00000002598	1121	1219	1108	1195	1281	1212
ENSRNOG00000002599	345	380	459	390	504	495
ENSRNOG00000002602	3.29582	0	6	0	3	0
ENSRNOG00000002607	1427.69	1506.09	1338.17	1325.68	1518.37	1561.22
ENSRNOG00000002609	200	258	247	257	223	297
ENSRNOG00000002610	2344.93	2379.29	2604	2841.82	2921.54	2865.81
ENSRNOG00000002612	767	901	1087	933	941	847
ENSRNOG00000002615	1537	1751	1877	2149	1886	1929
ENSRNOG00000002616	8	16	14	18	12	11
ENSRNOG00000002618	3480	4130	4476	3953	3396	3920.99
ENSRNOG00000002624	108.207	181.036	178.686	107.043	139.066	148.066
ENSRNOG00000002625	672	809	834	976	784	847
ENSRNOG00000002626	1	0	1	4	4	1
ENSRNOG00000002627	1990	2355	2288	2230	2014	2279
ENSRNOG00000002628	0	0	0	0	0	0
ENSRNOG00000002630	902	1044	1014	1113	1043	1087
ENSRNOG00000002632	13809	13382	17547	12831	14089	13959
ENSRNOG00000002635	564	625	817	913	808	733
ENSRNOG00000002636	154	130	159	102	98	94
ENSRNOG00000002640	26	0	20	132	19	2
ENSRNOG00000002641	0	0	0	0	1	0
ENSRNOG00000002642	3602.98	3871.99	4211.99	4066.98	3979.98	3359.98
ENSRNOG00000002643	2047	2249	2565	2420	2390	2423
ENSRNOG00000002644	216	295	342	262	268	269
ENSRNOG00000002645	1581	1806	1759	1396	1571	1339
ENSRNOG00000002652	425.631	487.996	461.925	413.312	378.89	425.93
ENSRNOG00000002653	48.0352	28.1303	32.2398	48.0988	49.1605	43.1855
ENSRNOG00000002657	161	194	264	302	219	199
ENSRNOG00000002659	30	46	24	35	78	78
ENSRNOG00000002660	63	62	96	70	82	70
ENSRNOG00000002662	1374	1528	1270	940	1315	1270
ENSRNOG00000002664	2850	4377	3621	6900	5227	5142
ENSRNOG00000002667	6342	7421	6745	7308	6845	7147
ENSRNOG00000002669	5051.48	5615.03	5537.39	5080.89	5012.32	4957.25
ENSRNOG00000002671	8170	8043	10731	8198	8149	7102
ENSRNOG00000002680	14455	15639	13245	12724	11916	13333
ENSRNOG00000002682	1027	1338	1339	1168	908	963
ENSRNOG00000002691	1	5	3	3	2	1
ENSRNOG00000002693	1333	1511	1677	1477	1322	1197
ENSRNOG00000002695	329	352	426	435	396	390
ENSRNOG00000002697	938	1061	1064	1124	989	1166
ENSRNOG00000002701	4	2	21	3	1	1
ENSRNOG00000002705	1404	1549	1603	1582	1585	1635
ENSRNOG00000002708	1394.63	1645.64	1354.18	1507.32	1601.98	1656.63
ENSRNOG00000002710	470	584	656	592	598	669
ENSRNOG00000002711	1487	1680	1576	1845	1678	1574
ENSRNOG00000002713	648	738	745	858	832	834
ENSRNOG00000002714	453	499	532	511	406	535
ENSRNOG00000002718	71.8901	12.2491	2425.92	1931.58	778.027	178.27
ENSRNOG00000002721	2635	3304	3754.38	3703.83	4002	3570.89
ENSRNOG00000002722	2675	3272	2939	3308	3282	3257
ENSRNOG00000002723	5.00691	13.053	2	6.03112	5.00732	8.0313
ENSRNOG00000002724	1029	1054	1199	1183	1153	1019
ENSRNOG00000002728	75	70	71	77	59	51
ENSRNOG00000002730	760	628	645	608	554	808
ENSRNOG00000002734	162	157	148	163	121	142
ENSRNOG00000002735	5600	6330	6262	6013	4827	5383
ENSRNOG00000002736	189	163	242	239	209	213
ENSRNOG00000002746	9273	8420	9747	9837	8422	9058
ENSRNOG00000002748	513	536	574	578	612	607
ENSRNOG00000002749	3178	3202	3375	3279	2777	3333
ENSRNOG00000002751	556	563	643	677	532	671
ENSRNOG00000002753	245.249	320.628	311.49	211.25	172.934	223.88
ENSRNOG00000002754	25	40	33	51	59	57
ENSRNOG00000002755	4018	4179	4324	5076	4337	4475
ENSRNOG00000002757	761	885	932	817	759	795
ENSRNOG00000002759	234	229	326	299	295	290
ENSRNOG00000002763	1553	1691	1723	1890	1600	1836
ENSRNOG00000002764	378	455	429	483	470	488
ENSRNOG00000002767	905	992	873	926	858	994
ENSRNOG00000002768	0	0	0	0	0	0
ENSRNOG00000002771	0	0	0	1	2	0
ENSRNOG00000002773	175	85	125	174	102	102
ENSRNOG00000002775	484	592	616	824	888	733
ENSRNOG00000002776	16	24	31	54	38	35
ENSRNOG00000002778	471	500	562	443	507	510
ENSRNOG00000002781	260	325	326	441	313	338
ENSRNOG00000002782	3	0	0	1	0	0
ENSRNOG00000002783	523	640	768	703	801	695
ENSRNOG00000002784	0	1	0	0	2	5
ENSRNOG00000002789	0	0	0	1.00005	0	0
ENSRNOG00000002790	386	397	385	461	390	432
ENSRNOG00000002791	196.67	208.815	149.735	150.704	127.769	192.798
ENSRNOG00000002792	0	0	0	1	0	0
ENSRNOG00000002793	26	26	13	22	30	14
ENSRNOG00000002794	2	7	2	9	9	5
ENSRNOG00000002795	1558.63	1902.65	1966.3	1762.7	1740.97	1887.69
ENSRNOG00000002797	16	14	9	11	11	10
ENSRNOG00000002800	52	43	56	73	48	50
ENSRNOG00000002802	16	20	23	53	74	51
ENSRNOG00000002807	6737	6845	7401	5917	5580	5790
ENSRNOG00000002810	189	248	248	217	212	169
ENSRNOG00000002811	7	2	2	8	2	5
ENSRNOG00000002812	0	0	0	0	0	0
ENSRNOG00000002813	418	393	425	529	384	446
ENSRNOG00000002814	27	31	53	58	57	84
ENSRNOG00000002818	4959.44	5580.11	5502.34	5110.7	5254.7	4779.47
ENSRNOG00000002820	289.664	287.512	353.83	312.408	416.786	379.297
ENSRNOG00000002821	961.325	1050	1068.02	974.315	971.015	960.027
ENSRNOG00000002823	1606	1750	1783	1909	1757	1942
ENSRNOG00000002824	449.214	496.571	698.409	671.185	494.103	685.233
ENSRNOG00000002826	258.596	326	395.98	470.903	367.897	314
ENSRNOG00000002827	17	13	29	43	20	12
ENSRNOG00000002828	311.994	306.453	355.189	540.361	541.21	516.062
ENSRNOG00000002829	19.3605	20.4359	26.354	19.5377	24.4444	32.7814
ENSRNOG00000002831	57	49	93	98	50	46
ENSRNOG00000002832	1508	1625	1281	1251	1477	1349
ENSRNOG00000002833	1544	1726	1661	1822	1380	1647
ENSRNOG00000002834	0	0	1	0	0	0
ENSRNOG00000002835	5260	6222	6893	6135	5628	6319
ENSRNOG00000002838	739	855.001	1130	1095	1038	1015
ENSRNOG00000002839	124	150	131	138	135	158
ENSRNOG00000002840	24770	25863	30647	30730	30720	27618
ENSRNOG00000002841	2268	2284	2275	2166	2162	2211
ENSRNOG00000002843	19.2768	25.371	17.0114	43.2326	24.6218	27.8073
ENSRNOG00000002844	126	126	130	90	85	122
ENSRNOG00000002845	0	0	0	0	0	0
ENSRNOG00000002848	813	690	814	796	690.598	674
ENSRNOG00000002851	1214.37	1459.34	1615.71	1442.3	1554.03	1448.3
ENSRNOG00000002852	1242	1406	1638	1315	1206	1290
ENSRNOG00000002855	2114.32	2201.84	2668.41	2216.54	2096.65	2288
ENSRNOG00000002858	0	0	0	0	0	0
ENSRNOG00000002860	205	175	195	242	263	242
ENSRNOG00000002862	288	252	371	338	201	346
ENSRNOG00000002863	35.0001	30	32	39	15	20
ENSRNOG00000002864	9995	11278	10700	10363	11240	10159
ENSRNOG00000002866	97.5864	114.887	124.36	208.666	194.669	195.518
ENSRNOG00000002871	5703.59	5977.26	6102.09	6198.12	5471.64	5776.39
ENSRNOG00000002873	242	215	333	462	514	442
ENSRNOG00000002874	936.407	1179.74	1105.91	1098.88	929.357	1138.61
ENSRNOG00000002875	728.039	866.599	885.706	1027.51	949.952	1021.89
ENSRNOG00000002876	196.951	259.058	277.946	336.725	334.74	297.129
ENSRNOG00000002878	14	2	14	2	4	1
ENSRNOG00000002879	327	342	415	423	438	412
ENSRNOG00000002881	1428.39	1496.71	1534.46	1530.71	979.376	1351.1
ENSRNOG00000002882	1099	1457	1317	1499	1449	1518
ENSRNOG00000002883	292.049	305.942	318.054	310.275	317.26	303.871
ENSRNOG00000002884	428	466	505	517	537	559
ENSRNOG00000002886	17950.4	18532.4	17306	14824	13619	15104.4
ENSRNOG00000002889	1716	192	13268	39	1557	52
ENSRNOG00000002890	30	40	52	53	28	47
ENSRNOG00000002894	1186	1360	1359	1618	1494	1513
ENSRNOG00000002895	125	162	167	180	188	164
ENSRNOG00000002896	6176.21	6487	7010	7766.18	6870	6323
ENSRNOG00000002898	464.784	505.942	565.747	549.852	529.36	506
ENSRNOG00000002899	503	505	561	655	588	589
ENSRNOG00000002903	1063.59	1170.39	1307.74	1065.44	1217.73	1188.66
ENSRNOG00000002904	25	41	17	30	17	29
ENSRNOG00000002905	4	17	6	16	17	12
ENSRNOG00000002906	0	3	24	3	11	2
ENSRNOG00000002908	3392	4076	3929	4472	4080	3979
ENSRNOG00000002911	1562	238	14581	69	2304	86
ENSRNOG00000002912	841.274	1079.89	1092.19	1088.23	967.982	1101.84
ENSRNOG00000002914	1523	1812	1848	1631	1705	1646
ENSRNOG00000002915	565	656	702	689	699	677
ENSRNOG00000002916	1	6	24	15	8	18
ENSRNOG00000002917	21	13	22	19	23	30
ENSRNOG00000002918	2	0	0	0	0	0
ENSRNOG00000002919	13	5	18	10	38	7
ENSRNOG00000002921	0	0	0	0	0	0
ENSRNOG00000002922	89	85	113	78	72	56
ENSRNOG00000002923	0	0	0	1	0	0
ENSRNOG00000002925	0	5	15	5	7	5
ENSRNOG00000002926	483.537	540.633	526.844	518.447	457.333	484.03
ENSRNOG00000002928	1203	1160	1415	1295	1641	1304
ENSRNOG00000002930	1522	1618	1841	2233	1845	2046
ENSRNOG00000002932	736	833	884	767	720	831
ENSRNOG00000002934	3088.22	3550.06	3922.25	5960.15	5076.64	4697
ENSRNOG00000002935	3322	3776	3466	4178	3743	3868
ENSRNOG00000002936	0	0	1	1	1	1
ENSRNOG00000002937	2	14	8	2	0	1
ENSRNOG00000002940	7441.93	7371.93	6897.56	7284.83	6720.52	7033.99
ENSRNOG00000002941	360.999	446.443	536.042	646.132	462.403	682.702
ENSRNOG00000002943	401	442	630	459	469	504
ENSRNOG00000002944	519	680	618	672	706	756
ENSRNOG00000002946	147	181	169	221	192	192
ENSRNOG00000002947	2038	1703	2239	4385	3610	3742
ENSRNOG00000002948	297	336	301	267	222	273
ENSRNOG00000002949	486	580	635	734	676	665
ENSRNOG00000002950	483	550	585	479	821	754
ENSRNOG00000002951	2	3	0	1	0	2
ENSRNOG00000002953	21	18	32	43	25	40
ENSRNOG00000002956	841	993	900	1004	976	996
ENSRNOG00000002959	1800	2077	2061	2458	1854	2382
ENSRNOG00000002960	32.1341	24	48.7814	25.4527	16.5186	18
ENSRNOG00000002963	16	23	29	29	35	17
ENSRNOG00000002964	3	0	3	1	1	4
ENSRNOG00000002968	1	3	1	3	3	2
ENSRNOG00000002969	1708	1929	1784	1851	1510	1863
ENSRNOG00000002970	46	72	94	63	78	69
ENSRNOG00000002972	14	19	29	20	13	23
ENSRNOG00000002974	0	0	0	0	0	0
ENSRNOG00000002975	0	0	0	0	0	0
ENSRNOG00000002976	75	69	99	155	172	127
ENSRNOG00000002977	228	315	306	301	354	354
ENSRNOG00000002978	5	14	17	9	16	9
ENSRNOG00000002979	76	116	61	74	85	62
ENSRNOG00000002980	2214.71	2387.19	2735.77	2506.68	2205.03	2408.9
ENSRNOG00000002983	2670	2796	2647	2947.99	2417.99	2696
ENSRNOG00000002984	0	3	2	1	2	0
ENSRNOG00000002986	77	84	124	116	106	105
ENSRNOG00000002989	2842	3212	3490	3583	3530	3309
ENSRNOG00000002991	477.269	486.293	551.575	538.526	459.932	437.236
ENSRNOG00000002997	1913.44	2032.53	2275.08	2403.4	2997.84	2725.26
ENSRNOG00000002999	384	441	474	427	440	460
ENSRNOG00000003003	259	335	273	361	319	329
ENSRNOG00000003005	9	5	5	6	15	7
ENSRNOG00000003008	0	0	0	0	0	0
ENSRNOG00000003011	924	1028	1268	1029	1230	1222
ENSRNOG00000003013	294	288	349	378	349	389
ENSRNOG00000003014	1041	1486	1471	1596	1461	1281
ENSRNOG00000003018	591	397	453	763	410	401
ENSRNOG00000003019	3446	3815	3594	3882	3987	4097
ENSRNOG00000003020	4	14	10	2	8	6
ENSRNOG00000003025	24	15	30	21	24	18
ENSRNOG00000003026	1394	1289	1558	1735	1642	1284
ENSRNOG00000003027	0	0	0	0	0	0
ENSRNOG00000003028	106	99	151	71	66	76
ENSRNOG00000003029	20303	22175	22538	24482	25747	27367
ENSRNOG00000003030	2	1	2	1	1	1
ENSRNOG00000003031	7641.16	9006.88	7304.78	7560.97	6823.7	8171.65
ENSRNOG00000003033	156	179	163	214	176	192
ENSRNOG00000003035	0	0	1	0	0	0
ENSRNOG00000003038	1234	1397	1341	1719	1665	1678
ENSRNOG00000003039	2	2	0	15	11	5
ENSRNOG00000003041	1910.12	2227.57	2097.76	1921.34	2122.02	2198.71
ENSRNOG00000003048	549	618	677	717	782	719
ENSRNOG00000003049	1136.71	1510.87	1742.15	1643.56	1637.77	1635.11
ENSRNOG00000003050	3786.11	3934.15	4108.07	4096.49	3996.6	4323.62
ENSRNOG00000003052	274	388	359	380	407	412
ENSRNOG00000003054	0	19.6065	18.5949	0.144712	34.9416	12.0749
ENSRNOG00000003059	50	111	74	65	61	71
ENSRNOG00000003062	132.55	143.744	157.415	147.979	139.184	93.3295
ENSRNOG00000003063	308	277.111	335.586	360.565	270.111	337.129
ENSRNOG00000003064	36	43	38	40	100	37
ENSRNOG00000003065	3981.53	4558.65	4770.77	4623.83	4707.23	4897.58
ENSRNOG00000003066	7	9	10	17	14	7
ENSRNOG00000003067	0	1	3	3	3	0
ENSRNOG00000003068	570	569	651	617	590	614
ENSRNOG00000003069	412.38	587.949	527.401	579.192	620.567	666.133
ENSRNOG00000003070	157	225	232	279	182	318
ENSRNOG00000003071	344.001	462.001	388.001	476	363.001	414.001
ENSRNOG00000003073	193	188	197	169	105	162
ENSRNOG00000003075	965	1007	919	1165	951	1053
ENSRNOG00000003076	2068	2333	2662	2574	2314	2590
ENSRNOG00000003078	956	1073	1136	1197	1205	1036
ENSRNOG00000003080	0	0	0	0	0	0
ENSRNOG00000003081	217.293	301.13	297.849	310.441	292.234	314.892
ENSRNOG00000003084	4128	4404	4640	3892	4008	4063
ENSRNOG00000003085	0	0	0	0	0	0
ENSRNOG00000003086	685	773	852	521	775	604
ENSRNOG00000003088	2015	2182	2202	2239	2195	2552
ENSRNOG00000003094	40	42	61	85	187	125
ENSRNOG00000003095	6	5	12	41	20	5
ENSRNOG00000003098	1956	2022	2244	1910	1885	2249
ENSRNOG00000003099	3080	3397	3316	3202	3471	3544
ENSRNOG00000003100	152.838	162.682	165.426	168.482	161.065	158.478
ENSRNOG00000003104	49	78	95	127	138	105
ENSRNOG00000003105	24.7944	20	27.7191	26	44	22
ENSRNOG00000003108	286	297	388	370	372	432
ENSRNOG00000003109	2.20562	0	1.28088	1	0	0
ENSRNOG00000003110	0	0	0	0	0	0
ENSRNOG00000003114	791	684	811	938	866	828
ENSRNOG00000003115	0	0	0	0	0	0
ENSRNOG00000003116	1610.84	1960.53	1959.21	1734.5	1695.87	1687.48
ENSRNOG00000003117	1726	1937	2256	1974	2126	2032
ENSRNOG00000003119	76	7	384	2	62	3
ENSRNOG00000003120	2295	3357	2661.99	2444	2545	2789
ENSRNOG00000003121	160	206	203	163	144	234
ENSRNOG00000003122	200	253	285	282	237	270
ENSRNOG00000003123	3152	3327	3531	2679	2845	2708
ENSRNOG00000003125	2129	2248	2388	2396	2566	2237
ENSRNOG00000003127	407	386	453	405	372	381
ENSRNOG00000003129	2965	3255	3255	2904	2876	2981
ENSRNOG00000003131	3271	3456	3659	3502	3244	3412
ENSRNOG00000003132	174.232	195.564	153.733	182.878	203.256	279.634
ENSRNOG00000003134	426.079	327.105	368.705	364.78	222.135	383.396
ENSRNOG00000003135	18	12	13	13	7	24
ENSRNOG00000003136	40.0136	24.456	19.4206	49.3036	39.9984	16.2918
ENSRNOG00000003137	0	2	1	1	1	0
ENSRNOG00000003139	6289	6510	7493	6222	6450	6475
ENSRNOG00000003143	5	10	5	15	3	5
ENSRNOG00000003144	1402	1646	1459	1313	1231.99	1292
ENSRNOG00000003147	2566	3210	3658.99	3099	3131	3646
ENSRNOG00000003148	3396	4093	4157	5044	4617	4482
ENSRNOG00000003149	2184	2409	2591	2413	2682	2539
ENSRNOG00000003150	498	536	665	649	614	646
ENSRNOG00000003151	593	767.659	789	840.63	751.599	852
ENSRNOG00000003158	0	1.00166	5.00666	3.00486	2.0017	2.00301
ENSRNOG00000003160	148.114	207.198	208.437	117.602	155.01	156.248
ENSRNOG00000003163	2466	2774	3053	3190	2903	2905
ENSRNOG00000003164	3	6	1	3	5	7
ENSRNOG00000003170	63	102	60	103	104	84
ENSRNOG00000003171	40	30	40	56	40	36
ENSRNOG00000003172	352	245	477	569	408	315
ENSRNOG00000003174	1223	1394	1273	1661	1661	1585
ENSRNOG00000003176	23.9262	53.978	39.5445	39.2319	56.5038	59.7941
ENSRNOG00000003177	732	872	937	1232	1133	1118
ENSRNOG00000003178	387	321	493	410	353	365
ENSRNOG00000003183	2817.97	3479.89	2760	2042.97	2509.44	1965.04
ENSRNOG00000003185	1667	1800	1932	2141	1950	2028
ENSRNOG00000003186	700.304	822.135	941.267	762.929	847.994	875.27
ENSRNOG00000003187	229	210	190	230	206	177
ENSRNOG00000003189	233	63.9999	237	136	176	122
ENSRNOG00000003191	1028	1070	1216	1030	992	1036
ENSRNOG00000003194	3	1	0	0	0	1
ENSRNOG00000003195	238	253	235	198	193	262
ENSRNOG00000003198	11	4	14	15	5	2
ENSRNOG00000003201	21667	23522	24292	21957	21609	20739
ENSRNOG00000003203	1024	1286	1349	1340	1486	1402
ENSRNOG00000003205	1562	1368	1527	1753	1741	1709
ENSRNOG00000003206	3629	4095	4299	4465	4203	4201
ENSRNOG00000003207	235	235	248	266	332	221
ENSRNOG00000003208	604	632	642	726	708	692
ENSRNOG00000003209	373.062	346.386	387.095	283.787	413.607	375.913
ENSRNOG00000003210	0	0	0	0	0	0
ENSRNOG00000003211	819	926	1060	880	850	947
ENSRNOG00000003213	1959	2128	2172	2321	2139	2349
ENSRNOG00000003214	460	587	509	504	454	436
ENSRNOG00000003215	221	321	312	297	242	311
ENSRNOG00000003217	1472	1608	1352	1527	1533	1289
ENSRNOG00000003218	375	456	456	436	306	454
ENSRNOG00000003219	111	130.839	119	203	100	200
ENSRNOG00000003220	4652.52	4562.6	6124.07	5270.5	4744.52	4337.68
ENSRNOG00000003221	0	0	0	0	0	0
ENSRNOG00000003223	2813	3141	3087	3373	3456	2936
ENSRNOG00000003224	851.696	886.865	989.732	933.071	1030.01	983.73
ENSRNOG00000003226	14016	16006	15951	14184	14191	15682
ENSRNOG00000003227	0	0	2	0	1	0
ENSRNOG00000003228	1698	1968	2411	2529	2686	2783
ENSRNOG00000003229	5872	7091	6050	8497	7470	7872
ENSRNOG00000003232	1512	1508	1475	1686	2164	1803
ENSRNOG00000003233	97	34	462	24	113	24
ENSRNOG00000003234	2492.1	2657	2474.09	2617	2487.3	2507.18
ENSRNOG00000003235	2034	2359	2496	2378	2471	2444
ENSRNOG00000003237	2397	2912	2725	2695	2591	2441
ENSRNOG00000003239	1232	1504	1585	1701	1649	1584
ENSRNOG00000003241	2	3	0	3	0	1
ENSRNOG00000003242	367	429	474	580	573	534
ENSRNOG00000003243	821	908	899	915	929	902
ENSRNOG00000003244	15	8	13	45	44	28
ENSRNOG00000003245	0	0	2	14	7	2
ENSRNOG00000003247	793	1130.05	983	1018	1118.03	1134.02
ENSRNOG00000003248	3038	3364	3351	3382	3039	3071
ENSRNOG00000003251	0	6	7	3	5	1
ENSRNOG00000003253	1314	1529	1822	2038	1757	1792
ENSRNOG00000003254	26	17	41	36	30	40
ENSRNOG00000003256	1178	1234	1400	1538	1411	1298.01
ENSRNOG00000003258	407	481	550	624	564	582
ENSRNOG00000003259	194	222	308	313	283	250
ENSRNOG00000003260	413	349	277	362	377	317
ENSRNOG00000003261	4731.74	5010.16	5028.49	5201.25	4584.01	4681.02
ENSRNOG00000003262	284	294	163	162	171	186
ENSRNOG00000003263	1	0	2	3	4	1
ENSRNOG00000003264	443	455	550	543	586	515
ENSRNOG00000003266	1	0	0	0	3	0
ENSRNOG00000003267	710	820	930	811	880	820
ENSRNOG00000003268	2358	2844	2552	2584	2512	2543
ENSRNOG00000003269	428.41	683.83	582.929	883.433	692.984	625.958
ENSRNOG00000003273	15	16	11	15	11	15
ENSRNOG00000003275	3	2	0	0	0	1
ENSRNOG00000003276	1749	1955	1684	1807	1926	1930
ENSRNOG00000003278	344	435	451	421	478	503
ENSRNOG00000003279	53	67	70	69	62	60
ENSRNOG00000003280	309	308	196	169	164	220
ENSRNOG00000003281	511	591	642	691	599	642
ENSRNOG00000003283	1415	1555	1563	1491	1317	1481
ENSRNOG00000003284	151	148	132	239	182	171
ENSRNOG00000003285	63	41	46.0001	63	51	51
ENSRNOG00000003287	8	15	14	19	12	18
ENSRNOG00000003288	5	0	5	0	1	0
ENSRNOG00000003289	1778	1719.93	1965.93	1766.92	1950	1716.9
ENSRNOG00000003291	1212	1229	1434	1357	2170	1690
ENSRNOG00000003294	0	0	0	0	1	2
ENSRNOG00000003296	226	260	197	258	188	196
ENSRNOG00000003298	191.879	160.79	239.217	159.577	300.647	276.39
ENSRNOG00000003300	1601	1719	1817	3324	3169	2946
ENSRNOG00000003302	518	633	597	641	683	668
ENSRNOG00000003304	61	50	51	48	47	46
ENSRNOG00000003305	14	15	9	7	12	6
ENSRNOG00000003307	624	713	894	784	743	758
ENSRNOG00000003310	557	710	637	959	812	894
ENSRNOG00000003313	6	5.00001	4	6	5.00304	6
ENSRNOG00000003326	1349	1513	1606	1773	1495	1594
ENSRNOG00000003328	1727	1870	1816	1969	1781	1668
ENSRNOG00000003329	637	761	749	811	839	721
ENSRNOG00000003330	3254.45	3237.49	3239.68	2905.83	3351.34	3063.98
ENSRNOG00000003332	87	111	85	118	135	131
ENSRNOG00000003334	547	628	716	707	739	758
ENSRNOG00000003336	53	39	55	260	85	69
ENSRNOG00000003338	6524	7612	7501	10554	9623	9166
ENSRNOG00000003342	0	0	0	0	0	0
ENSRNOG00000003343	11759	12675	13950	15082	12530	14261
ENSRNOG00000003345	0	0	0	0	0	0
ENSRNOG00000003346	358	404	393	433	374	397
ENSRNOG00000003347	0	0	0	0	0	0
ENSRNOG00000003348	55	34	28	33	46	30
ENSRNOG00000003349	957	870.072	903	735	764.986	838
ENSRNOG00000003350	456	489	511	740	605	603
ENSRNOG00000003354	10	0	1	0	0	1
ENSRNOG00000003357	65975	59848	69747	71258	61954	52386
ENSRNOG00000003359	5985	7923	6817	6835	5350	6230
ENSRNOG00000003365	116	136	123	194	148	105
ENSRNOG00000003367	4	21	22.9999	23	17	27
ENSRNOG00000003370	11	15	58	4	21	8
ENSRNOG00000003374	52	68	71	94	94	81
ENSRNOG00000003377	0	0	0	0	0	0
ENSRNOG00000003384	47	27.0579	55.6137	48.181	53.9637	37.4237
ENSRNOG00000003385	535	561	709	656	647	524
ENSRNOG00000003386	109	57	52	41	93	57
ENSRNOG00000003388	4505	4199	5290	5485	4587	5040
ENSRNOG00000003392	1884	2241	2563	2441	2487	2604
ENSRNOG00000003395	3	12	16	13	26	15
ENSRNOG00000003397	267	283	317	335	321	358
ENSRNOG00000003398	309	332	286	349	300	313
ENSRNOG00000003399	9906	11432	11879	11303	10928	11713
ENSRNOG00000003400	27	29	47	89	70	63
ENSRNOG00000003401	6.0632	7.03932	14.1927	13.2638	13.0416	6.01614
ENSRNOG00000003402	1401.98	1726.66	1888.47	1746.48	1750.98	1910.48
ENSRNOG00000003403	274	385	380	439	437	465
ENSRNOG00000003407	592	623	692	629	445	573
ENSRNOG00000003409	17	14	31	3	15	9
ENSRNOG00000003424	1127	1210	1393	1164	1178	1136
ENSRNOG00000003428	702	650	709	660	629	601
ENSRNOG00000003430	0	0	9	0	0	1
ENSRNOG00000003434	307	230	317	450	271	401
ENSRNOG00000003435	7	6	12	1	0	3
ENSRNOG00000003439	60	71	69	55	82	70
ENSRNOG00000003442	141	132	150	203	182	206
ENSRNOG00000003443	280	206	568	277	658	375
ENSRNOG00000003452	6	13	8	39	16	12
ENSRNOG00000003453	61	54	30.1953	72	34	33
ENSRNOG00000003455	379	487	486	359	397	434
ENSRNOG00000003456	0	0	0	0	0	0
ENSRNOG00000003457	215.238	176.223	243.435	238.105	245.322	245.111
ENSRNOG00000003461	703	752	765	758	721	728
ENSRNOG00000003463	1497.07	1759.56	1917.45	1775.96	1694.4	1601.29
ENSRNOG00000003464	2311	2288	2093	2401	2454	2567
ENSRNOG00000003468	40	108	152	67	89	95
ENSRNOG00000003469	32	16	46	30	22	17
ENSRNOG00000003470	440	508	414	615	536	548
ENSRNOG00000003472	242	223	240	286	206	261
ENSRNOG00000003476	368	354	251	279	294	276
ENSRNOG00000003479	100	108	115	114	109	87
ENSRNOG00000003480	1	0	4	1	2	0
ENSRNOG00000003486	56	46	73	92	75	95
ENSRNOG00000003491	601	627	713	768	661	846
ENSRNOG00000003494	425	473	394	414	400	448
ENSRNOG00000003495	14638	15740	14388	13003	12864	13231
ENSRNOG00000003496	429	459	499	378	305	408
ENSRNOG00000003497	1243.09	1325.39	1314.69	1414.08	1429.31	1164.8
ENSRNOG00000003498	2	0	2	5	4	3
ENSRNOG00000003500	19	5	93	3	13	0
ENSRNOG00000003501	0	1	0	2	0	1
ENSRNOG00000003504	1012	1243	1325	1224	1185	1225
ENSRNOG00000003506	1779	1810	2182	1965	1897	2004
ENSRNOG00000003508	3167.33	3704.08	3643.52	3615.72	3242.14	3271.4
ENSRNOG00000003509	0	0	0	1	1	1
ENSRNOG00000003510	4	3	16	68	60	50
ENSRNOG00000003512	225	206	193	280	287	371
ENSRNOG00000003515	238	285	389	368	402	315
ENSRNOG00000003517	5525	6371	6453	5237	5668	5706
ENSRNOG00000003518	4	0	4	1	0	1
ENSRNOG00000003520	12804	14060	16271	13255	15826	15224
ENSRNOG00000003521	0	0	0	1	0	1
ENSRNOG00000003522	42	65	66	112	101	102
ENSRNOG00000003524	4788	5091.35	5611.67	5205.13	5527.31	4742.36
ENSRNOG00000003526	60.0054	63.0779	73.0736	59.0765	71.0692	71.0821
ENSRNOG00000003531	0	0	0	0	0	0
ENSRNOG00000003532	5	1	1	0	2	2
ENSRNOG00000003533	1	2	9	9	3	8
ENSRNOG00000003536	827	950	1062	947	1032	1102
ENSRNOG00000003537	295.416	169.952	548.631	324.268	893.852	404.869
ENSRNOG00000003538	118.056	157.822	134	132.479	123.157	92.1679
ENSRNOG00000003541	260	339	398	403	344	398
ENSRNOG00000003542	2073	2179	2085	2668	2862	2510
ENSRNOG00000003543	29	24	38	34	21	33
ENSRNOG00000003544	9663	11910.2	11180	9650.24	10327.9	10272.2
ENSRNOG00000003545	415	426	575	468	495	421
ENSRNOG00000003546	221	268	237	328	393	304
ENSRNOG00000003548	0	0	0	0	0	0
ENSRNOG00000003549	1095	1180	1477	1159	1297	1199
ENSRNOG00000003550	925	910	1136	1017	1115	983
ENSRNOG00000003551	1521	1758	1698	1857	1820	1925
ENSRNOG00000003553	367	368	452	605	591	547
ENSRNOG00000003554	930	1085	1133	1295	870	1281
ENSRNOG00000003555	0	0	0	0	0	0
ENSRNOG00000003559	447	486	567	466	511	588
ENSRNOG00000003560	0	0	0	0	0	0
ENSRNOG00000003562	317	322	332	274	259	285
ENSRNOG00000003563	1991	2171	2303	2181	1919	2012
ENSRNOG00000003566	21	4	138	1	20	4
ENSRNOG00000003567	595	666	777	678	606	611
ENSRNOG00000003569	0	0	0	0	0	0
ENSRNOG00000003575	1	0	0	1	1	0
ENSRNOG00000003576	517	646	677	669	579	650
ENSRNOG00000003578	745	850	698	1108	897	913
ENSRNOG00000003580	0	0	1	0	0	0
ENSRNOG00000003581	150	107	139	155	99	175
ENSRNOG00000003583	1059	1099	1190	921	851	921
ENSRNOG00000003585	1	5	4	6	2	4
ENSRNOG00000003587	2690.8	2790.97	2787.61	3383.41	3298.51	3328.04
ENSRNOG00000003588	0	5	3.00859	1.00034	1	3.00864
ENSRNOG00000003590	666	760	819	922	748	949
ENSRNOG00000003592	762	899	922	940	913	918
ENSRNOG00000003594	1186	1481	1556	1731	1453	1528
ENSRNOG00000003595	5	2	1	0	0	4
ENSRNOG00000003596	129	96	118	134	58	77
ENSRNOG00000003597	1986	1883	2422	2000	2407	2199
ENSRNOG00000003599	960	1010	1295	1126	1115	1180
ENSRNOG00000003600	1249	1331	1597	1441	1412	1386
ENSRNOG00000003601	1	10	16	16	17	20
ENSRNOG00000003603	694	723	745	1098	931	943
ENSRNOG00000003606	1	0	2.00499	0	0	0
ENSRNOG00000003611	226	258	319	402	349	343
ENSRNOG00000003613	565	513	598	574	441	524
ENSRNOG00000003614	158	191.182	191.206	203.793	137.221	157.431
ENSRNOG00000003616	472	394	381	592	431	375
ENSRNOG00000003620	2	2	15	20	11	4
ENSRNOG00000003622	218.606	267.337	280.531	457.072	387.496	358.116
ENSRNOG00000003625	2339	2686	3036	2995	3015	2848
ENSRNOG00000003626	2573.98	2593.96	3342	3012.99	2933	2789.99
ENSRNOG00000003629	592.252	709.49	783.312	714.315	711.723	757.055
ENSRNOG00000003633	3	0	1	0	1	1
ENSRNOG00000003634	294.651	353.371	395.197	392.298	375.157	402.035
ENSRNOG00000003635	891	919	854	758	746	711
ENSRNOG00000003643	290	288	304	364	313	446
ENSRNOG00000003645	10725	14630.2	11861.5	13262.2	14800.7	13671.1
ENSRNOG00000003648	3309	4315	3038	2945	3544	3631
ENSRNOG00000003649	1067	967	967	1101	994	882
ENSRNOG00000003650	301	351	462	385	455	416
ENSRNOG00000003653	1953	1975	2205	2062	1987	1976
ENSRNOG00000003654	71	87	92	80	87	98
ENSRNOG00000003657	1932.1	2180.21	1812.38	2036.17	1812.76	1912.5
ENSRNOG00000003661	2687	2679	3053	2988	3012	3039
ENSRNOG00000003666	9	8	13	16	12	13
ENSRNOG00000003668	0	0	0	0	0	0
ENSRNOG00000003669	748	736.054	543.055	622.273	500.877	598
ENSRNOG00000003670	680.823	544.517	660.323	555.386	462.18	351.133
ENSRNOG00000003671	0	0	0	0	0	0
ENSRNOG00000003672	0	0	0	0	0	0
ENSRNOG00000003673	1321	1628	1623	1434	1391	1322
ENSRNOG00000003674	355	302	483	404	432	385
ENSRNOG00000003675	12.0378	23.0331	30.0032	44.066	24.0049	34.074
ENSRNOG00000003679	1534	1649	1611	1979	1475	1785
ENSRNOG00000003680	5	1	7	9	4	8
ENSRNOG00000003681	2	16	13	6	5	1
ENSRNOG00000003682	496	670	619	558	626	598
ENSRNOG00000003683	9	16	11	30	11	15
ENSRNOG00000003686	5341	6566	5502	6338	6125	5728
ENSRNOG00000003687	3120	3384	4322	4725	4216	4296
ENSRNOG00000003688	0	0	0	0	0	0
ENSRNOG00000003689	14809.9	16187.9	17758.5	16019	16623.2	16869.3
ENSRNOG00000003691	1721	1944	1911	2367	2225	2257
ENSRNOG00000003694	108.221	77.3146	124.502	101.509	103.766	97.3683
ENSRNOG00000003695	0	0	0	0	2	0
ENSRNOG00000003698	0	0	2	0	0	0
ENSRNOG00000003699	191	262	307	290	270	279
ENSRNOG00000003703	4402	4982	5303	4034	4203	4135
ENSRNOG00000003704	59	45	79	36	43	40
ENSRNOG00000003705	13	12	24	42	23	27
ENSRNOG00000003706	889	1014	1150	1038	1038	953
ENSRNOG00000003707	2418	2755	2549	2401	2010	2291
ENSRNOG00000003709	16	15	29	30	31	21
ENSRNOG00000003712	2239	2572	2577	2820	2579	2467
ENSRNOG00000003713	0	0	0	0	0	0
ENSRNOG00000003714	475	525	526	709	600	716
ENSRNOG00000003715	201	177	242	327	279	299
ENSRNOG00000003716	14	17	17	13	17	21
ENSRNOG00000003717	859	1021	949	1105	1034	997
ENSRNOG00000003718	0	0	0	0	0	0
ENSRNOG00000003719	828	883	1008	981	925	902
ENSRNOG00000003720	63	39	125	102	39	80
ENSRNOG00000003721	396.902	625.791	616.621	644.825	585.243	692.505
ENSRNOG00000003722	108	93	109	122	111	120
ENSRNOG00000003723	4213.12	4809	4654.8	4589.97	4685.98	4568.41
ENSRNOG00000003724	870	872	1128	850	937	919
ENSRNOG00000003726	354	449	433	384	342	413
ENSRNOG00000003728	1688	1879	1866	1575	1646	1600
ENSRNOG00000003732	642	511	563	727	570	602
ENSRNOG00000003734	1.198	0	0	0	0	0
ENSRNOG00000003736	10465	9607	11343	11567	10278	10514
ENSRNOG00000003737	6	4	2	4	9	5
ENSRNOG00000003738	33	36	38	48	27	42
ENSRNOG00000003740	0	2	0	0	2	1
ENSRNOG00000003741	25.0014	26.0162	42.0044	28.0165	25.0056	20.0053
ENSRNOG00000003742	160	129	203	214	122	229
ENSRNOG00000003743	2190	2459	2669	2736	2324	2526
ENSRNOG00000003745	81.293	61.1993	75.1268	74.2098	50.07	83.1995
ENSRNOG00000003746	95	105	204	37.0001	96	56.9999
ENSRNOG00000003747	1981	2105	2399	2305	2875	2286
ENSRNOG00000003748	4	4	11	6	9	4
ENSRNOG00000003749	155.161	175.482	137.766	193.99	219.655	185.397
ENSRNOG00000003755	3	4	6	7	6	8
ENSRNOG00000003756	11	25	24	24	16	25
ENSRNOG00000003759	183	186	149	191	158	177
ENSRNOG00000003762	651	667	771	744	611	706
ENSRNOG00000003763	1865	2075	2577	2376	2558	2416
ENSRNOG00000003765	0	0	0	1	0	0
ENSRNOG00000003767	618	712	702	631	582	637
ENSRNOG00000003769	56	35	53	83	69	101
ENSRNOG00000003772	724	847	868	897	996	821
ENSRNOG00000003773	1237	1315	1421	1403.99	1385	1395
ENSRNOG00000003776	0	5	2	2	25	25
ENSRNOG00000003777	15	24	20	26	16	23
ENSRNOG00000003778	171	160	206	165	188	174
ENSRNOG00000003779	919	1223	1088	1223	1085	1008
ENSRNOG00000003781	86	87	71	83	61	74
ENSRNOG00000003782	428	533	503	610	545	516
ENSRNOG00000003783	0	0	0	0	0	0
ENSRNOG00000003784	18	27	38	25	26	30
ENSRNOG00000003785	199	224	219	246	227	238
ENSRNOG00000003786	2152	2770	2686	2757	2549	2659
ENSRNOG00000003787	193	253	272	317	292	362
ENSRNOG00000003789	1.01763	5.10554	2.04891	0	3.06369	1.01064
ENSRNOG00000003790	0	0	2	2	0	0
ENSRNOG00000003792	1915	2234	2271	2569	2090	2173
ENSRNOG00000003794	1230	1214	1442	1069	1158	1225
ENSRNOG00000003795	828.05	949.466	1019.77	1041.69	939.955	1091.33
ENSRNOG00000003797	1096.87	1086.84	1479.9	1065.59	1288	1113
ENSRNOG00000003800	24	13	28	33	35	39
ENSRNOG00000003802	1592	1921	1901	2586	2545	2250
ENSRNOG00000003803	446	471	504	577	409	523
ENSRNOG00000003805	259	240	258	276	252	317
ENSRNOG00000003806	9	3	10	4	10	6
ENSRNOG00000003807	12.2961	23.5062	7.23233	10.2453	14.1997	13.3533
ENSRNOG00000003809	663	749	881	913	812	756
ENSRNOG00000003812	672.712	650.131	555.729	531.403	531.404	497.515
ENSRNOG00000003813	0	2	2	4	6	4
ENSRNOG00000003815	1550	1829	1848	2046	1992	1910
ENSRNOG00000003816	418	522	486	514	534	521
ENSRNOG00000003821	1446	1816	1745	1637	1411	1576
ENSRNOG00000003822	1382	1414	1503	1376	1376	1444
ENSRNOG00000003825	1090	1394	1519	1621	1400	1471
ENSRNOG00000003827	900.855	926.476	1002.71	1071.32	1013.81	933.864
ENSRNOG00000003829	408	461	578	538	545	458
ENSRNOG00000003831	850	947	993	888	888	812
ENSRNOG00000003832	1081	1151	1142	981	792	764
ENSRNOG00000003833	1343	1512	1775	1568	1595	1519
ENSRNOG00000003834	533	667	768	702	656	674
ENSRNOG00000003835	183	207	170	295	312	242
ENSRNOG00000003836	0	0	0	0	0	0
ENSRNOG00000003837	325	361	313	408	421	381
ENSRNOG00000003840	4112	4514	4309	3923	3137	4076
ENSRNOG00000003841	93	92	98	93	87	105
ENSRNOG00000003844	4989	5388	5878	6325	5449	5471
[truncated: 21,919 more rows]

## Sheet: DE
	baseMean	log2FoldChange	lfcSE	stat	FoldChange	pvalue	padj
ENSRNOG00000024889	158.354	10.7065	1.64438	6.51097	1671	7.46657e-11	1.69146e-08
ENSRNOG00000016069	49.1455	7.98361	2.54648	3.13515	253.108	NA	NA
ENSRNOG00000028531	33.7123	7.50803	2.53795	2.9583	182.029	NA	NA
ENSRNOG00000007129	12.2342	7.00957	3.91027	1.7926	128.852	0.0730364	NA
ENSRNOG00000050535	10.165	6.74407	3.91099	1.72439	107.194	0.0846376	NA
ENSRNOG00000024882	51.9544	6.73172	3.41379	1.97192	106.28	0.0486185	0.230241
ENSRNOG00000014312	52.9163	6.66071	1.8593	3.58238	101.175	NA	NA
ENSRNOG00000015945	30.8775	6.52553	2.19573	2.97192	92.1254	NA	NA
ENSRNOG00000015994	16.577	6.47881	3.26262	1.98577	89.1901	NA	NA
ENSRNOG00000045831	7.03698	6.21298	1.6038	3.87391	74.1813	0.000107102	NA
ENSRNOG00000051286	6.96568	6.19169	3.91291	1.58238	73.0946	0.113564	NA
ENSRNOG00000049708	6.45509	6.10398	3.88354	1.57176	68.783	0.116007	NA
ENSRNOG00000049596	6.47525	6.09178	3.8808	1.56972	68.2038	0.11648	NA
ENSRNOG00000049025	6.44017	6.07817	3.9134	1.55317	67.5635	0.120383	NA
ENSRNOG00000045684	6.28205	6.04853	1.54081	3.92556	66.1897	8.65272e-05	NA
ENSRNOG00000042581	11.6502	5.95072	1.74955	3.40128	61.8507	0.000670719	NA
ENSRNOG00000033815	22.3852	5.89949	3.32487	1.77435	59.6931	NA	NA
ENSRNOG00000014979	5.60848	5.88422	3.91442	1.50321	59.0645	0.132784	NA
ENSRNOG00000019082	4.99699	5.71796	3.81355	1.49938	52.6355	0.133775	NA
ENSRNOG00000012961	4.95871	5.70969	3.91544	1.45825	52.3345	0.144772	NA
ENSRNOG00000051999	4.44653	5.54925	3.91642	1.41692	46.8265	0.156507	NA
ENSRNOG00000046156	3.59314	5.24121	2.09977	2.49608	37.8234	0.0125573	NA
ENSRNOG00000061237	3.22554	5.08665	1.82596	2.78574	33.9808	0.00534051	NA
ENSRNOG00000029564	3.12904	5.04153	2.59113	1.94569	32.9346	0.0516925	NA
ENSRNOG00000046222	2.92835	4.94634	2.1883	2.26035	30.8316	0.0237993	NA
ENSRNOG00000011657	2.89027	4.92899	1.87263	2.63213	30.4631	0.00848522	NA
ENSRNOG00000053301	2.87456	4.92171	1.96743	2.5016	30.3097	0.0123635	NA
ENSRNOG00000062067	5.73033	4.91147	2.01591	2.43635	30.0953	0.0148363	NA
ENSRNOG00000008648	2.79875	4.88039	2.65943	1.83513	29.454	0.0664868	NA
ENSRNOG00000015210	2.74514	4.85381	1.87107	2.59413	28.9162	0.00948309	NA
ENSRNOG00000057476	2.72956	4.84647	1.88803	2.56694	28.7695	0.0102601	NA
ENSRNOG00000042547	5.37388	4.81306	1.71401	2.80808	28.111	0.00498385	NA
ENSRNOG00000054404	4.7938	4.63725	3.91609	1.18415	24.8857	0.236352	NA
ENSRNOG00000056059	4.4033	4.60177	3.91746	1.17468	24.2813	0.240122	NA
ENSRNOG00000006293	2.29838	4.59612	2.47388	1.85786	24.1864	0.0631891	NA
ENSRNOG00000048921	2.26973	4.57908	2.36361	1.93732	23.9023	0.0527063	NA
ENSRNOG00000007352	2.26636	4.57705	2.34215	1.95421	23.8687	0.0506768	NA
ENSRNOG00000026134	2.22692	4.55297	2.81446	1.61771	23.4736	0.105726	NA
ENSRNOG00000013894	2.07899	4.45376	2.43507	1.82901	21.9137	0.0673982	NA
ENSRNOG00000009206	1.96897	4.3728	2.50386	1.74642	20.7179	0.0807372	NA
ENSRNOG00000013407	1.94517	4.35617	2.09329	2.08101	20.4804	0.0374326	NA
ENSRNOG00000028187	1.93091	4.34677	2.09576	2.07407	20.3473	0.0380725	NA
ENSRNOG00000009768	1.81155	4.25278	2.98145	1.42641	19.064	0.153749	NA
ENSRNOG00000045697	1.76868	4.22023	2.25046	1.87527	18.6387	0.0607555	NA
ENSRNOG00000053807	1.76777	4.2192	3.00073	1.40606	18.6255	0.159707	NA
ENSRNOG00000018978	10.7856	4.19161	3.20769	1.30674	18.2726	0.191301	NA
ENSRNOG00000004179	3.37052	4.12407	1.84585	2.23424	17.4369	0.0254674	NA
ENSRNOG00000016798	1.64686	4.11523	3.06518	1.34257	17.3304	0.17941	NA
ENSRNOG00000024509	1.6263	4.09754	2.32861	1.75965	17.1192	0.0784669	NA
ENSRNOG00000017019	1.62306	4.09484	2.23444	1.83261	17.0872	0.0668612	NA
ENSRNOG00000043296	1.6198	4.09231	2.5887	1.58084	17.0572	0.113915	NA
ENSRNOG00000015821	15.9566	4.08343	1.32391	3.08438	16.9525	0.00203978	0.0254
ENSRNOG00000006319	1.59781	4.07461	2.27531	1.79079	16.8492	0.0733263	NA
ENSRNOG00000048794	1.59615	4.07273	2.64483	1.53988	16.8273	0.123589	NA
ENSRNOG00000004649	3.06109	3.96738	1.7801	2.22873	15.6423	0.0258316	NA
ENSRNOG00000024028	3.04625	3.95775	2.18978	1.80738	15.5383	0.0707035	NA
ENSRNOG00000054164	5.8357	3.9512	1.89009	2.09049	15.4678	0.0365742	NA
ENSRNOG00000047091	7.90217	3.90109	1.59481	2.44612	14.9399	0.0144402	NA
ENSRNOG00000020884	13.8019	3.88755	1.3287	2.92582	14.8003	0.00343549	NA
ENSRNOG00000037839	5.26545	3.87508	1.74711	2.218	14.6729	0.0265548	NA
ENSRNOG00000061530	2.87684	3.87376	1.9359	2.00101	14.6595	0.0453915	NA
ENSRNOG00000049955	2.73891	3.79801	1.81817	2.08892	13.9096	0.0367148	NA
ENSRNOG00000012286	2.62979	3.73148	2.1911	1.70302	13.2827	0.0885641	NA
ENSRNOG00000013953	3.8986	3.68823	1.59348	2.31457	12.8904	0.0206365	NA
ENSRNOG00000004630	143.251	3.66666	1.51563	2.41922	12.6991	NA	NA
ENSRNOG00000000564	250.803	3.59448	1.48557	2.41959	12.0794	NA	NA
ENSRNOG00000021546	6.57271	3.58545	1.4641	2.44892	12.0041	0.0143286	NA
ENSRNOG00000021018	2.30745	3.52864	1.98658	1.77624	11.5405	0.0756937	NA
ENSRNOG00000004878	4.67867	3.5286	3.862	0.913672	11.5402	0.360889	NA
ENSRNOG00000019321	2.28832	3.51583	1.97904	1.77653	11.4385	0.0756454	NA
ENSRNOG00000011251	2.28531	3.51543	1.98227	1.77344	11.4353	0.0761565	NA
ENSRNOG00000006263	4.30418	3.49878	1.72122	2.03273	11.3041	0.0420797	NA
ENSRNOG00000055364	15.882	3.48001	2.11351	1.64655	11.158	0.0996498	0.348995
ENSRNOG00000003245	4.01506	3.47965	1.66189	2.09379	11.1553	0.036279	NA
ENSRNOG00000010870	21.4246	3.45632	2.03903	1.69508	10.9763	0.090061	0.332038
ENSRNOG00000029964	4.01599	3.41207	1.7313	1.97082	10.6447	0.0487447	NA
ENSRNOG00000004390	2.0917	3.38977	1.96307	1.72677	10.4815	0.0842091	NA
ENSRNOG00000046314	11.0728	3.32982	1.40545	2.36922	10.0548	0.0178256	NA
ENSRNOG00000047509	11.0728	3.32982	1.40545	2.36922	10.0548	0.0178256	NA
ENSRNOG00000048192	11.0728	3.32982	1.40545	2.36922	10.0548	0.0178256	NA
ENSRNOG00000050867	11.0728	3.32982	1.40545	2.36922	10.0548	0.0178256	NA
ENSRNOG00000055972	11.0728	3.32982	1.40545	2.36922	10.0548	0.0178256	NA
ENSRNOG00000029958	1.96508	3.30092	1.9991	1.6512	9.85541	0.0986981	NA
ENSRNOG00000055197	26.0994	3.27818	1.75482	1.8681	9.70129	NA	NA
ENSRNOG00000014227	1.94663	3.27753	2.01436	1.62708	9.69698	0.10372	NA
ENSRNOG00000026234	1.96779	3.27152	2.00014	1.63565	9.65664	0.101913	NA
ENSRNOG00000024073	1.92124	3.24617	2.10238	1.54405	9.48844	0.122577	NA
ENSRNOG00000036645	11.9128	3.2049	0.863237	3.71266	9.22087	0.000205094	NA
ENSRNOG00000015668	1.81077	3.17079	2.41888	1.31085	9.00538	0.189909	NA
ENSRNOG00000019565	6.77935	3.13774	1.39771	2.24491	8.80143	0.0247737	NA
ENSRNOG00000022673	1.77862	3.12205	2.03421	1.53477	8.70622	0.12484	NA
ENSRNOG00000058538	1.76888	3.114	2.11065	1.47538	8.65782	0.14011	NA
ENSRNOG00000033929	22.3874	3.10913	0.688109	4.51837	8.62863	6.23185e-06	0.000274962
ENSRNOG00000048935	4.86814	3.09514	1.47725	2.0952	8.54535	0.036153	NA
ENSRNOG00000046517	3.12485	3.068	1.60278	1.91417	8.38608	0.0555984	NA
ENSRNOG00000030246	3.52307	3.05027	1.57873	1.93211	8.28369	0.0533461	NA
ENSRNOG00000024755	1.635	3.00949	2.17433	1.3841	8.05278	0.166328	NA
ENSRNOG00000059050	8.40955	2.99858	3.43717	0.872398	7.9921	0.382992	NA
ENSRNOG00000004858	2.97395	2.98377	1.71819	1.73658	7.91051	0.0824615	NA
ENSRNOG00000055063	1.57496	2.98334	2.18509	1.36532	7.90812	0.172153	NA
ENSRNOG00000006753	1.60845	2.96274	2.15621	1.37405	7.79605	0.169426	NA
ENSRNOG00000056001	500.888	2.96039	0.248926	11.8927	7.78337	1.29181e-32	3.26786e-29
ENSRNOG00000022919	2.8979	2.95865	1.73305	1.7072	7.77395	0.0877856	NA
ENSRNOG00000049868	8.32424	2.94972	2.9438	1.00201	7.72601	0.316338	NA
ENSRNOG00000048470	5.64954	2.94608	1.37495	2.14268	7.70652	0.0321387	NA
ENSRNOG00000027466	55.791	2.92727	1.38378	2.11542	7.60667	NA	NA
ENSRNOG00000048990	19.4597	2.89531	2.09347	1.38302	7.44003	NA	NA
ENSRNOG00000003510	32.5881	2.88985	0.581608	4.96872	7.41191	6.73974e-07	4.35301e-05
ENSRNOG00000003776	9.68671	2.85661	1.17243	2.43648	7.24309	0.0148309	NA
ENSRNOG00000003039	5.7122	2.83915	1.23443	2.29998	7.15599	0.0214494	NA
ENSRNOG00000047114	5.34746	2.8372	1.40571	2.01834	7.14634	0.0435556	NA
ENSRNOG00000017159	8.33229	2.83671	1.33594	2.12337	7.14387	0.0337227	NA
ENSRNOG00000004768	8.17907	2.80164	1.6367	1.71175	6.97231	0.0869418	NA
ENSRNOG00000016397	6.71172	2.72455	1.13479	2.40093	6.60955	0.0163535	NA
ENSRNOG00000021896	5.1917	2.71762	1.29455	2.09927	6.57788	0.0357929	NA
ENSRNOG00000019510	10.3218	2.71094	0.85582	3.16766	6.5475	0.00153674	NA
ENSRNOG00000007067	6.53318	2.69516	1.2259	2.19851	6.47627	0.0279126	NA
ENSRNOG00000014269	8.80121	2.68632	1.05256	2.55218	6.43671	0.0107052	NA
ENSRNOG00000016782	5.1521	2.68414	1.64265	1.63403	6.42697	0.102252	NA
ENSRNOG00000046764	2.38859	2.65963	1.96688	1.35221	6.31872	0.176308	NA
ENSRNOG00000054815	2.4373	2.65539	1.70102	1.56106	6.30018	0.118511	NA
ENSRNOG00000013112	2.65443	2.64814	1.85443	1.42801	6.26859	0.15329	NA
ENSRNOG00000016842	25.1377	2.64673	0.594331	4.45329	6.26245	8.45656e-06	0.000355354
ENSRNOG00000015562	2.42984	2.64381	1.75904	1.50298	6.24979	0.132843	NA
ENSRNOG00000039398	1.93773	2.62774	1.92242	1.36689	6.18056	0.171661	NA
ENSRNOG00000060606	2.27661	2.54126	1.76431	1.44037	5.82096	0.149763	NA
ENSRNOG00000053222	2.40064	2.53986	2.50615	1.01345	5.81531	0.310845	NA
ENSRNOG00000006226	34.8697	2.53803	0.471108	5.38736	5.80794	7.15005e-08	6.45973e-06
ENSRNOG00000023497	15.659	2.53499	2.70091	0.938569	5.79572	0.347952	0.658616
ENSRNOG00000026650	7.8678	2.53471	1.10161	2.30093	5.79462	0.0213957	NA
ENSRNOG00000028619	7.20094	2.50211	1.20439	2.07749	5.66513	0.0377561	NA
ENSRNOG00000013085	3.25221	2.48234	1.47996	1.6773	5.58802	0.0934837	NA
ENSRNOG00000023476	4.38652	2.47325	1.2965	1.90764	5.55294	0.0564382	NA
ENSRNOG00000015596	32.7973	2.46616	0.692691	3.56026	5.52571	0.000370489	0.00718171
ENSRNOG00000047414	2.09979	2.44918	1.89424	1.29296	5.46104	0.196024	NA
ENSRNOG00000033517	22.833	2.43885	0.672532	3.62637	5.42207	0.000287439	0.0059196
ENSRNOG00000026387	2.30301	2.43735	1.86769	1.30501	5.41646	0.19189	NA
ENSRNOG00000048412	2.10257	2.43692	1.91579	1.27202	5.41484	0.203367	NA
ENSRNOG00000058087	3.07139	2.40141	1.64881	1.45645	5.28319	0.145268	NA
ENSRNOG00000028043	373.479	2.40103	0.185649	12.9332	5.28181	2.92438e-38	1.10966e-34
ENSRNOG00000001251	2.12944	2.38921	1.92302	1.24243	5.23869	0.214079	NA
ENSRNOG00000008466	2.1167	2.38408	1.89016	1.26132	5.22013	0.207195	NA
ENSRNOG00000007640	2.13445	2.38295	1.79791	1.3254	5.21603	0.185037	NA
ENSRNOG00000050251	6.12752	2.37294	1.16603	2.03506	5.17997	0.0418453	NA
ENSRNOG00000049388	7.24088	2.36242	3.33015	0.709403	5.14231	0.478074	NA
ENSRNOG00000037375	1.96216	2.36215	2.2519	1.04896	5.14134	0.294197	NA
ENSRNOG00000009711	3.09026	2.35839	1.50478	1.56727	5.12799	0.117052	NA
ENSRNOG00000032990	3.05245	2.35778	1.56291	1.50858	5.12579	0.131405	NA
ENSRNOG00000031024	2.13305	2.35076	1.76547	1.33152	5.10092	0.183019	NA
ENSRNOG00000030983	10.0488	2.32856	0.915423	2.5437	5.02304	0.0109686	NA
ENSRNOG00000059207	5.25684	2.31878	1.14562	2.02404	4.9891	0.0429657	NA
ENSRNOG00000014578	19.9328	2.31796	0.652935	3.55007	4.98628	0.000385135	0.00740848
ENSRNOG00000002517	1.94302	2.30896	2.23773	1.03183	4.95527	0.30215	NA
ENSRNOG00000002331	4.82741	2.28745	1.42755	1.60236	4.88192	0.109075	NA
ENSRNOG00000010868	1.96098	2.28523	1.85813	1.22986	4.87443	0.218751	NA
ENSRNOG00000037409	4.80422	2.26657	1.33197	1.70166	4.81177	0.0888189	NA
ENSRNOG00000011457	4.82416	2.26272	1.38846	1.62967	4.79896	0.103172	NA
ENSRNOG00000030784	2.76296	2.2622	1.70933	1.32345	4.79724	0.185686	NA
ENSRNOG00000008031	2.91677	2.25943	1.52873	1.47798	4.78804	0.139412	NA
ENSRNOG00000030743	52.1051	2.22223	1.41141	1.57447	4.66614	0.115379	0.378233
ENSRNOG00000029386	145.781	2.21575	0.249959	8.86444	4.64523	7.68888e-19	7.78012e-16
ENSRNOG00000014672	19.6174	2.21427	0.739385	2.99474	4.64046	0.00274678	0.0318408
ENSRNOG00000029425	1.92982	2.21424	2.08123	1.06391	4.64036	0.28737	NA
ENSRNOG00000024878	3.74045	2.20111	1.39092	1.58248	4.59832	0.11354	NA
ENSRNOG00000013748	6.51098	2.19416	1.08301	2.02598	4.57623	0.0427666	NA
ENSRNOG00000008567	3.75125	2.19324	1.40147	1.56495	4.57331	0.117594	NA
ENSRNOG00000043332	2.71366	2.18976	2.02847	1.07951	4.5623	0.280358	NA
ENSRNOG00000017248	2.90874	2.18959	2.14703	1.01982	4.56176	0.307813	NA
ENSRNOG00000054475	7.70817	2.18509	0.942065	2.31947	4.54755	0.0203697	NA
ENSRNOG00000034236	2.74376	2.18292	1.64843	1.32424	4.54071	0.185422	NA
ENSRNOG00000032311	3.12404	2.18288	1.60103	1.36342	4.54058	0.172749	NA
ENSRNOG00000047468	1.77201	2.16905	2.29652	0.944497	4.49728	0.344916	NA
ENSRNOG00000008992	2.79326	2.16789	1.82664	1.18682	4.49364	0.2353	NA
ENSRNOG00000026634	7.31217	2.15491	0.981062	2.19651	4.4534	0.0280557	NA
ENSRNOG00000054955	2.77561	2.15348	1.55111	1.38835	4.44899	0.165031	NA
ENSRNOG00000051836	4.34262	2.10923	1.37138	1.53803	4.3146	0.124042	NA
ENSRNOG00000028356	6.22068	2.1039	1.19796	1.75624	4.29869	0.0790474	NA
ENSRNOG00000011074	3.53091	2.10345	1.62073	1.29784	4.29736	0.194342	NA
ENSRNOG00000043478	2.56694	2.10246	1.81959	1.15546	4.29441	0.247902	NA
ENSRNOG00000050110	50.8335	2.10204	0.410213	5.12426	4.29315	2.9871e-07	2.22246e-05
ENSRNOG00000002626	1.80669	2.09064	1.90613	1.0968	4.25938	0.272728	NA
ENSRNOG00000001955	2.80817	2.08868	1.70537	1.22477	4.25358	0.220663	NA
ENSRNOG00000016915	2.55716	2.08518	1.82439	1.14295	4.24327	0.25306	NA
ENSRNOG00000011306	12.4384	2.07609	0.957831	2.16749	4.21662	0.0301976	NA
ENSRNOG00000017775	8.03406	2.0737	0.919524	2.25519	4.20965	0.0241215	NA
ENSRNOG00000031595	17.8715	2.07299	0.641616	3.23089	4.20758	0.00123404	0.0174722
ENSRNOG00000033109	2.64081	2.07057	2.42321	0.854473	4.20053	0.392843	NA
ENSRNOG00000015671	2.61355	2.06671	1.62493	1.27187	4.18929	0.203418	NA
ENSRNOG00000052854	3.63021	2.05415	1.44096	1.42554	4.15298	0.154	NA
ENSRNOG00000052980	3.63021	2.05415	1.44096	1.42554	4.15298	0.154	NA
ENSRNOG00000018808	10.0886	2.05199	0.90063	2.2784	4.14678	0.0227029	NA
ENSRNOG00000020953	2.60926	2.04486	1.7373	1.17703	4.12634	0.239182	NA
ENSRNOG00000010906	8.05531	2.03454	1.07679	1.88945	4.09692	0.0588321	NA
ENSRNOG00000004632	6.55294	2.01867	1.67024	1.20861	4.05209	0.226812	NA
ENSRNOG00000008544	2.62585	2.01378	1.66648	1.2084	4.03838	0.226893	NA
ENSRNOG00000033209	1.82659	2.00982	2.0471	0.981789	4.02732	0.326204	NA
ENSRNOG00000026309	10.5327	2.00662	1.19034	1.68575	4.01839	0.0918448	NA
ENSRNOG00000013704	84.8799	1.99894	0.537896	3.71622	3.99706	0.000202228	0.00446787
ENSRNOG00000021551	3.43468	1.99018	1.45109	1.37151	3.97286	0.170216	NA
ENSRNOG00000020939	3.21869	1.98617	1.61314	1.23124	3.96183	0.218232	NA
ENSRNOG00000062131	4.0899	1.98304	1.3342	1.48632	3.95326	0.137196	NA
ENSRNOG00000028302	89.0619	1.9798	2.80885	0.704843	3.94438	0.480908	0.760466
ENSRNOG00000051970	5.89216	1.97777	1.02179	1.93558	3.93884	0.0529186	NA
ENSRNOG00000038943	8.24321	1.96528	1.11058	1.7696	3.90488	0.0767933	NA
ENSRNOG00000022021	2.43099	1.95973	1.62296	1.2075	3.88989	0.227238	NA
ENSRNOG00000048808	1.59859	1.94598	1.98476	0.980463	3.853	0.326857	NA
ENSRNOG00000020072	21.717	1.94567	0.589217	3.30213	3.85218	0.000959522	0.0143484
ENSRNOG00000050918	3.26123	1.93747	1.94277	0.997267	3.83032	0.318635	NA
ENSRNOG00000060061	12.9752	1.92387	0.804568	2.39118	3.7944	0.0167941	NA
ENSRNOG00000011483	116.757	1.92368	0.421955	4.55897	3.7939	5.14062e-06	0.000237879
ENSRNOG00000019190	11.2458	1.91545	1.08493	1.76549	3.7723	0.0774807	NA
ENSRNOG00000029586	19.547	1.90907	0.735233	2.59655	3.75566	0.00941659	0.0782293
ENSRNOG00000018841	8.10207	1.90768	1.22694	1.55482	3.75205	0.119988	NA
ENSRNOG00000059698	4.71982	1.9048	1.21879	1.56286	3.74456	0.118086	NA
ENSRNOG00000013428	797.829	1.89648	0.214253	8.85157	3.72303	8.62967e-19	8.18632e-16
ENSRNOG00000010761	9894.61	1.8942	0.299633	6.32174	3.71716	2.58641e-10	5.2342e-08
ENSRNOG00000052613	61.9108	1.88799	0.576249	3.27635	3.7012	0.00105159	0.0153767
ENSRNOG00000043331	3.30514	1.8872	1.47294	1.28125	3.69917	0.200106	NA
ENSRNOG00000053260	71.841	1.88563	0.347664	5.42373	3.69515	5.83695e-08	5.50269e-06
ENSRNOG00000055056	66.9724	1.87806	0.539807	3.47913	3.6758	0.00050305	0.00894062
ENSRNOG00000006142	18.6537	1.87535	0.935487	2.00467	3.6689	0.0449979	0.220316
ENSRNOG00000053486	9.4598	1.86955	1.29043	1.44878	3.65419	0.147398	NA
ENSRNOG00000015880	206.09	1.8689	0.251346	7.43557	3.65255	1.04115e-13	4.27096e-11
ENSRNOG00000054129	2.25766	1.86313	1.69722	1.09775	3.63795	0.272312	NA
ENSRNOG00000009907	35.9534	1.8571	0.532089	3.49021	3.62279	0.000482646	0.00870023
ENSRNOG00000027972	7.58101	1.85434	1.05281	1.76133	3.61587	0.0781832	NA
ENSRNOG00000024815	12.2132	1.85281	0.838011	2.21096	3.61202	0.0270387	NA
ENSRNOG00000017324	10.9411	1.85254	0.899624	2.05923	3.61134	0.039472	NA
ENSRNOG00000028362	19.4376	1.84312	0.756361	2.43683	3.58786	0.0148166	0.107344
ENSRNOG00000058422	48.143	1.84155	0.576583	3.1939	3.58395	0.00140364	0.0193853
ENSRNOG00000012344	5.33651	1.83838	1.16723	1.575	3.57608	0.115258	NA
ENSRNOG00000000589	2.28657	1.83508	1.93122	0.950217	3.5679	0.342002	NA
ENSRNOG00000002134	14.5294	1.83116	0.744891	2.4583	3.55824	0.0139598	0.103408
ENSRNOG00000019745	20.5626	1.82928	0.770864	2.37303	3.5536	0.0176431	0.121216
ENSRNOG00000032959	2.256	1.82678	1.67689	1.08939	3.54744	0.275983	NA
ENSRNOG00000052837	7.99688	1.82476	3.19759	0.570668	3.54249	0.568224	NA
ENSRNOG00000014070	430.341	1.81529	2.21047	0.821225	3.51931	NA	NA
ENSRNOG00000023005	7.47304	1.81291	1.02943	1.76108	3.51349	0.0782241	NA
ENSRNOG00000017392	2.28127	1.80189	1.81553	0.992489	3.48677	0.320959	NA
ENSRNOG00000038126	1.55055	1.80117	2.40008	0.750462	3.48502	0.452977	NA
ENSRNOG00000062125	25.7015	1.79907	0.66197	2.71775	3.47996	0.00657271	0.0604977
ENSRNOG00000037894	3.04015	1.79092	1.47571	1.2136	3.46035	0.224901	NA
ENSRNOG00000022859	16.7287	1.79018	0.627047	2.85494	3.45858	0.00430451	0.0442043
ENSRNOG00000038119	4.23946	1.78677	1.32382	1.34971	3.45043	0.17711	NA
ENSRNOG00000008966	3.17015	1.7828	1.52273	1.17079	3.44093	0.241683	NA
ENSRNOG00000029478	38.6683	1.78197	0.477886	3.72886	3.43895	0.00019235	0.00432517
ENSRNOG00000002919	21.4057	1.7742	0.897158	1.97758	3.42049	0.0479763	0.228646
ENSRNOG00000020196	15405.9	1.77346	0.251924	7.03965	3.41873	1.9272e-12	5.62521e-10
ENSRNOG00000014471	10.4415	1.76529	0.808091	2.18453	3.39943	0.0289237	NA
ENSRNOG00000013616	257.826	1.76179	0.305458	5.76772	3.39119	8.0351e-09	1.05825e-06
ENSRNOG00000003813	2.92541	1.76139	1.47526	1.19395	3.39025	0.232498	NA
ENSRNOG00000021943	57.2779	1.75948	0.352175	4.99603	3.38575	5.85233e-07	3.83129e-05
ENSRNOG00000046196	19.1983	1.75898	0.919077	1.91385	3.38458	0.0556393	0.248721
ENSRNOG00000046863	3.13798	1.75854	1.50194	1.17084	3.38354	0.241662	NA
ENSRNOG00000037360	6.46391	1.75381	1.09129	1.6071	3.37248	0.108033	NA
ENSRNOG00000042140	6.13644	1.75271	1.07821	1.62557	3.36991	0.10404	NA
ENSRNOG00000004405	11.1533	1.75012	0.761159	2.29928	3.36386	0.0214892	NA
ENSRNOG00000054246	2.06016	1.74723	2.21074	0.790339	3.35714	0.42933	NA
ENSRNOG00000031955	22.5111	1.74718	0.791183	2.20832	3.35702	0.0272223	0.160445
ENSRNOG00000032728	22.7552	1.73584	0.534396	3.24823	3.33073	0.00116126	0.0167226
ENSRNOG00000013939	104	1.72826	0.875072	1.97499	3.31328	0.0482691	0.229305
ENSRNOG00000012647	3.00393	1.72672	1.4956	1.15453	3.30974	0.248282	NA
ENSRNOG00000061390	1.80332	1.72427	2.04533	0.843028	3.30414	0.399213	NA
ENSRNOG00000007922	3.57797	1.71957	1.47032	1.16952	3.29338	0.242194	NA
ENSRNOG00000055557	3.55109	1.71749	1.36894	1.25461	3.28863	0.209621	NA
ENSRNOG00000049949	4.2112	1.7118	1.3393	1.27814	3.2757	0.201202	NA
ENSRNOG00000009468	16.5337	1.71163	0.781496	2.19019	3.2753	0.0285101	0.165039
ENSRNOG00000007178	67.1443	1.71016	0.638347	2.67904	3.27196	0.00738337	0.0652234
ENSRNOG00000048358	2.11091	1.70943	1.71721	0.995472	3.27032	0.319507	NA
ENSRNOG00000050420	277.912	1.70929	1.60556	1.06461	3.27	0.287052	0.599102
ENSRNOG00000048782	70.6395	1.70744	0.311843	5.47533	3.26581	4.36694e-08	4.36062e-06
ENSRNOG00000037552	3.58072	1.69931	1.40951	1.2056	3.24746	0.227971	NA
ENSRNOG00000002070	29.6008	1.69783	0.626342	2.71071	3.24413	0.00671401	0.0612044
ENSRNOG00000001575	1.97129	1.69723	1.93879	0.875404	3.24277	0.381354	NA
ENSRNOG00000016349	110.981	1.6954	0.318205	5.32799	3.23866	9.93052e-08	8.71246e-06
ENSRNOG00000037645	15.3729	1.69454	1.01652	1.66699	3.23674	0.0955156	0.342161
ENSRNOG00000010261	4.24249	1.69429	1.32702	1.27676	3.23618	0.201686	NA
ENSRNOG00000055547	7.80727	1.69394	0.967636	1.7506	3.2354	0.080015	NA
ENSRNOG00000022313	3.5792	1.69018	1.55645	1.08592	3.22698	0.277513	NA
ENSRNOG00000042465	5.98847	1.68945	1.07159	1.57659	3.22534	0.11489	NA
ENSRNOG00000029227	2.74505	1.68715	1.56226	1.07994	3.2202	0.280167	NA
ENSRNOG00000061428	11.0207	1.68138	0.959485	1.75238	3.20734	0.0797093	NA
ENSRNOG00000016625	2.76543	1.67735	1.58976	1.05509	3.19839	0.291383	NA
ENSRNOG00000033933	15.1865	1.67545	0.694949	2.41089	3.19418	0.0159137	0.113037
ENSRNOG00000048858	2.10129	1.67521	1.7587	0.952525	3.19366	0.340831	NA
ENSRNOG00000058187	6.96344	1.67005	0.944968	1.76731	3.18226	0.0771761	NA
ENSRNOG00000016872	51.5368	1.66982	0.389489	4.28721	3.18175	1.8093e-05	0.000644638
ENSRNOG00000055286	10.0924	1.66972	1.28556	1.29883	3.18153	0.194003	NA
ENSRNOG00000061379	708.425	1.66822	0.125716	13.2697	3.17821	3.46901e-40	1.75509e-36
ENSRNOG00000000454	5.25074	1.66659	1.10716	1.50529	3.17464	0.132249	NA
ENSRNOG00000049446	6.83059	1.66486	1.00027	1.66441	3.17083	0.0960307	NA
ENSRNOG00000006367	18.0557	1.66292	0.673436	2.46931	3.16657	0.0135375	0.101318
ENSRNOG00000026805	11.123	1.6583	0.772062	2.14789	3.15645	0.0317226	NA
ENSRNOG00000009074	20.1507	1.65764	0.81347	2.03774	3.155	0.041576	0.209908
ENSRNOG00000012697	122.593	1.65672	0.259024	6.39601	3.15298	1.59493e-10	3.40955e-08
ENSRNOG00000010253	126.392	1.6499	0.3106	5.31199	3.13812	1.08436e-07	9.45889e-06
ENSRNOG00000054620	10.8942	1.6431	0.78751	2.08645	3.12337	0.0369375	NA
ENSRNOG00000003244	25.2306	1.64213	0.526017	3.12181	3.12126	0.00179742	0.023151
ENSRNOG00000000451	471.995	1.63326	0.581254	2.80989	3.10213	0.00495586	0.0487177
ENSRNOG00000027655	10.0123	1.6271	0.914063	1.78007	3.0889	0.0750648	NA
ENSRNOG00000023528	11.167	1.62359	0.779914	2.08176	3.08141	0.0373647	NA
ENSRNOG00000011107	9.98192	1.62342	3.26358	0.497435	3.08105	0.618883	NA
ENSRNOG00000052897	3.37136	1.61425	1.37302	1.1757	3.06153	0.239717	NA
ENSRNOG00000057397	3.32709	1.61318	1.391	1.15972	3.05925	0.246162	NA
ENSRNOG00000062039	2.69139	1.60855	1.52853	1.05235	3.04945	0.292638	NA
ENSRNOG00000061895	2.18136	1.60807	1.67199	0.961769	3.04844	0.336166	NA
ENSRNOG00000059093	35.9876	1.60624	0.46395	3.46211	3.04458	0.000535964	0.00937195
ENSRNOG00000019584	7953.99	1.6051	0.290307	5.52899	3.04218	3.22075e-08	3.4185e-06
ENSRNOG00000002640	32.5126	1.59467	1.96005	0.813584	3.02025	0.415884	0.713575
ENSRNOG00000014414	7.36568	1.59428	1.10333	1.44497	3.01945	0.148465	NA
ENSRNOG00000013378	3.24607	1.5905	1.65358	0.96185	3.01154	0.336125	NA
ENSRNOG00000046276	303.976	1.58934	1.56561	1.01515	3.00911	NA	NA
ENSRNOG00000032443	16.5867	1.58184	0.941143	1.68077	2.99352	0.0928082	0.336774
ENSRNOG00000039571	1.96235	1.57919	1.80086	0.876912	2.98802	0.380534	NA
ENSRNOG00000024838	1.91964	1.57347	2.25121	0.698944	2.9762	0.484587	NA
ENSRNOG00000053112	3.44472	1.57008	1.39643	1.12435	2.9692	0.260864	NA
ENSRNOG00000049382	2.64412	1.56463	1.8169	0.861153	2.95802	0.389154	NA
ENSRNOG00000027811	25.2592	1.56445	0.569514	2.74699	2.95765	0.00601445	0.0565947
ENSRNOG00000031167	18.2809	1.56328	0.688973	2.26901	2.95526	0.0232679	0.145095
ENSRNOG00000047076	15.0057	1.56096	0.90942	1.71643	2.9505	0.0860831	0.323422
ENSRNOG00000029768	41.2551	1.56001	0.475741	3.27912	2.94857	0.00104131	0.0152557
ENSRNOG00000000007	13.8206	1.55734	0.777583	2.00279	2.9431	0.0451998	NA
ENSRNOG00000036743	1.93362	1.55687	1.75409	0.887567	2.94215	0.374774	NA
ENSRNOG00000008919	72.4389	1.54915	0.580733	2.66757	2.92644	0.00764013	0.0667814
ENSRNOG00000050586	101.492	1.54901	0.433304	3.57488	2.92616	0.000350386	0.00688881
ENSRNOG00000037814	279.984	1.5421	0.215308	7.16226	2.91217	7.93559e-13	2.6184e-10
ENSRNOG00000047546	38.5227	1.54147	1.34636	1.14492	2.91091	0.252242	0.564762
ENSRNOG00000019862	14.205	1.53675	0.913958	1.68142	2.9014	0.0926813	0.336688
ENSRNOG00000050441	16.547	1.53615	0.726176	2.1154	2.9002	0.034396	0.186119
ENSRNOG00000002802	39.0029	1.53001	0.414706	3.68938	2.88788	0.0002248	0.00489528
ENSRNOG00000042660	5.17562	1.52894	1.22695	1.24613	2.88573	0.212716	NA
ENSRNOG00000050134	3.86859	1.52212	1.37422	1.10763	2.87214	0.268024	NA
ENSRNOG00000032473	2.59722	1.52193	1.56597	0.971873	2.87174	0.331114	NA
ENSRNOG00000018337	4.60565	1.51907	1.27888	1.18781	2.86606	0.234907	NA
ENSRNOG00000030876	1.96063	1.51604	1.92027	0.78949	2.86004	0.429826	NA
ENSRNOG00000047310	7.11641	1.50827	0.924862	1.63081	2.8447	0.10293	NA
ENSRNOG00000053044	2.00134	1.50647	1.74481	0.8634	2.84114	0.387917	NA
ENSRNOG00000012608	46.7927	1.5063	0.374008	4.02745	2.8408	5.63861e-05	0.00160568
ENSRNOG00000003498	2.63797	1.50453	1.53417	0.98068	2.83732	0.326751	NA
ENSRNOG00000033215	149.63	1.50308	0.407494	3.68861	2.83448	0.000225483	0.00490313
ENSRNOG00000046068	7.11704	1.50268	1.4303	1.05061	2.83369	0.29344	NA
ENSRNOG00000024346	34.3945	1.50054	0.459406	3.26626	2.82948	0.00108978	0.0158588
ENSRNOG00000001644	5.92896	1.49648	1.0626	1.40832	2.82154	0.159037	NA
ENSRNOG00000016995	57.7019	1.49209	0.42277	3.52931	2.81296	0.000416643	0.00782649
ENSRNOG00000016558	67.6197	1.48491	0.398206	3.72899	2.79899	0.000192246	0.00432517
ENSRNOG00000052886	11.4141	1.46282	0.827382	1.76801	2.75647	0.0770589	NA
ENSRNOG00000033680	24.321	1.46209	0.551997	2.64872	2.75506	0.00807974	0.0691145
ENSRNOG00000024115	150.879	1.46152	0.234425	6.2345	2.75399	4.53218e-10	8.49253e-08
ENSRNOG00000005687	96.7271	1.46023	0.316214	4.61785	2.75152	3.87739e-06	0.000186829
ENSRNOG00000053703	16.6687	1.45843	2.21374	0.658808	2.74809	0.510019	0.779799
ENSRNOG00000021039	7.92266	1.45551	1.01255	1.43748	2.74254	0.150582	NA
ENSRNOG00000042166	4.91898	1.4538	1.24767	1.16522	2.73929	0.243931	NA
ENSRNOG00000003095	14.4796	1.45063	0.827756	1.75249	2.73328	0.0796901	0.309265
ENSRNOG00000022419	8.95633	1.4504	0.972686	1.49113	2.73284	0.135927	NA
ENSRNOG00000042690	5.40873	1.44483	1.48554	0.972597	2.72231	0.330753	NA
ENSRNOG00000007031	11.4402	1.44328	0.794505	1.81658	2.71939	0.0692815	NA
ENSRNOG00000054295	1.79079	1.44327	2.09524	0.688833	2.71937	0.490928	NA
ENSRNOG00000006314	5.66236	1.43885	1.09545	1.31348	2.71104	0.189021	NA
ENSRNOG00000037190	17.3399	1.43776	0.629009	2.28575	2.709	0.0222687	0.140623
ENSRNOG00000025710	13.951	1.43756	0.708923	2.02781	2.70862	0.0425801	NA
ENSRNOG00000019527	11.9859	1.43593	1.12116	1.28075	2.70556	0.200281	NA
ENSRNOG00000011557	92.3102	1.43213	0.408749	3.5037	2.69845	0.00045885	0.00836066
ENSRNOG00000008588	11.0562	1.43206	0.791502	1.80929	2.69832	0.0704054	NA
ENSRNOG00000013413	2.36932	1.43054	1.62173	0.88211	2.69548	0.377717	NA
ENSRNOG00000048248	4.7292	1.42747	1.77422	0.804564	2.68975	0.421071	NA
ENSRNOG00000007375	3.10128	1.42729	1.38491	1.0306	2.68941	0.302729	NA
ENSRNOG00000024990	5.88088	1.42518	0.967115	1.47364	2.68547	0.140579	NA
ENSRNOG00000012110	80.1405	1.42478	1.07411	1.32648	2.68473	0.184682	0.483627
ENSRNOG00000001333	4.67173	1.42119	1.35175	1.05137	2.67806	0.293089	NA
ENSRNOG00000013282	6.12939	1.42036	1.15428	1.23051	2.67651	0.218506	NA
ENSRNOG00000007558	16.7651	1.41876	0.732043	1.93808	2.67355	0.0526135	0.240496
ENSRNOG00000038619	1.8309	1.41493	1.83274	0.77203	2.66647	0.440096	NA
ENSRNOG00000023256	6.4496	1.41463	1.05133	1.34556	2.66591	0.178443	NA
ENSRNOG00000042852	5.62991	1.41281	1.03723	1.3621	2.66255	0.173168	NA
ENSRNOG00000004626	9377.59	1.41163	0.266601	5.29493	2.66038	1.19064e-07	1.02099e-05
ENSRNOG00000015522	18.2315	1.40791	1.02447	1.37428	2.65353	0.169355	0.463232
ENSRNOG00000000008	2.44741	1.40462	1.59624	0.879956	2.64748	0.378883	NA
ENSRNOG00000011973	5.22133	1.40312	1.24534	1.1267	2.64472	0.259871	NA
ENSRNOG00000037175	20.978	1.40119	0.683566	2.04982	2.64119	0.0403819	0.206022
ENSRNOG00000058517	3.18034	1.40101	1.48894	0.940943	2.64086	0.346734	NA
ENSRNOG00000015860	657.137	1.40098	0.156271	8.96503	2.6408	3.10202e-19	3.62172e-16
ENSRNOG00000027731	76.2212	1.39903	0.334524	4.18215	2.63724	2.88762e-05	0.000946617
ENSRNOG00000025247	41.876	1.39888	0.407495	3.43288	2.63697	0.000597195	0.0101731
ENSRNOG00000003336	91.7779	1.39157	0.454625	3.06092	2.62364	0.0022066	0.027097
ENSRNOG00000011715	1.78792	1.3913	1.81175	0.767935	2.62316	0.442526	NA
ENSRNOG00000055934	12.8516	1.39113	0.749294	1.85658	2.62284	0.0633703	NA
ENSRNOG00000038894	1.84092	1.38996	2.36357	0.588078	2.62072	0.55648	NA
ENSRNOG00000062089	1.75253	1.38676	1.91302	0.724905	2.6149	0.46851	NA
ENSRNOG00000018471	6.89762	1.38597	1.13618	1.21985	2.61348	0.222521	NA
ENSRNOG00000038133	3.89699	1.38409	1.5322	0.903335	2.61007	0.366348	NA
ENSRNOG00000032708	284.108	1.38312	0.708364	1.95256	2.60833	0.0508716	0.236125
ENSRNOG00000007212	4.89984	1.38263	1.08353	1.27605	2.60743	0.20194	NA
ENSRNOG00000052397	2.43926	1.38085	2.07521	0.665402	2.60421	0.505794	NA
ENSRNOG00000003094	88.8099	1.37881	0.357808	3.8535	2.60054	0.000116442	0.00290207
ENSRNOG00000020746	5.4126	1.37777	1.04781	1.3149	2.59866	0.188545	NA
ENSRNOG00000059949	8.97536	1.37733	0.901963	1.52703	2.59787	0.126753	NA
ENSRNOG00000054073	2.67424	1.37695	2.08577	0.660163	2.59718	0.509149	NA
ENSRNOG00000057110	2.67424	1.37695	2.08577	0.660163	2.59718	0.509149	NA
ENSRNOG00000032871	4.9169	1.37244	1.10713	1.23964	2.58909	0.215108	NA
ENSRNOG00000005781	2.4291	1.37064	1.80477	0.759455	2.58586	0.447581	NA
ENSRNOG00000014102	98.2044	1.36788	0.267428	5.11494	2.5809	3.13847e-07	2.32369e-05
ENSRNOG00000016632	138.444	1.36701	0.332247	4.11444	2.57936	3.88115e-05	0.0012045
ENSRNOG00000024628	13.9211	1.36628	0.795122	1.71833	2.57805	0.0857364	NA
ENSRNOG00000049829	11.3581	1.36626	0.817527	1.67121	2.57802	0.0946797	NA
ENSRNOG00000054460	1.79486	1.36617	1.79703	0.76024	2.57786	0.447111	NA
ENSRNOG00000047302	15.0067	1.36314	0.747184	1.82437	2.57245	0.0680954	0.281222
ENSRNOG00000056878	7.87405	1.35987	0.957632	1.42003	2.56662	0.155598	NA
ENSRNOG00000013859	2.87312	1.35811	2.36303	0.574733	2.56349	0.565472	NA
ENSRNOG00000053790	5.95633	1.35755	1.03012	1.31786	2.5625	0.187551	NA
ENSRNOG00000062036	1.81512	1.35518	2.09057	0.648232	2.55828	0.516835	NA
ENSRNOG00000009106	97.5011	1.35432	0.299177	4.52682	2.55677	5.98789e-06	0.000267307
ENSRNOG00000012450	310.706	1.35305	0.20583	6.57366	2.55452	4.90929e-11	1.20183e-08
ENSRNOG00000003263	1.80682	1.35303	1.83699	0.736547	2.55448	0.461398	NA
ENSRNOG00000054954	11.0199	1.35291	0.729842	1.8537	2.55426	0.0637824	NA
ENSRNOG00000054772	5.73013	1.35216	1.12953	1.19709	2.55294	0.23127	NA
ENSRNOG00000009427	4.28977	1.3503	1.1729	1.15125	2.54965	0.249631	NA
ENSRNOG00000009705	110.839	1.34216	0.476548	2.81642	2.53531	0.00485615	0.0479725
ENSRNOG00000014025	6.52736	1.34153	0.996267	1.34655	2.53419	0.178125	NA
ENSRNOG00000022640	50.6661	1.33965	0.365411	3.66614	2.5309	0.000246235	0.00524908
ENSRNOG00000062191	2.32247	1.33926	1.546	0.866275	2.53021	0.386339	NA
ENSRNOG00000012371	3.57847	1.33916	1.58512	0.844831	2.53004	0.398205	NA
ENSRNOG00000056558	4.11461	1.33805	1.16773	1.14585	2.52809	0.251856	NA
ENSRNOG00000014425	1.79286	1.33594	1.97508	0.676398	2.5244	0.498788	NA
ENSRNOG00000019390	5.14035	1.33424	1.53534	0.869018	2.52143	0.384837	NA
ENSRNOG00000023389	9.2121	1.33391	0.972206	1.37205	2.52086	0.170048	NA
ENSRNOG00000000693	4.04162	1.32979	1.29592	1.02614	2.51366	0.304827	NA
ENSRNOG00000049010	2.31143	1.32951	1.66825	0.796945	2.51317	0.425483	NA
ENSRNOG00000008807	23.033	1.32739	0.514016	2.58239	2.50948	0.00981194	0.0807623
ENSRNOG00000015137	25.4037	1.32731	0.585114	2.26847	2.50935	0.0233006	0.145179
ENSRNOG00000015581	133.253	1.32723	0.22914	5.79221	2.5092	6.94643e-09	9.41366e-07
ENSRNOG00000030698	3.61134	1.32603	1.32826	0.998321	2.50712	0.318124	NA
ENSRNOG00000031523	20.6458	1.3259	0.554946	2.38924	2.50689	0.0168834	0.117782
ENSRNOG00000020877	5.21161	1.3258	1.17296	1.13031	2.50673	0.258346	NA
ENSRNOG00000008826	31.0116	1.32493	0.753114	1.75927	2.5052	0.0785322	0.3065
ENSRNOG00000005695	7943.58	1.32368	0.109301	12.1104	2.50304	9.30606e-34	2.82495e-30
ENSRNOG00000001212	2.51642	1.31974	1.6007	0.824472	2.49621	0.409671	NA
ENSRNOG00000030914	3.65128	1.31797	1.27188	1.03624	2.49316	0.300088	NA
ENSRNOG00000020864	10.0287	1.31596	1.00434	1.31027	2.48968	0.190106	NA
ENSRNOG00000034221	558.823	1.31495	0.162679	8.0831	2.48794	6.31412e-16	3.68599e-13
ENSRNOG00000021401	9.33889	1.31201	0.896224	1.46393	2.48287	0.143213	NA
ENSRNOG00000025979	255.738	1.31134	0.227017	5.77642	2.48173	7.63053e-09	1.02492e-06
ENSRNOG00000049733	1.79884	1.31017	1.9747	0.663476	2.4797	0.507026	NA
ENSRNOG00000007545	90.2878	1.30954	0.280365	4.67083	2.47862	2.99982e-06	0.000150268
ENSRNOG00000030354	3.68022	1.30781	1.30049	1.00563	2.47566	0.314593	NA
ENSRNOG00000022353	3.78801	1.30755	1.81649	0.719821	2.47521	0.471635	NA
ENSRNOG00000011917	23.2299	1.3059	0.554352	2.35572	2.47237	0.0184869	0.124986
ENSRNOG00000020478	11.2615	1.30583	1.04808	1.24593	2.47226	0.212789	NA
ENSRNOG00000010603	2.5367	1.30277	1.7682	0.736775	2.46701	0.461259	NA
ENSRNOG00000047455	48.0559	1.30223	0.372475	3.49616	2.4661	0.000472001	0.00857969
ENSRNOG00000021714	72.0392	1.30214	0.358773	3.62942	2.46594	0.000284063	0.00585803
ENSRNOG00000021938	7.11642	1.2994	1.26846	1.02439	2.46127	0.305651	NA
ENSRNOG00000018739	2.23421	1.29869	2.50723	0.517977	2.46005	0.604474	NA
ENSRNOG00000031445	28.5487	1.2921	0.578016	2.2354	2.44884	0.0253909	0.153089
ENSRNOG00000000559	1.84677	1.29045	1.85027	0.697436	2.44603	0.48553	NA
ENSRNOG00000038297	390.781	1.28968	0.139386	9.25256	2.44473	2.19179e-20	2.77225e-17
ENSRNOG00000009178	7.54987	1.28655	0.902792	1.42508	2.43944	0.154134	NA
ENSRNOG00000011285	6.84825	1.28355	1.06863	1.20112	2.43438	0.229704	NA
ENSRNOG00000037668	37.2218	1.28151	0.468051	2.73797	2.43094	0.00618192	0.0576701
ENSRNOG00000012229	7.98083	1.28082	0.987107	1.29755	2.42977	0.194442	NA
ENSRNOG00000060237	30.8131	1.27905	0.456505	2.80183	2.42679	0.00508135	0.0496617
ENSRNOG00000004860	69.1391	1.27821	3.72826	0.342843	2.42538	NA	NA
ENSRNOG00000020380	20.1443	1.27741	0.601273	2.1245	2.42403	0.0336282	0.183534
ENSRNOG00000013262	138.28	1.27654	1.29311	0.987189	2.42258	0.32355	0.634672
ENSRNOG00000009620	2468.12	1.27632	0.0926708	13.7726	2.4222	3.72596e-43	2.82763e-39
ENSRNOG00000033923	4.63828	1.27559	1.43389	0.889602	2.42098	0.37368	NA
ENSRNOG00000052877	2.29482	1.2697	1.87045	0.678821	2.41112	0.497251	NA
ENSRNOG00000013807	14.6069	1.26954	0.678812	1.87024	2.41085	0.0614501	0.264368
ENSRNOG00000047085	1.82963	1.26736	1.85244	0.684153	2.4072	0.493878	NA
ENSRNOG00000026203	8.2351	1.26685	1.04265	1.21503	2.40636	0.224356	NA
ENSRNOG00000036585	146.514	1.26629	0.281064	4.50534	2.40542	6.62675e-06	0.000287374
ENSRNOG00000028668	143.301	1.26602	0.250551	5.05294	2.40497	4.35062e-07	3.02907e-05
ENSRNOG00000043342	4.5317	1.26356	1.18559	1.06577	2.40087	0.286529	NA
ENSRNOG00000055673	6.80743	1.26148	1.00668	1.25311	2.39742	0.210165	NA
ENSRNOG00000004066	4.6005	1.26099	1.14589	1.10044	2.3966	0.271139	NA
ENSRNOG00000027911	1.8218	1.26071	1.9049	0.661827	2.39614	0.508082	NA
ENSRNOG00000009646	2.27528	1.2606	1.6577	0.760449	2.39595	0.446986	NA
ENSRNOG00000009735	2.29392	1.25907	1.83246	0.68709	2.39341	0.492026	NA
ENSRNOG00000027240	56.636	1.2588	0.350922	3.58711	2.39296	0.000334369	0.00666018
ENSRNOG00000048363	41.4885	1.2552	0.532784	2.35593	2.38701	0.0184762	0.124986
ENSRNOG00000005111	6.85431	1.25399	0.99722	1.25749	2.385	0.208577	NA
ENSRNOG00000054962	1.85867	1.25149	2.00751	0.623405	2.38087	0.533019	NA
ENSRNOG00000006860	17.8468	1.24984	0.730762	1.71032	2.37815	0.0872063	0.326175
ENSRNOG00000024338	43.0757	1.24946	0.436569	2.86201	2.37753	0.0042097	0.0436142
ENSRNOG00000060274	15.9874	1.24895	0.643894	1.93968	2.37669	0.0524182	0.240218
ENSRNOG00000018724	29.6218	1.24787	0.490326	2.54497	2.3749	0.0109287	0.086891
ENSRNOG00000028386	16.0308	1.24775	0.601657	2.07386	2.37472	0.0380919	0.198626
ENSRNOG00000051980	16.0308	1.24775	0.601657	2.07386	2.37472	0.0380919	0.198626
ENSRNOG00000042232	1.60311	1.24362	2.08466	0.596557	2.36792	0.550803	NA
ENSRNOG00000021796	652.737	1.2432	0.221953	5.6012	2.36723	2.12877e-08	2.39337e-06
ENSRNOG00000002002	10.648	1.24019	1.18681	1.04498	2.3623	0.296033	NA
ENSRNOG00000037891	14.4123	1.2396	0.712583	1.73959	2.36133	0.0819312	0.314028
ENSRNOG00000001408	4.62094	1.23955	1.39402	0.889193	2.36125	0.373899	NA
ENSRNOG00000025287	277.164	1.23947	0.207628	5.96969	2.36112	2.37698e-09	3.60778e-07
ENSRNOG00000018870	2.30261	1.23932	1.76608	0.701736	2.36088	0.482844	NA
ENSRNOG00000027593	13.3915	1.23733	1.0731	1.15305	2.35762	0.248891	NA
ENSRNOG00000012972	128.243	1.23659	0.349807	3.53508	2.35642	0.000407656	0.00769578
ENSRNOG00000047765	23.2672	1.23569	0.549538	2.2486	2.35494	0.0245382	0.150178
ENSRNOG00000026989	10.538	1.23297	0.934011	1.32008	2.3505	0.186808	NA
ENSRNOG00000049695	15.6603	1.23138	1.0916	1.12805	2.34792	0.259297	0.573238
ENSRNOG00000012628	10.3771	1.23075	0.758077	1.62352	2.34689	0.104479	NA
ENSRNOG00000054582	7331.96	1.22995	0.445785	2.75907	2.34559	0.00579668	0.0550576
ENSRNOG00000003452	15.3639	1.2285	0.714181	1.72015	2.34323	0.0854052	0.321737
ENSRNOG00000047457	14.0931	1.22728	0.769833	1.59422	2.34126	0.110887	NA
ENSRNOG00000050425	6.5277	1.22641	1.06924	1.14699	2.33984	0.251384	NA
ENSRNOG00000025994	66.6998	1.22626	0.348368	3.52001	2.33959	0.000431531	0.00797781
ENSRNOG00000060312	2.33539	1.22477	1.62397	0.754183	2.33718	0.450739	NA
ENSRNOG00000015184	1917.96	1.22413	0.16045	7.62937	2.33615	2.35903e-14	1.08501e-11
ENSRNOG00000046751	6.05311	1.22071	1.40675	0.86775	2.33061	0.385531	NA
ENSRNOG00000006767	9.11976	1.2184	0.92249	1.32077	2.32688	0.186578	NA
ENSRNOG00000050395	144.612	1.21824	0.367867	3.31162	2.32662	0.000927565	0.0140645
ENSRNOG00000018476	53.5471	1.2164	0.436327	2.78782	2.32366	0.00530635	0.0514631
ENSRNOG00000048469	2.34006	1.21616	1.61645	0.752365	2.32328	0.451831	NA
ENSRNOG00000016716	22.8585	1.21507	0.516999	2.35024	2.32152	0.0187614	0.126223
ENSRNOG00000032132	1.62529	1.21252	2.09328	0.579242	2.31741	0.562426	NA
ENSRNOG00000017645	213.75	1.21238	0.813782	1.48981	2.3172	0.136274	0.414834
ENSRNOG00000032332	843.506	1.21226	1.24868	0.970832	2.317	NA	NA
ENSRNOG00000058819	19.5512	1.21143	0.732934	1.65285	2.31566	0.0983623	0.347126
ENSRNOG00000022717	3.97177	1.21038	1.17568	1.02952	2.31399	0.303235	NA
ENSRNOG00000022331	59.0765	1.20733	0.403822	2.98975	2.30909	0.00279208	0.032129
ENSRNOG00000039086	177.607	1.20266	0.212	5.67292	2.30163	1.40383e-08	1.68569e-06
ENSRNOG00000051418	1.84143	1.20199	2.647	0.454096	2.30057	0.64976	NA
ENSRNOG00000010152	75.2588	1.2015	0.355813	3.37678	2.29979	0.000733395	0.0117918
ENSRNOG00000032160	1.6113	1.19942	1.89257	0.633751	2.29647	0.526243	NA
ENSRNOG00000058178	11.1245	1.19746	0.819835	1.46061	2.29336	0.144122	NA
ENSRNOG00000018463	16.0218	1.19674	0.700345	1.70879	2.29221	0.0874907	0.326595
ENSRNOG00000016336	6.58242	1.19654	1.45886	0.820191	2.29189	0.412108	NA
ENSRNOG00000027213	4.37966	1.19526	1.25661	0.951183	2.28986	0.341512	NA
ENSRNOG00000031344	2.12908	1.19262	1.96277	0.607624	2.28568	0.543437	NA
ENSRNOG00000047653	3.90113	1.19196	1.6058	0.742287	2.28463	0.457914	NA
ENSRNOG00000019199	71.4239	1.19101	0.464812	2.56235	2.28313	0.0103967	0.0842034
ENSRNOG00000007374	1.72159	1.19063	1.85383	0.642253	2.28253	0.520709	NA
ENSRNOG00000017998	2.84596	1.18989	1.53202	0.776681	2.28135	0.437347	NA
ENSRNOG00000000516	2.26882	1.17991	1.73808	0.678857	2.26563	0.497228	NA
ENSRNOG00000047363	14.173	1.17803	0.922174	1.27745	2.26267	0.201444	NA
ENSRNOG00000051621	2.7851	1.17542	1.4196	0.827996	2.25859	0.407673	NA
ENSRNOG00000054277	102.476	1.17451	0.270807	4.33706	2.25715	1.44401e-05	0.000535052
ENSRNOG00000014861	4.25381	1.17416	1.23033	0.954347	2.25662	0.339908	NA
ENSRNOG00000022009	8.01333	1.1712	0.896721	1.30609	2.25199	0.191522	NA
ENSRNOG00000047683	66.3806	1.16852	0.338668	3.45034	2.24781	0.000559883	0.00966769
ENSRNOG00000042825	6.99807	1.16645	1.05534	1.10528	2.24459	0.269038	NA
ENSRNOG00000014550	21.0802	1.16538	0.684264	1.70312	2.24293	0.0885453	0.329236
ENSRNOG00000026025	3.2433	1.16436	1.4225	0.818534	2.24134	0.413053	NA
ENSRNOG00000046636	9.52176	1.16296	0.939911	1.23731	2.23917	0.21597	NA
ENSRNOG00000050042	26.9185	1.16261	2.14364	0.542353	2.23862	0.587575	0.828831
ENSRNOG00000026508	3.75301	1.16208	1.34305	0.865252	2.23779	0.386901	NA
ENSRNOG00000036603	42.3043	1.15687	0.490254	2.35974	2.22973	0.0182879	0.124083
ENSRNOG00000004623	32.7421	1.15587	0.713198	1.62069	2.22819	0.105085	0.360611
ENSRNOG00000007552	18.9528	1.15568	1.94602	0.59387	2.2279	0.552599	0.807641
ENSRNOG00000046699	8.20482	1.15425	0.929938	1.24121	2.22568	0.214529	NA
ENSRNOG00000032101	8.33743	1.1532	1.14885	1.00379	2.22407	0.31548	NA
ENSRNOG00000030253	3.83199	1.15141	1.22898	0.936881	2.22131	0.34882	NA
ENSRNOG00000045560	2.11485	1.15135	1.93743	0.594263	2.22121	0.552336	NA
ENSRNOG00000039476	16.8061	1.15063	0.698546	1.64718	2.22011	0.0995209	0.348888
ENSRNOG00000043383	32.4082	1.14907	0.492187	2.33462	2.2177	0.0195635	0.129893
ENSRNOG00000036880	18.2451	1.14818	0.811113	1.41556	2.21634	0.156903	0.445292
ENSRNOG00000031448	143.999	1.14607	0.231554	4.94946	2.2131	7.44205e-07	4.70648e-05
ENSRNOG00000005792	15.9499	1.14417	0.595567	1.92114	2.21018	0.0547143	0.24606
ENSRNOG00000018076	62.6532	1.14271	0.333202	3.42948	2.20796	0.000604733	0.0102784
ENSRNOG00000006549	1.68214	1.14249	1.93852	0.589362	2.20762	0.555618	NA
ENSRNOG00000032596	82.7005	1.14157	0.275456	4.14428	2.2062	3.40877e-05	0.00108239
ENSRNOG00000023733	7.82083	1.14046	0.948309	1.20263	2.20452	0.229121	NA
ENSRNOG00000016112	20.3192	1.13835	0.687974	1.65464	2.20129	0.0979968	0.34647
ENSRNOG00000012819	3.75012	1.13674	1.23341	0.921618	2.19883	0.356728	NA
ENSRNOG00000008592	44.6466	1.13615	0.48265	2.35398	2.19794	0.0185734	0.125236
ENSRNOG00000030962	4.20602	1.13499	1.25913	0.901405	2.19617	0.367373	NA
ENSRNOG00000059770	1.63522	1.13486	2.04823	0.554066	2.19597	0.579534	NA
ENSRNOG00000057865	99.3223	1.13445	0.505248	2.24533	2.19535	0.0247467	0.150967
ENSRNOG00000049925	3.41556	1.13389	1.97478	0.574188	2.1945	0.565841	NA
ENSRNOG00000026116	1.64925	1.13383	1.76363	0.642896	2.19441	0.520291	NA
ENSRNOG00000017539	14.8855	1.1334	0.631793	1.79394	2.19375	0.0728233	0.292565
ENSRNOG00000015155	55.7984	1.13315	1.25112	0.905709	2.19337	NA	NA
ENSRNOG00000022239	18.1177	1.13147	0.715493	1.58138	2.19081	0.113792	0.375821
ENSRNOG00000038251	7.73564	1.12928	1.05078	1.07471	2.1875	0.282504	NA
ENSRNOG00000001915	14.8915	1.12925	0.778412	1.45071	2.18744	0.146862	0.431152
ENSRNOG00000012995	7.04134	1.12592	0.891598	1.26281	2.1824	0.206658	NA
ENSRNOG00000036758	33.4855	1.1259	0.435473	2.58547	2.18238	0.00972468	0.0802181
ENSRNOG00000037928	2.13282	1.12494	1.73202	0.649494	2.18092	0.516019	NA
ENSRNOG00000037060	59.2474	1.12486	0.321975	3.49364	2.18081	0.000476485	0.00863019
ENSRNOG00000021095	207.422	1.12484	0.250393	4.49232	2.18078	7.04501e-06	0.00030206
ENSRNOG00000002555	1.66087	1.12476	1.85324	0.606916	2.18065	0.543907	NA
ENSRNOG00000060714	3.88114	1.12238	1.24346	0.902629	2.17706	0.366723	NA
ENSRNOG00000009902	329.762	1.12086	0.157797	7.10319	2.17477	1.2191e-12	3.77622e-10
ENSRNOG00000021200	14.9459	1.12015	0.949578	1.17963	2.1737	0.238146	0.549412
ENSRNOG00000009291	3.84232	1.1201	1.50735	0.743089	2.17361	0.457428	NA
ENSRNOG00000007759	9.68828	1.11928	0.773914	1.44627	2.17239	0.148103	NA
ENSRNOG00000006908	17.5545	1.11704	0.621522	1.79726	2.16901	0.0722945	0.291057
ENSRNOG00000028064	137.738	1.11702	0.220542	5.06491	2.16899	4.08594e-07	2.87113e-05
ENSRNOG00000027935	80.8389	1.11615	0.316803	3.52318	2.16768	0.000426407	0.00792251
ENSRNOG00000012761	38.6014	1.11538	0.394339	2.82848	2.16652	0.0046769	0.046732
ENSRNOG00000048451	9.54591	1.11507	0.87585	1.27312	2.16605	0.202974	NA
ENSRNOG00000048970	9.54591	1.11507	0.87585	1.27312	2.16605	0.202974	NA
ENSRNOG00000047894	283.646	1.11502	0.178502	6.24656	2.16599	4.19591e-10	8.27084e-08
ENSRNOG00000030187	4.70166	1.11401	1.19919	0.928967	2.16447	0.352906	NA
ENSRNOG00000049918	55.247	1.11388	0.441457	2.5232	2.16428	0.0116292	0.0908431
ENSRNOG00000026679	5.95116	1.11209	1.01632	1.09422	2.16158	0.273857	NA
ENSRNOG00000010661	4.29375	1.11195	1.27284	0.873598	2.16138	0.382337	NA
ENSRNOG00000060984	55.0625	1.11158	0.369691	3.00678	2.16082	0.00264034	0.0308941
ENSRNOG00000018832	16.2812	1.1115	0.673906	1.64935	2.16071	0.0990764	0.348178
ENSRNOG00000023030	3.57024	1.11105	1.36949	0.811289	2.16003	0.417199	NA
ENSRNOG00000042731	1.67638	1.1104	1.89241	0.586764	2.15905	0.557362	NA
ENSRNOG00000031437	1.60729	1.11025	2.35898	0.470649	2.15883	0.637891	NA
ENSRNOG00000019706	39.2129	1.11	0.435246	2.55029	2.15846	0.0107633	0.0859821
ENSRNOG00000009054	24.0019	1.10804	0.509423	2.17509	2.15553	0.0296232	0.169688
ENSRNOG00000001923	29.3821	1.10764	0.603003	1.83688	2.15494	0.0662273	0.276751
ENSRNOG00000023269	1.64489	1.10393	2.08741	0.528851	2.1494	0.596909	NA
ENSRNOG00000019074	24.5363	1.1034	0.538981	2.04719	2.1486	0.0406394	0.207055
ENSRNOG00000019342	581.71	1.10119	0.140144	7.85759	2.14532	3.91607e-15	2.04959e-12
ENSRNOG00000016136	3.09633	1.09978	1.55135	0.708913	2.14321	0.478379	NA
ENSRNOG00000042030	2.10936	1.09893	1.92624	0.570503	2.14195	0.568337	NA
ENSRNOG00000026912	635.062	1.09692	0.235755	4.65279	2.13898	3.27466e-06	0.000162427
ENSRNOG00000057404	2.58717	1.09649	1.54197	0.711092	2.13833	0.477027	NA
ENSRNOG00000013745	8.92995	1.09464	1.02212	1.07096	2.1356	0.284188	NA
ENSRNOG00000049312	2.56033	1.09221	1.64508	0.663925	2.13201	0.506738	NA
ENSRNOG00000020084	47.5565	1.09144	0.495517	2.20262	2.13086	0.0276214	0.161743
ENSRNOG00000047454	2.1259	1.09018	1.75332	0.621782	2.12901	0.534085	NA
ENSRNOG00000001298	1.67249	1.09015	2.08018	0.524063	2.12896	0.600235	NA
ENSRNOG00000004747	8.12376	1.08739	0.933866	1.1644	2.1249	0.244262	NA
ENSRNOG00000020080	68.1865	1.08675	0.337923	3.21596	2.12394	0.00130011	0.0181704
ENSRNOG00000017214	5.69167	1.08191	1.12717	0.959844	2.11684	0.337134	NA
ENSRNOG00000026514	48.1772	1.0811	0.378432	2.85678	2.11565	0.00427957	0.0440375
ENSRNOG00000017597	5.71101	1.08084	1.02663	1.0528	2.11527	0.292431	NA
ENSRNOG00000010942	17.058	1.07973	0.710814	1.51901	2.11364	0.128761	0.400561
ENSRNOG00000043085	47.8724	1.07413	0.404896	2.65285	2.10545	0.00798155	0.0684816
ENSRNOG00000036608	6.10662	1.07388	1.10756	0.969596	2.10509	0.332248	NA
ENSRNOG00000039296	3.17205	1.07291	1.54394	0.694918	2.10368	0.487107	NA
ENSRNOG00000024257	5.6855	1.07272	1.06	1.012	2.10339	0.311539	NA
ENSRNOG00000045797	2.60727	1.07125	1.51543	0.706893	2.10125	0.479633	NA
ENSRNOG00000062213	5.59404	1.06757	1.00235	1.06507	2.0959	0.286846	NA
ENSRNOG00000054957	21.0788	1.06752	0.61753	1.72869	2.09583	0.0838638	0.318347
ENSRNOG00000007200	10.1256	1.06582	0.894716	1.19123	2.09335	0.233562	NA
ENSRNOG00000010486	39.6118	1.06517	0.38726	2.75054	2.09242	0.00594974	0.056125
ENSRNOG00000025551	122.89	1.06479	0.243513	4.37264	2.09187	1.22756e-05	0.000466006
ENSRNOG00000054937	87.5166	1.06435	0.314653	3.38262	2.09123	0.00071798	0.0116054
ENSRNOG00000013734	48.366	1.06424	0.375154	2.83681	2.09107	0.00455667	0.0459237
ENSRNOG00000008422	1.66341	1.064	2.08329	0.51073	2.09072	0.60954	NA
ENSRNOG00000047186	5.58471	1.06379	1.39412	0.763054	2.09041	0.445431	NA
ENSRNOG00000016301	56.2036	1.06216	0.429991	2.47019	2.08805	0.0135042	0.101118
ENSRNOG00000016283	3.29383	1.06121	1.36428	0.777856	2.08668	0.436654	NA
ENSRNOG00000026111	55.2272	1.0611	0.381947	2.77814	2.08652	0.00546715	0.0526192
ENSRNOG00000024903	2.6036	1.06017	1.77419	0.597548	2.08517	0.550142	NA
ENSRNOG00000028077	146.569	1.05764	0.23946	4.41679	2.08153	1.00178e-05	0.000407643
ENSRNOG00000034139	26.1175	1.0574	0.502902	2.10259	2.08117	0.0355018	0.189868
ENSRNOG00000033901	3.10885	1.05652	1.30727	0.808188	2.0799	0.418983	NA
ENSRNOG00000033226	18.4586	1.05598	0.602993	1.75123	2.07913	0.0799066	0.309868
ENSRNOG00000046309	36.9181	1.05556	0.431348	2.44712	2.07852	0.0144004	0.105742
ENSRNOG00000052981	6.91187	1.05525	0.985865	1.07038	2.07807	0.284451	NA
ENSRNOG00000045743	6.1905	1.05507	1.00466	1.05017	2.07782	0.293639	NA
ENSRNOG00000014046	32.3069	1.05457	0.44995	2.34375	2.0771	0.0190907	0.127704
ENSRNOG00000008543	703.239	1.05351	0.131132	8.03394	2.07557	9.43898e-16	5.30611e-13
ENSRNOG00000033266	8.67807	1.05273	0.870783	1.20895	2.07446	0.226681	NA
ENSRNOG00000043324	157.059	1.05178	0.216661	4.85451	2.07309	1.20684e-06	7.01162e-05
ENSRNOG00000012088	7.11124	1.05148	1.0327	1.01818	2.07266	0.308592	NA
ENSRNOG00000052124	6.58399	1.05146	0.989192	1.06295	2.07262	0.287806	NA
ENSRNOG00000020879	44.823	1.05075	0.380897	2.75861	2.0716	0.00580478	0.0551
ENSRNOG00000050207	1.7038	1.04986	2.31196	0.454101	2.07033	0.649756	NA
ENSRNOG00000045837	27.5707	1.04969	0.553458	1.89661	2.07009	0.0578796	0.255154
ENSRNOG00000049067	14.0151	1.04736	0.669687	1.56395	2.06674	0.11783	NA
ENSRNOG00000013793	20.6163	1.04656	0.56668	1.84682	2.06559	0.0647735	0.273168
ENSRNOG00000033719	12.2163	1.04636	0.734918	1.42378	2.06532	0.15451	NA
ENSRNOG00000002385	71.5723	1.04621	0.427872	2.44515	2.0651	0.0144791	0.106013
ENSRNOG00000008847	162.643	1.04558	0.225337	4.64009	2.0642	3.48257e-06	0.000170511
ENSRNOG00000024957	79.47	1.04408	0.327594	3.18711	2.06205	0.00143703	0.019632
ENSRNOG00000061091	2.97476	1.0439	1.58432	0.658897	2.0618	0.509962	NA
ENSRNOG00000011716	25.9964	1.0433	0.604132	1.72694	2.06094	0.0841777	0.318775
ENSRNOG00000023557	382.728	1.0433	0.14514	7.1882	2.06093	6.56512e-13	2.31734e-10
ENSRNOG00000005233	35.0655	1.04224	0.495445	2.10365	2.05943	0.0354088	0.189638
ENSRNOG00000027374	30.297	1.04152	0.472035	2.20646	2.0584	0.027352	0.16091
ENSRNOG00000008600	29.3785	1.0411	0.600001	1.73516	2.05779	0.0827123	0.315604
ENSRNOG00000028622	6.79194	1.04093	1.14977	0.905341	2.05756	0.365285	NA
ENSRNOG00000008754	541.897	1.04053	0.163235	6.37444	2.05699	1.83631e-10	3.81802e-08
ENSRNOG00000047891	26.638	1.0402	1.98902	0.522972	2.05651	0.600994	0.837024
ENSRNOG00000000590	8.62211	1.03983	0.902004	1.1528	2.05599	0.248992	NA
ENSRNOG00000003952	73.239	1.03979	0.284571	3.6539	2.05594	0.000258283	0.00545232
ENSRNOG00000050278	125.846	1.0388	2.08413	0.498432	2.05451	0.618179	0.84622
ENSRNOG00000052685	125.846	1.0388	2.08413	0.498432	2.05451	0.618179	0.84622
ENSRNOG00000005375	7.62056	1.03856	0.969003	1.07178	2.05417	0.28382	NA
ENSRNOG00000048305	14.3892	1.03404	0.920511	1.12333	2.04775	0.261296	0.574585
ENSRNOG00000033564	25.6225	1.03356	0.483919	2.13581	2.04707	0.0326946	0.180188
ENSRNOG00000026169	27.4472	1.03332	0.501321	2.0612	2.04673	0.0392836	0.202736
ENSRNOG00000004695	94.0492	1.03248	0.268352	3.84749	2.04554	0.000119335	0.00295958
ENSRNOG00000011438	4691.59	1.03049	0.135444	7.60823	2.04272	2.77866e-14	1.24042e-11
ENSRNOG00000014793	6.70782	1.03042	0.921491	1.11821	2.04262	0.263477	NA
ENSRNOG00000013320	189.26	1.02941	0.195523	5.26491	2.04119	1.4026e-07	1.1331e-05
ENSRNOG00000029330	59.7162	1.02844	0.327601	3.1393	2.03982	0.00169351	0.0222354
ENSRNOG00000059691	23.744	1.02781	0.519206	1.97959	2.03893	0.0477497	0.228051
ENSRNOG00000046338	52.0301	1.02693	0.400868	2.56177	2.03769	0.010414	0.0842034
ENSRNOG00000045654	145.094	1.02622	0.243972	4.20629	2.03668	2.59601e-05	0.000875605
ENSRNOG00000006086	45.6546	1.02524	0.361275	2.83784	2.03529	0.00454205	0.0458678
ENSRNOG00000022669	46.4745	1.0244	0.402547	2.54479	2.03411	0.0109344	0.086891
ENSRNOG00000043249	134.198	1.02429	0.256226	3.99761	2.03396	6.39856e-05	0.00178197
ENSRNOG00000017872	366.921	1.02366	0.233984	4.37491	2.03307	1.21484e-05	0.000465626
ENSRNOG00000020836	144.832	1.02327	0.284786	3.59312	2.03252	0.000326738	0.00653655
ENSRNOG00000055714	125.781	1.02214	0.280004	3.65045	2.03093	0.00026178	0.00550318
ENSRNOG00000038291	7.59975	1.02035	0.938737	1.08694	2.02841	0.277063	NA
ENSRNOG00000022178	64.504	1.01791	0.306757	3.31829	2.02498	0.000905692	0.0138435
ENSRNOG00000024591	6.5004	1.01713	1.10173	0.923212	2.02389	0.355897	NA
ENSRNOG00000032579	24.8005	1.01128	0.486458	2.07886	2.0157	0.0376301	0.197425
ENSRNOG00000033703	8.45135	1.00956	0.970779	1.03995	2.0133	0.298364	NA
ENSRNOG00000011039	36.0211	1.00914	0.428913	2.35277	2.0127	0.0186339	0.125589
ENSRNOG00000023092	4.10227	1.0088	1.14732	0.879268	2.01224	0.379256	NA
ENSRNOG00000015445	20.8996	1.00535	0.744837	1.34976	2.00743	0.177093	0.474291
ENSRNOG00000003400	53.1147	1.00523	0.358367	2.80502	2.00726	0.00503138	0.0492686
ENSRNOG00000026039	10.2994	1.00402	0.825127	1.21681	2.00559	0.223675	NA
ENSRNOG00000017557	3.90581	1.00357	1.38955	0.722224	2.00495	0.470157	NA
ENSRNOG00000053178	3.19024	1.00318	1.47833	0.678592	2.00442	0.497397	NA
ENSRNOG00000033346	366.968	1.00292	0.211829	4.7346	2.00406	2.19486e-06	0.000114087
ENSRNOG00000039591	8.39935	1.001	0.819543	1.22142	2.00139	0.221929	NA
ENSRNOG00000020990	4.12228	1.00099	1.37037	0.730449	2.00137	0.465116	NA
ENSRNOG00000036615	24.5435	1.00078	0.569111	1.7585	2.00108	0.0786627	0.306611
ENSRNOG00000010262	3095.15	0.999395	0.258673	3.86355	1.99916	0.000111752	0.00281289
ENSRNOG00000060949	1759.96	0.998953	0.161393	6.18957	1.99855	6.03284e-10	1.07725e-07
ENSRNOG00000062104	1.92028	0.997668	2.60413	0.383109	1.99677	0.701639	NA
ENSRNOG00000023721	50.0565	0.995675	0.371212	2.68223	1.99401	0.00731341	0.064876
ENSRNOG00000000455	193.569	0.995634	0.282406	3.52555	1.99396	0.00042261	0.00788006
ENSRNOG00000021021	8.99893	0.994749	0.887545	1.12079	1.99273	0.262379	NA
ENSRNOG00000061940	3.16646	0.9944	1.45884	0.681639	1.99225	0.495467	NA
ENSRNOG00000058827	43.1596	0.992773	0.45331	2.19005	1.99001	0.0285205	0.165039
ENSRNOG00000005018	32.5615	0.99275	0.48118	2.06316	1.98997	0.0390979	0.202052
ENSRNOG00000023397	32.2313	0.992038	1.63102	0.608232	1.98899	0.543034	0.801455
ENSRNOG00000051363	2.02604	0.991481	1.7867	0.554924	1.98823	0.578947	NA
ENSRNOG00000001342	256.512	0.991065	0.169963	5.83108	1.98765	5.50703e-09	7.66842e-07
ENSRNOG00000051002	299.25	0.990422	0.152482	6.49535	1.98677	8.28416e-11	1.84907e-08
ENSRNOG00000007310	981.142	0.98878	0.208699	4.73782	1.98451	2.16028e-06	0.000112676
ENSRNOG00000007081	340.798	0.987749	0.20668	4.77913	1.98309	1.76053e-06	9.54333e-05
ENSRNOG00000054964	9.2415	0.987511	0.793995	1.24372	1.98276	0.213601	NA
ENSRNOG00000032970	3.67886	0.987258	1.26175	0.782449	1.98241	0.433951	NA
ENSRNOG00000030351	27.5164	0.986435	3.73261	0.264275	1.98128	0.791568	0.925254
ENSRNOG00000058047	6.20119	0.985854	1.26941	0.776621	1.98048	0.437382	NA
ENSRNOG00000000855	16.6734	0.983397	0.625336	1.57259	1.97712	0.115814	0.379169
ENSRNOG00000002794	5.59358	0.983039	1.05205	0.934399	1.97662	0.350098	NA
ENSRNOG00000023209	9.13827	0.98231	0.868115	1.13154	1.97563	0.257826	NA
ENSRNOG00000049016	4.06053	0.981293	1.26867	0.773479	1.97423	0.439239	NA
ENSRNOG00000049451	4.06053	0.981293	1.26867	0.773479	1.97423	0.439239	NA
ENSRNOG00000014282	8.26912	0.981179	1.00785	0.973541	1.97408	0.330284	NA
ENSRNOG00000038330	72.6474	0.980995	0.355445	2.7599	1.97383	0.00578184	0.054951
ENSRNOG00000001765	4.63725	0.980692	1.10293	0.889172	1.97341	0.373911	NA
ENSRNOG00000006735	189.955	0.980361	0.222226	4.41155	1.97296	1.02632e-05	0.000412104
ENSRNOG00000018954	42.8503	0.97941	0.395941	2.47362	1.97166	0.013375	0.100299
ENSRNOG00000047860	10.4714	0.978544	0.815824	1.19945	1.97048	0.230351	NA
ENSRNOG00000006575	82.1572	0.978244	0.331519	2.95079	1.97007	0.00316961	0.0355305
ENSRNOG00000007866	4.4305	0.974929	1.39005	0.701365	1.96554	0.483075	NA
ENSRNOG00000014538	6.88843	0.974626	1.06137	0.918274	1.96513	0.358476	NA
ENSRNOG00000019592	56.7519	0.973373	0.447996	2.17273	1.96343	0.0298009	0.170259
ENSRNOG00000011335	59.7799	0.973121	0.365553	2.66205	1.96308	0.00776653	0.0673987
ENSRNOG00000033017	26.7018	0.970491	0.546763	1.77498	1.95951	0.075902	0.300872
ENSRNOG00000047898	262.462	0.969618	0.204099	4.75073	1.95832	2.02685e-06	0.000106448
ENSRNOG00000052555	262.462	0.969618	0.204099	4.75073	1.95832	2.02685e-06	0.000106448
ENSRNOG00000031211	214.865	0.968026	0.594959	1.62705	1.95616	0.103727	0.357975
ENSRNOG00000014082	7.19821	0.967877	0.897744	1.07812	1.95596	0.280979	NA
ENSRNOG00000000782	64.6969	0.967383	0.450491	2.1474	1.95529	0.0317616	0.176909
ENSRNOG00000019068	15.8826	0.967122	0.802944	1.20447	1.95494	0.228408	0.537819
ENSRNOG00000019846	382.9	0.965879	1.00163	0.964306	1.95325	0.334892	0.646856
ENSRNOG00000010535	7.30488	0.965867	0.985659	0.97992	1.95324	0.327126	NA
ENSRNOG00000004122	3.85057	0.965567	1.48991	0.648071	1.95283	0.516939	NA
ENSRNOG00000025787	131.208	0.965341	0.263926	3.65762	1.95253	0.000254565	0.00538132
ENSRNOG00000001912	53.3741	0.96421	0.378121	2.55001	1.95099	0.0107721	0.0860069
ENSRNOG00000021704	8.29963	0.963531	1.02003	0.944612	1.95008	0.344857	NA
ENSRNOG00000037632	97.0715	0.962805	0.267973	3.59292	1.9491	0.000326991	0.00653655
ENSRNOG00000009031	10.529	0.962572	0.737194	1.30572	1.94878	0.191646	NA
ENSRNOG00000046581	4.41083	0.960471	1.33778	0.717961	1.94595	0.472781	NA
ENSRNOG00000029131	11.3175	0.960029	0.992333	0.967447	1.94535	0.333321	NA
ENSRNOG00000007540	7.80809	0.959405	0.994211	0.964991	1.94451	0.334549	NA
ENSRNOG00000061650	11.2907	0.959237	0.749536	1.27977	1.94428	0.200625	NA
ENSRNOG00000002548	21.6654	0.958849	0.697062	1.37556	1.94376	0.168959	0.462814
ENSRNOG00000055450	15.6523	0.958433	0.647389	1.48046	1.9432	0.138751	0.41893
ENSRNOG00000023828	17.4297	0.957316	0.627513	1.52557	1.94169	0.127116	0.398548
ENSRNOG00000019780	9.95967	0.954505	1.02795	0.928554	1.93792	0.35312	NA
ENSRNOG00000053272	133.299	0.954153	0.255427	3.73553	1.93744	0.000187321	0.00423719
ENSRNOG00000056153	73.6329	0.952902	0.397521	2.39711	1.93576	0.016525	0.116012
ENSRNOG00000020157	2.4402	0.952698	1.61388	0.590315	1.93549	0.55498	NA
ENSRNOG00000037838	21.3534	0.951789	0.571204	1.66629	1.93427	0.0956564	0.342423
ENSRNOG00000020743	486.729	0.95173	0.15869	5.9974	1.93419	2.00496e-09	3.10865e-07
ENSRNOG00000047026	7.22798	0.951541	1.21407	0.783764	1.93394	0.433179	NA
ENSRNOG00000031348	2.43655	0.950893	1.66329	0.571693	1.93307	0.56753	NA
ENSRNOG00000011184	11.5603	0.95085	0.716303	1.32744	1.93301	0.184363	NA
ENSRNOG00000016581	237.068	0.95031	0.29182	3.25649	1.93229	0.00112799	0.0163241
ENSRNOG00000059510	106.085	0.950063	0.340873	2.78715	1.93196	0.00531739	0.0515373
ENSRNOG00000047551	84.53	0.949421	2.60811	0.364026	1.9311	NA	NA
ENSRNOG00000047864	123.507	0.948436	0.344645	2.75192	1.92978	0.00592472	0.0559585
ENSRNOG00000014874	7.12629	0.947563	0.881577	1.07485	1.92861	0.282441	NA
ENSRNOG00000023664	85.3299	0.947036	0.366534	2.58376	1.92791	0.00977295	0.0805287
ENSRNOG00000009061	161.71	0.945788	0.226455	4.17649	1.92624	2.96037e-05	0.00096525
ENSRNOG00000012342	20.3241	0.945734	0.675786	1.39946	1.92617	0.161676	0.452168
ENSRNOG00000002417	23.5391	0.945654	0.862092	1.09693	1.92606	0.272672	0.5864
ENSRNOG00000027383	28.8398	0.945493	0.459309	2.05851	1.92585	0.0395412	0.203512
ENSRNOG00000040136	41.4347	0.945269	0.431142	2.19248	1.92555	0.0283451	0.1645
ENSRNOG00000050647	88.6339	0.943552	0.376175	2.50828	1.92326	0.012132	0.0934717
ENSRNOG00000058993	5.91487	0.943483	0.996661	0.946643	1.92317	0.343821	NA
ENSRNOG00000005287	27.8239	0.942787	0.472277	1.99626	1.92224	0.0459055	0.222968
ENSRNOG00000046758	13.8298	0.942575	0.644881	1.46163	1.92196	0.143843	NA
ENSRNOG00000003601	13.012	0.940816	0.805545	1.16793	1.91961	0.242837	NA
ENSRNOG00000059865	294.367	0.940736	0.228765	4.11225	1.91951	3.9183e-05	0.00121124
ENSRNOG00000017286	509.567	0.939909	0.143933	6.53019	1.91841	6.5688e-11	1.58256e-08
ENSRNOG00000008412	2351.92	0.939606	0.129785	7.23972	1.918	4.49613e-13	1.66445e-10
ENSRNOG00000053845	6.2396	0.939098	1.03358	0.908591	1.91733	0.363566	NA
ENSRNOG00000002350	5.41697	0.939094	1.04484	0.89879	1.91732	0.368765	NA
ENSRNOG00000008161	180.936	0.937056	0.213817	4.38252	1.91462	1.17314e-05	0.000453078
ENSRNOG00000056021	9.62226	0.935917	0.791074	1.1831	1.91311	0.236771	NA
ENSRNOG00000054900	27.3759	0.935592	0.522301	1.79129	1.91268	0.0732467	0.293909
ENSRNOG00000005883	17.6098	0.934138	0.643295	1.45211	1.91075	0.14647	0.430503
ENSRNOG00000001165	41.5145	0.933452	0.487989	1.91285	1.90984	0.0557668	0.249169
ENSRNOG00000013622	2.47655	0.932937	1.49398	0.624466	1.90916	0.532322	NA
ENSRNOG00000002346	6.10955	0.932616	1.16435	0.800973	1.90873	0.423147	NA
ENSRNOG00000056716	91.9268	0.932223	0.397705	2.34401	1.90821	0.0190778	0.127704
ENSRNOG00000014871	5.22895	0.931539	1.09485	0.850836	1.90731	0.39486	NA
ENSRNOG00000005747	24.8876	0.931475	0.713267	1.30593	1.90723	0.191577	0.492173
ENSRNOG00000049951	224.325	0.929461	0.188629	4.92745	1.90456	8.33083e-07	5.16104e-05
ENSRNOG00000005491	21.849	0.928841	0.557791	1.66521	1.90375	0.0958701	0.342703
ENSRNOG00000050933	19.167	0.92846	0.641746	1.44677	1.90324	0.147961	0.43264
ENSRNOG00000008138	20.4399	0.92814	0.533832	1.73864	1.90282	0.0820987	0.314512
ENSRNOG00000012208	26.9993	0.926449	0.490025	1.89062	1.90059	0.0586756	0.256943
ENSRNOG00000027882	6.76364	0.924538	0.954275	0.968839	1.89808	0.332626	NA
ENSRNOG00000024905	109.509	0.924371	0.265759	3.47824	1.89786	0.000504726	0.00894945
ENSRNOG00000033665	16.7917	0.923882	0.593375	1.557	1.89721	0.119472	0.386202
ENSRNOG00000021046	36.1829	0.923715	0.466791	1.97886	1.89699	0.0478317	0.228366
ENSRNOG00000005975	908.013	0.923701	0.126125	7.32371	1.89697	2.41205e-13	9.38722e-11
ENSRNOG00000014893	284.61	0.923117	0.185782	4.96883	1.89621	6.73586e-07	4.35301e-05
ENSRNOG00000020784	21.4996	0.922356	0.553862	1.66532	1.89521	0.0958498	0.342703
ENSRNOG00000001962	14.0101	0.922317	0.744243	1.23927	1.89516	0.215246	NA
ENSRNOG00000009556	9.11595	0.921564	0.866915	1.06304	1.89417	0.287764	NA
ENSRNOG00000000368	9.0408	0.92152	0.902025	1.02161	1.89411	0.306965	NA
ENSRNOG00000007038	8.41553	0.921368	0.887393	1.03829	1.89391	0.299137	NA
ENSRNOG00000049696	183.761	0.921235	0.210917	4.36777	1.89374	1.25524e-05	0.000473931
ENSRNOG00000002142	359.428	0.920757	0.165592	5.56038	1.89311	2.69182e-08	2.92633e-06
ENSRNOG00000022932	346.313	0.920152	0.14242	6.46084	1.89232	1.04123e-10	2.29041e-08
ENSRNOG00000016502	12.9469	0.919786	0.751428	1.22405	1.89183	0.220933	NA
ENSRNOG00000017602	17.0843	0.919291	0.648486	1.41759	1.89119	0.156309	0.444781
ENSRNOG00000014721	33.9906	0.918182	0.476322	1.92765	1.88973	0.0538986	0.243837
ENSRNOG00000013269	64.083	0.918135	0.375674	2.44397	1.88967	0.0145268	0.106226
ENSRNOG00000045585	30.8929	0.917305	0.49525	1.8522	1.88858	0.0639965	0.271079
ENSRNOG00000023536	51.5914	0.916442	0.437682	2.09386	1.88745	0.0362729	0.192433
ENSRNOG00000036648	62.911	0.916326	0.369326	2.48108	1.8873	0.0130986	0.0990589
ENSRNOG00000000562	29.6758	0.915821	0.557867	1.64165	1.88664	0.100663	0.350489
ENSRNOG00000009096	385.28	0.914807	0.146693	6.23622	1.88532	4.48285e-10	8.49253e-08
ENSRNOG00000013717	144.868	0.91405	0.222652	4.10529	1.88433	4.03811e-05	0.0012407
ENSRNOG00000056493	74.2702	0.913904	1.3221	0.691251	1.88414	0.489408	0.766467
ENSRNOG00000025069	3.02377	0.913553	1.52151	0.600424	1.88368	0.548224	NA
ENSRNOG00000024693	61.582	0.913021	0.471354	1.93702	1.88298	0.0527429	0.240906
ENSRNOG00000027393	25.5539	0.912716	0.494679	1.84507	1.88259	0.0650278	0.273806
ENSRNOG00000016978	54.2714	0.912539	0.397283	2.29695	1.88236	0.0216217	0.137715
ENSRNOG00000026548	7.83875	0.911432	0.983083	0.927116	1.88091	0.353866	NA
ENSRNOG00000016110	16.9014	0.90991	0.585547	1.55395	1.87893	0.120197	0.386991
ENSRNOG00000000335	137.374	0.909656	0.372778	2.44021	1.8786	0.0146789	0.106845
ENSRNOG00000028768	5.44779	0.909386	1.02581	0.886504	1.87825	0.375346	NA
ENSRNOG00000055383	6.73262	0.908998	0.909367	0.999594	1.87774	0.317507	NA
ENSRNOG00000004754	396.432	0.908789	0.148953	6.10117	1.87747	1.05295e-09	1.75623e-07
ENSRNOG00000010983	6.38503	0.908128	1.21742	0.745942	1.87661	0.455703	NA
ENSRNOG00000052224	3.97895	0.906948	1.15547	0.78492	1.87507	0.432501	NA
ENSRNOG00000013907	6.42989	0.906611	0.978243	0.926775	1.87464	0.354043	NA
ENSRNOG00000024149	19.5714	0.905163	0.574723	1.57496	1.87276	0.115267	0.378193
ENSRNOG00000001777	315.955	0.904378	0.873662	1.03516	1.87174	0.300596	0.611807
ENSRNOG00000047206	7.09053	0.902942	3.30396	0.273291	1.86988	0.78463	NA
ENSRNOG00000023941	18.2166	0.901316	0.682693	1.32024	1.86777	0.186756	0.486374
ENSRNOG00000047872	4.51603	0.900264	1.18042	0.762663	1.86641	0.445664	NA
ENSRNOG00000061151	4.51603	0.900264	1.18042	0.762663	1.86641	0.445664	NA
ENSRNOG00000057235	21.92	0.900009	0.540037	1.66657	1.86608	0.0956	0.342302
ENSRNOG00000054405	11.6129	0.898838	0.838172	1.07238	1.86456	0.28355	NA
ENSRNOG00000042990	5.26466	0.898048	1.07236	0.837453	1.86354	0.402338	NA
ENSRNOG00000012891	43.3129	0.897253	0.377528	2.37666	1.86252	0.0174704	0.120475
ENSRNOG00000050743	4.10212	0.896894	1.16737	0.768303	1.86205	0.442307	NA
ENSRNOG00000026035	2.52833	0.896849	1.56817	0.571907	1.86199	0.567385	NA
ENSRNOG00000014052	141.986	0.89577	0.214516	4.17576	1.8606	2.9699e-05	0.00096525
ENSRNOG00000042235	70.7415	0.895044	0.289045	3.09656	1.85967	0.00195782	0.0246809
ENSRNOG00000023551	11.2446	0.89343	0.73047	1.22309	1.85759	0.221296	NA
ENSRNOG00000002120	272.829	0.890848	0.199397	4.4677	1.85427	7.90644e-06	0.000335515
ENSRNOG00000007740	685.746	0.890135	0.142291	6.25571	1.85335	3.95708e-10	7.90271e-08
ENSRNOG00000042758	682.415	0.889707	0.195321	4.5551	1.8528	5.23597e-06	0.000239977
ENSRNOG00000010645	862.194	0.889517	0.156092	5.69868	1.85256	1.20741e-08	1.48993e-06
ENSRNOG00000015503	58.5515	0.889068	0.343729	2.58654	1.85198	0.0096945	0.0800126
ENSRNOG00000012417	5.36628	0.888995	1.09127	0.814645	1.85189	0.415276	NA
ENSRNOG00000047493	6.22411	0.888345	0.99425	0.893482	1.85105	0.371599	NA
ENSRNOG00000049028	32.6617	0.888253	0.624815	1.42163	1.85093	0.155134	0.443485
ENSRNOG00000061679	4.38939	0.888209	1.34815	0.658837	1.85088	0.51	NA
ENSRNOG00000034134	11046.7	0.886957	0.0845107	10.4952	1.84927	9.08808e-26	1.72424e-22
ENSRNOG00000007332	2.49785	0.886808	1.56949	0.565029	1.84908	0.572054	NA
ENSRNOG00000037688	154.051	0.886548	0.205278	4.31878	1.84875	1.56897e-05	0.000569708
ENSRNOG00000032857	3.54476	0.886252	1.57674	0.562077	1.84837	0.574064	NA
ENSRNOG00000052564	5096.99	0.885484	0.230757	3.83729	1.84738	0.000124398	0.00306174
ENSRNOG00000008223	66.9086	0.885477	0.326401	2.71285	1.84738	0.00667077	0.0609934
ENSRNOG00000004874	424.608	0.88491	0.159806	5.53739	1.84665	3.07007e-08	3.30479e-06
ENSRNOG00000037307	3.26162	0.884822	1.48478	0.595926	1.84654	0.551225	NA
ENSRNOG00000011726	14.0546	0.884488	0.722815	1.22367	1.84611	0.221076	NA
ENSRNOG00000023895	9.0065	0.883128	0.923916	0.955854	1.84437	0.339146	NA
ENSRNOG00000010875	72.3287	0.882764	0.329898	2.67587	1.8439	0.00745351	0.0656583
ENSRNOG00000016075	2.1757	0.882453	1.69951	0.519239	1.84351	0.603594	NA
ENSRNOG00000028041	78.806	0.88225	1.18488	0.744588	1.84325	0.456521	0.743064
ENSRNOG00000039749	21.7704	0.881997	0.567617	1.55386	1.84293	0.120218	0.386991
ENSRNOG00000028089	29.098	0.881032	0.494937	1.78009	1.84169	0.0750615	0.298506
ENSRNOG00000033153	63.1524	0.87979	0.514036	1.71153	1.84011	0.086983	0.325518
ENSRNOG00000000748	7.76015	0.879741	1.21191	0.725912	1.84005	0.467893	NA
ENSRNOG00000010553	30.0597	0.879371	0.456558	1.92609	1.83957	0.0540937	0.244355
ENSRNOG00000020517	92.4393	0.878598	0.309057	2.84283	1.83859	0.00447148	0.0453664
ENSRNOG00000010918	959.968	0.87807	0.182172	4.82002	1.83792	1.43544e-06	8.03953e-05
ENSRNOG00000051318	8.75277	0.87695	0.842805	1.04051	1.83649	0.298101	NA
ENSRNOG00000018740	619.967	0.876836	0.158926	5.51724	1.83634	3.44365e-08	3.60467e-06
ENSRNOG00000019871	4.3812	0.876574	1.39229	0.629593	1.83601	0.528961	NA
ENSRNOG00000011316	878.702	0.875315	0.152266	5.74861	1.83441	8.99827e-09	1.15742e-06
ENSRNOG00000018521	25.9636	0.87465	0.537204	1.62815	1.83356	0.103493	0.357409
ENSRNOG00000030363	17.3163	0.871852	0.660617	1.31975	1.83001	0.186917	0.486709
ENSRNOG00000030016	6.02058	0.871367	1.03719	0.840124	1.82939	0.400839	NA
ENSRNOG00000037712	36.803	0.870809	0.39794	2.18829	1.82869	0.0286484	0.165585
ENSRNOG00000054361	6.74767	0.870512	1.0102	0.861725	1.82831	0.388839	NA
ENSRNOG00000018797	361.294	0.869571	0.154355	5.63356	1.82712	1.76522e-08	2.04523e-06
ENSRNOG00000004188	62.4012	0.868894	0.426904	2.03534	1.82626	0.0418168	0.210533
ENSRNOG00000012752	26.783	0.867781	0.479728	1.8089	1.82485	0.0704662	0.287075
ENSRNOG00000050941	3.24864	0.86653	1.38532	0.625511	1.82327	0.531636	NA
ENSRNOG00000050057	6893.41	0.866402	0.100677	8.60579	1.82311	7.57957e-18	6.39126e-15
ENSRNOG00000047102	17.6634	0.866361	0.615182	1.4083	1.82306	0.159042	0.448105
ENSRNOG00000022256	35.9065	0.865081	0.470374	1.83914	1.82144	0.0658952	0.276019
ENSRNOG00000012648	23.8232	0.864697	0.520351	1.66176	1.82096	0.0965617	0.344331
ENSRNOG00000051770	50.1828	0.864636	1.53221	0.564307	1.82088	0.572545	0.820219
ENSRNOG00000045978	3.28574	0.863743	1.28029	0.674646	1.81975	0.499901	NA
ENSRNOG00000048642	3.28574	0.863743	1.28029	0.674646	1.81975	0.499901	NA
ENSRNOG00000048735	3.28574	0.863743	1.28029	0.674646	1.81975	0.499901	NA
ENSRNOG00000024899	217.679	0.863692	0.237729	3.63309	1.81969	0.000280046	0.00578397
ENSRNOG00000013752	17.2405	0.863667	0.624278	1.38347	1.81966	0.166522	0.459663
ENSRNOG00000039357	28.3446	0.862803	0.486761	1.77254	1.81857	0.076305	0.301707
ENSRNOG00000002947	2917.36	0.862052	0.112609	7.65528	1.81762	1.92898e-14	9.14939e-12
ENSRNOG00000011518	97.1524	0.861597	0.317451	2.71411	1.81705	0.00664544	0.0609079
ENSRNOG00000037600	30.0487	0.861442	0.437756	1.96786	1.81685	0.0490842	0.231049
ENSRNOG00000015519	450.859	0.860997	0.231581	3.71791	1.81629	0.000200881	0.00445106
ENSRNOG00000016593	2.03822	0.859392	1.78735	0.480818	1.81427	0.630646	NA
ENSRNOG00000008713	186.571	0.859114	0.217151	3.95629	1.81392	7.61221e-05	0.00204492
ENSRNOG00000047714	34.4404	0.858604	0.416679	2.06059	1.81328	0.0393424	0.202901
ENSRNOG00000055889	99.6796	0.858307	0.294664	2.91283	1.81291	0.00358165	0.038692
ENSRNOG00000015904	120.646	0.857303	0.244656	3.50412	1.81165	0.000458117	0.00835734
ENSRNOG00000005180	2.68038	0.855515	1.80162	0.474859	1.80941	0.634888	NA
ENSRNOG00000053248	43.9762	0.853337	0.403824	2.11314	1.80668	0.0345889	0.186896
ENSRNOG00000059489	43.9762	0.853337	0.403824	2.11314	1.80668	0.0345889	0.186896
ENSRNOG00000037718	139.809	0.852976	0.26364	3.23538	1.80622	0.00121481	0.0172806
ENSRNOG00000043039	93.6063	0.852157	0.282075	3.02103	1.8052	0.00251918	0.0299421
ENSRNOG00000015590	169.354	0.852111	0.236871	3.59737	1.80514	0.000321454	0.00647946
ENSRNOG00000054860	56.9911	0.851896	0.351419	2.42416	1.80487	0.0153439	0.110061
ENSRNOG00000020124	56.8282	0.851193	0.35761	2.38023	1.80399	0.017302	0.119566
ENSRNOG00000008575	13.5032	0.850125	0.758154	1.12131	1.80266	0.262156	NA
ENSRNOG00000021510	27.4266	0.849979	0.58082	1.46341	1.80247	0.143355	0.425133
ENSRNOG00000033733	17.1715	0.84956	0.633076	1.34196	1.80195	0.17961	0.477097
ENSRNOG00000058275	53.8351	0.849362	0.383374	2.21549	1.8017	0.0267264	0.158396
ENSRNOG00000000904	7.38267	0.849272	1.0063	0.843959	1.80159	0.398693	NA
ENSRNOG00000053437	369.55	0.84812	0.174755	4.85318	1.80015	1.21495e-06	7.01162e-05
ENSRNOG00000021334	90.8607	0.847238	0.423808	1.99911	1.79905	0.0455968	0.222093
ENSRNOG00000003620	8.74562	0.844864	1.03296	0.817906	1.7961	0.413411	NA
ENSRNOG00000039744	72.9191	0.844782	0.336063	2.51376	1.79599	0.011945	0.0925953
ENSRNOG00000025453	6.81704	0.844049	0.9718	0.868542	1.79508	0.385098	NA
ENSRNOG00000052450	2.4438	0.842726	1.85445	0.454434	1.79344	0.649517	NA
ENSRNOG00000018715	238.037	0.840708	0.269652	3.11775	1.79093	0.00182235	0.0233415
ENSRNOG00000024631	53.2454	0.840398	0.364195	2.30755	1.79054	0.0210241	0.135664
ENSRNOG00000043186	44.0738	0.839659	0.39458	2.12798	1.78963	0.0333386	0.182808
ENSRNOG00000024172	20.7205	0.838457	0.72164	1.16188	1.78814	0.245285	0.557576
ENSRNOG00000049592	7.31324	0.838056	1.01148	0.828541	1.78764	0.407364	NA
ENSRNOG00000038574	132.634	0.837283	0.243109	3.44407	1.78668	0.000573035	0.00985858
ENSRNOG00000047439	145.586	0.836758	0.279526	2.99349	1.78603	0.00275809	0.0319072
ENSRNOG00000028648	4.87213	0.834522	1.27629	0.653868	1.78327	0.513197	NA
ENSRNOG00000003705	23.1243	0.834453	0.540455	1.54398	1.78318	0.122592	0.391133
ENSRNOG00000012804	1911.48	0.834054	0.145297	5.74033	1.78269	9.44937e-09	1.20523e-06
ENSRNOG00000016247	39.7516	0.834001	0.417307	1.99853	1.78262	0.0456589	0.222262
ENSRNOG00000032844	347.955	0.83378	0.490639	1.69938	1.78235	0.0892481	0.330634
ENSRNOG00000025860	90.0954	0.83361	0.350239	2.38012	1.78214	0.0173071	0.119566
ENSRNOG00000001153	48.8569	0.833161	0.348002	2.39413	1.78159	0.0166599	0.116672
ENSRNOG00000029191	58.1236	0.833003	0.430203	1.9363	1.78139	0.0528308	0.241111
ENSRNOG00000007882	9.95471	0.832516	0.750879	1.10872	1.78079	0.26755	NA
ENSRNOG00000024494	68.1772	0.832443	0.314936	2.64321	1.7807	0.00821235	0.0699086
ENSRNOG00000008177	98.1866	0.830895	0.288256	2.88249	1.77879	0.00394543	0.0414994
ENSRNOG00000013102	95.0193	0.830019	0.334699	2.4799	1.77771	0.013142	0.0990907
ENSRNOG00000054121	2.75103	0.828431	1.48607	0.557463	1.77575	0.577211	NA
ENSRNOG00000053025	249.652	0.827942	0.160676	5.15287	1.77515	2.56529e-07	1.9468e-05
ENSRNOG00000019368	334.767	0.827249	0.276473	2.99216	1.7743	0.00277014	0.0319978
ENSRNOG00000012040	12.6602	0.82667	0.741547	1.11479	1.77359	0.26494	NA
ENSRNOG00000047866	3.34515	0.826015	1.38004	0.598544	1.77278	0.549477	NA
ENSRNOG00000037566	29.7009	0.826011	0.507736	1.62685	1.77278	0.103768	0.358035
ENSRNOG00000015005	49.4458	0.825232	0.355679	2.32016	1.77182	0.0203322	0.132526
ENSRNOG00000009043	22.2033	0.824781	0.553239	1.49082	1.77127	0.136008	0.414358
ENSRNOG00000013330	36.5368	0.824709	0.540743	1.52514	1.77118	0.127224	0.398716
ENSRNOG00000016812	5.06461	0.824363	1.13245	0.727945	1.77075	0.466647	NA
ENSRNOG00000021198	187.016	0.824157	0.256686	3.21076	1.7705	0.00132383	0.018434
ENSRNOG00000037196	251.422	0.823588	0.209888	3.92394	1.7698	8.71124e-05	0.00228753
ENSRNOG00000021771	73.169	0.823011	1.36972	0.60086	1.76909	0.547933	0.804902
ENSRNOG00000002976	115.063	0.822556	0.253515	3.24461	1.76854	0.00117613	0.0168409
ENSRNOG00000013736	58.5025	0.822336	0.402463	2.04326	1.76827	0.0410267	0.208455
ENSRNOG00000048976	14.9596	0.822141	0.671246	1.2248	1.76803	0.220652	0.529266
ENSRNOG00000018631	153.364	0.82214	0.232484	3.53633	1.76803	0.000405725	0.00766886
ENSRNOG00000010181	13.4237	0.82182	0.662879	1.23977	1.76763	0.21506	NA
ENSRNOG00000021206	382.637	0.821276	0.190365	4.31422	1.76697	1.60168e-05	0.000578817
ENSRNOG00000046601	14.3664	0.821252	0.672515	1.22117	1.76694	0.222023	0.530604
ENSRNOG00000018735	1241.62	0.821138	0.542932	1.51241	1.7668	0.130429	0.40335
ENSRNOG00000002659	48.2995	0.820852	0.456863	1.79671	1.76645	0.0723811	0.291159
ENSRNOG00000020686	8.87407	0.820467	0.811995	1.01043	1.76598	0.312288	NA
ENSRNOG00000015279	44.4369	0.819748	0.407396	2.01216	1.7651	0.0442027	0.217898
ENSRNOG00000052628	9.69423	0.819363	0.817658	1.00209	1.76463	0.316302	NA
ENSRNOG00000017346	18.1687	0.818713	0.74482	1.09921	1.76383	0.271677	0.585334
ENSRNOG00000046426	32.8967	0.818146	0.446185	1.83365	1.76314	0.0667062	0.277683
ENSRNOG00000048310	7.43109	0.817932	1.04064	0.785989	1.76288	0.431874	NA
ENSRNOG00000012008	13.3566	0.817458	0.717533	1.13926	1.7623	0.254594	NA
ENSRNOG00000047379	24.2045	0.816812	0.552721	1.4778	1.76151	0.139461	0.419472
ENSRNOG00000056947	3.82459	0.816624	1.23549	0.660973	1.76128	0.50863	NA
ENSRNOG00000008467	229.439	0.816041	0.182567	4.46982	1.76057	7.8284e-06	0.000333763
ENSRNOG00000022141	1158.62	0.815988	0.0995029	8.20064	1.7605	2.39102e-16	1.57787e-13
ENSRNOG00000002204	54.392	0.815973	0.351698	2.3201	1.76048	0.0203356	0.132526
ENSRNOG00000001874	59.3738	0.815948	0.321117	2.54097	1.76046	0.0110545	0.0873885
ENSRNOG00000010412	64.1213	0.814583	0.304133	2.67838	1.75879	0.00739791	0.0652538
ENSRNOG00000012759	3.81901	0.8115	1.17244	0.692144	1.75504	0.488847	NA
ENSRNOG00000005861	1314.14	0.811365	0.102987	7.87833	1.75487	3.31795e-15	1.79856e-12
ENSRNOG00000005810	27.789	0.810918	0.59423	1.36465	1.75433	0.172362	0.468501
ENSRNOG00000033434	41.6361	0.810701	0.508244	1.5951	1.75406	0.11069	0.370218
ENSRNOG00000033505	5.12351	0.810213	1.05223	0.769998	1.75347	0.441301	NA
ENSRNOG00000021831	35.6653	0.810088	0.427277	1.89593	1.75332	0.0579691	0.255475
ENSRNOG00000006924	66.2348	0.809901	0.298877	2.70981	1.75309	0.0067321	0.0613324
ENSRNOG00000012181	1010.01	0.809581	0.113192	7.15227	1.7527	8.53516e-13	2.75631e-10
ENSRNOG00000038505	35.1925	0.809238	0.474245	1.70637	1.75229	0.0879394	0.327932
ENSRNOG00000022760	11.1663	0.809174	0.762114	1.06175	1.75221	0.28835	NA
ENSRNOG00000006604	569.694	0.808299	0.227029	3.56033	1.75115	0.000370393	0.00718171
ENSRNOG00000021724	43.0829	0.807704	0.590649	1.36748	1.75042	0.171474	0.466839
ENSRNOG00000010886	14.458	0.807604	0.6323	1.27725	1.7503	0.201514	0.504171
ENSRNOG00000010905	4.7982	0.807496	1.21537	0.664404	1.75017	0.506432	NA
ENSRNOG00000015149	27.2939	0.806757	0.484371	1.66558	1.74927	0.0957979	0.342703
ENSRNOG00000023698	8.90346	0.80644	0.896851	0.899191	1.74889	0.368551	NA
ENSRNOG00000016804	5.58895	0.805685	1.00054	0.805252	1.74798	0.420674	NA
ENSRNOG00000004795	86.677	0.805381	0.391664	2.05631	1.74761	0.0397528	0.204255
ENSRNOG00000027601	16.9842	0.803651	0.646733	1.24263	1.74551	0.214004	0.52087
ENSRNOG00000023366	83.4466	0.803322	0.282961	2.83899	1.74511	0.00452568	0.0457633
ENSRNOG00000016926	16.5589	0.802199	0.600531	1.33582	1.74376	0.181609	0.479697
ENSRNOG00000051181	3.56879	0.802023	1.39275	0.575856	1.74354	0.564712	NA
ENSRNOG00000025640	2.84537	0.801669	1.57269	0.509745	1.74312	0.61023	NA
ENSRNOG00000017127	11185.8	0.801343	0.53949	1.48537	1.74272	0.137445	0.416729
ENSRNOG00000009792	34.8112	0.80082	0.491789	1.62838	1.74209	0.103445	0.357324
ENSRNOG00000059741	819.607	0.800762	0.144024	5.55991	1.74202	2.69921e-08	2.92633e-06
ENSRNOG00000016432	7.88815	0.799237	0.870228	0.918423	1.74018	0.358398	NA
ENSRNOG00000011094	11.9604	0.798857	0.85657	0.932623	1.73972	0.351015	NA
ENSRNOG00000046390	1.75824	0.797435	2.66472	0.299257	1.73801	0.764744	NA
ENSRNOG00000004441	23.6255	0.796896	0.559841	1.42343	1.73736	0.154611	0.442853
ENSRNOG00000002873	365.142	0.796468	0.167418	4.75735	1.73684	1.96151e-06	0.000104462
ENSRNOG00000051912	10.2225	0.796391	0.752811	1.05789	1.73675	0.290106	NA
ENSRNOG00000029253	23.8634	0.796241	0.613178	1.29855	1.73657	0.194099	0.496137
ENSRNOG00000016623	7.82648	0.796126	0.865961	0.919355	1.73643	0.35791	NA
ENSRNOG00000048567	15.7474	0.795772	0.616852	1.29005	1.73601	0.197032	0.498964
ENSRNOG00000060831	32.469	0.795487	0.556854	1.42854	1.73566	0.153137	0.440295
ENSRNOG00000032328	3.34227	0.795382	1.28445	0.61924	1.73554	0.535759	NA
ENSRNOG00000052220	68.1787	0.794444	0.308276	2.57705	1.73441	0.00996469	0.0817977
ENSRNOG00000053015	134.999	0.794203	0.215982	3.67717	1.73412	0.000235833	0.00507007
ENSRNOG00000051077	1588.54	0.793819	0.438051	1.81216	1.73366	0.069961	0.285679
ENSRNOG00000003300	2407.67	0.792945	0.077792	10.1932	1.73261	2.12752e-24	3.58795e-21
ENSRNOG00000003522	80.3525	0.792487	0.27968	2.83354	1.73206	0.00460351	0.0463261
ENSRNOG00000036865	14.0148	0.791935	0.764596	1.03576	1.7314	0.300316	NA
ENSRNOG00000018480	6.85802	0.791897	0.926633	0.854597	1.73135	0.392774	NA
ENSRNOG00000018792	93.9116	0.791589	0.290726	2.7228	1.73098	0.00647312	0.0598047
ENSRNOG00000047606	27.1084	0.790962	0.468704	1.68755	1.73023	0.0914975	0.334873
ENSRNOG00000032085	124.253	0.790901	0.244402	3.23606	1.73015	0.00121192	0.0172556
ENSRNOG00000015773	80.9097	0.790233	0.367644	2.14945	1.72935	0.0315985	0.176389
ENSRNOG00000032946	17.3761	0.789876	0.570261	1.38511	1.72893	0.166018	0.458901
ENSRNOG00000017414	70.0708	0.789825	0.30527	2.5873	1.72887	0.00967311	0.079923
ENSRNOG00000021521	172.5	0.787263	0.234907	3.35138	1.7258	0.000804096	0.0126465
ENSRNOG00000006899	10.2384	0.787014	0.731146	1.07641	1.7255	0.281744	NA
ENSRNOG00000023320	124.609	0.786897	0.25232	3.11865	1.72536	0.00181681	0.0233098
ENSRNOG00000052690	44.7358	0.78601	0.451546	1.74071	1.7243	0.0817345	0.313512
ENSRNOG00000038740	20.2415	0.785885	0.773814	1.0156	1.72415	0.30982	0.620131
ENSRNOG00000030318	20.5166	0.785821	0.770496	1.01989	1.72407	0.307781	0.618427
ENSRNOG00000047573	62.5059	0.78544	0.322204	2.43771	1.72362	0.0147807	0.107271
ENSRNOG00000014726	2.29236	0.785361	2.20764	0.355748	1.72352	0.72203	NA
ENSRNOG00000010903	6.37573	0.784865	0.995821	0.788159	1.72293	0.430604	NA
ENSRNOG00000016469	52.3716	0.784127	0.42833	1.83066	1.72205	0.0671508	0.278703
ENSRNOG00000000168	504.795	0.783239	0.130316	6.01031	1.72099	1.85168e-09	2.9584e-07
ENSRNOG00000040314	10.3138	0.782685	0.818173	0.956625	1.72033	0.338756	NA
ENSRNOG00000046482	96.537	0.782667	0.315388	2.4816	1.72031	0.0130795	0.0990125
ENSRNOG00000038055	9.39924	0.782666	0.912163	0.858033	1.72031	0.390874	NA
ENSRNOG00000033763	11.2264	0.782251	0.732061	1.06856	1.71981	0.285268	NA
ENSRNOG00000058238	2.13661	0.781422	2.53483	0.308274	1.71882	0.757874	NA
ENSRNOG00000054576	22.1319	0.781325	0.633474	1.2334	1.71871	0.217428	0.525906
ENSRNOG00000002814	51.1856	0.781038	0.390648	1.99934	1.71837	0.0455716	0.222093
ENSRNOG00000050729	21.6017	0.780781	0.546555	1.42855	1.71806	0.153134	0.440295
ENSRNOG00000048161	8.47726	0.780669	0.847777	0.920843	1.71793	0.357133	NA
ENSRNOG00000010018	62.8581	0.780469	0.320588	2.43449	1.71769	0.0149128	0.107835
ENSRNOG00000007046	189.816	0.780435	0.191999	4.06478	1.71765	4.80786e-05	0.00141972
ENSRNOG00000054572	2.27524	0.779922	1.6099	0.484455	1.71704	0.628063	NA
ENSRNOG00000014099	1127.17	0.779812	0.899512	0.866928	1.71691	0.385982	0.69084
ENSRNOG00000003869	170.631	0.778048	0.265764	2.92759	1.71481	0.00341601	0.0374463
ENSRNOG00000010347	14	0.777697	0.735184	1.05783	1.71439	0.290134	NA
ENSRNOG00000021745	35.9878	0.777257	0.512368	1.51699	1.71387	0.129269	0.4014
ENSRNOG00000025957	441.327	0.776858	0.170193	4.56456	1.71339	5.00537e-06	0.000232329
ENSRNOG00000017367	3.54858	0.776563	1.38358	0.561271	1.71304	0.574613	NA
ENSRNOG00000027319	9.74377	0.776525	0.769124	1.00962	1.713	0.312676	NA
ENSRNOG00000026845	11.5247	0.774536	0.692311	1.11877	1.71064	0.263238	NA
ENSRNOG00000009005	4178.74	0.77329	0.0881617	8.77127	1.70916	1.7667e-18	1.57735e-15
ENSRNOG00000004411	357.917	0.773097	0.150345	5.14215	1.70893	2.71611e-07	2.04085e-05
ENSRNOG00000049303	5.49519	0.772785	1.63976	0.471279	1.70856	0.637442	NA
ENSRNOG00000028891	534.589	0.771423	0.705991	1.09268	1.70695	0.274534	0.587878
ENSRNOG00000022199	33.5929	0.770794	0.473193	1.62892	1.70621	0.10333	0.357169
ENSRNOG00000026430	55.6956	0.769955	0.443674	1.73541	1.70522	0.0826686	0.31558
ENSRNOG00000056471	4.48572	0.769711	1.40099	0.549403	1.70493	0.582729	NA
ENSRNOG00000012714	260.9	0.769359	0.160523	4.79283	1.70451	1.64445e-06	9.10929e-05
ENSRNOG00000052467	8.83432	0.76925	0.847233	0.907955	1.70438	0.363902	NA
ENSRNOG00000002776	32.5049	0.768813	0.445911	1.72414	1.70387	0.0846828	0.320128
ENSRNOG00000040266	63.395	0.768812	0.310401	2.47684	1.70387	0.0132552	0.0996967
ENSRNOG00000010798	17.7806	0.768697	0.662483	1.16033	1.70373	0.245916	0.558194
ENSRNOG00000001960	2.89035	0.767819	2.11227	0.363504	1.70269	0.716228	NA
ENSRNOG00000009803	2.57667	0.767112	1.83677	0.417641	1.70186	0.67621	NA
ENSRNOG00000031773	12.9951	0.765983	0.734063	1.04348	1.70053	0.296724	NA
ENSRNOG00000048783	9.65198	0.765258	1.12127	0.68249	1.69967	0.494929	NA
ENSRNOG00000002396	162.009	0.764889	0.217104	3.52315	1.69924	0.000426452	0.00792251
ENSRNOG00000004899	206.666	0.763856	0.197839	3.861	1.69802	0.000112924	0.00283299
ENSRNOG00000029590	1.7842	0.763422	1.76272	0.433093	1.69751	0.664947	NA
ENSRNOG00000047596	1.78491	0.763297	1.99036	0.383497	1.69737	0.701351	NA
ENSRNOG00000030452	11.5768	0.762788	0.876345	0.870419	1.69677	0.384071	NA
ENSRNOG00000056810	12.6965	0.762508	3.44195	0.221533	1.69644	0.824677	NA
ENSRNOG00000049282	13.3648	0.762049	0.695004	1.09647	1.6959	0.272874	NA
ENSRNOG00000038004	13.2442	0.761674	0.790104	0.964017	1.69546	0.335037	NA
ENSRNOG00000008965	159.117	0.760772	0.216271	3.51767	1.6944	0.000435347	0.00801904
ENSRNOG00000058434	120.016	0.760552	0.242726	3.13338	1.69414	0.00172805	0.0224974
ENSRNOG00000006046	1.7806	0.760313	1.8065	0.420878	1.69386	0.673844	NA
ENSRNOG00000003395	13.9237	0.759852	0.738595	1.02878	1.69332	0.303583	NA
ENSRNOG00000024657	31.3979	0.759709	0.557548	1.36259	1.69315	0.173012	0.469427
ENSRNOG00000037149	5.37212	0.759382	1.18092	0.643045	1.69277	0.520195	NA
ENSRNOG00000024461	4.66428	0.759329	1.26441	0.600542	1.6927	0.548145	NA
ENSRNOG00000022455	209.6	0.758328	0.177361	4.27561	1.69153	1.90618e-05	0.000672839
ENSRNOG00000005479	4.13771	0.758028	1.16942	0.648207	1.69118	0.516851	NA
ENSRNOG00000010549	240.64	0.757072	0.191735	3.94852	1.69006	7.8635e-05	0.00210127
ENSRNOG00000026065	16.7046	0.756901	0.632725	1.19626	1.68986	0.231596	0.541879
ENSRNOG00000024331	34.487	0.756847	0.458715	1.64993	1.68979	0.0989579	0.348079
ENSRNOG00000009588	16.6865	0.756788	0.594107	1.27383	1.68972	0.202725	0.505331
ENSRNOG00000022964	5.20086	0.755846	1.1193	0.675288	1.68862	0.499493	NA
ENSRNOG00000061857	77.6918	0.755777	0.315679	2.39413	1.68854	0.0166598	0.116672
ENSRNOG00000056612	4.99324	0.754592	1.10546	0.682602	1.68715	0.494859	NA
ENSRNOG00000042524	49.1893	0.754467	0.364111	2.07208	1.68701	0.038258	0.198931
ENSRNOG00000032805	458.716	0.753956	0.714315	1.05549	1.68641	0.291199	0.603433
ENSRNOG00000052818	12.2115	0.75365	0.82937	0.908702	1.68605	0.363508	NA
ENSRNOG00000037798	1.79743	0.753423	1.82075	0.413798	1.68579	0.679022	NA
ENSRNOG00000042781	90.5172	0.752949	0.304965	2.46897	1.68523	0.0135502	0.101362
ENSRNOG00000026653	11.1388	0.752709	0.743475	1.01242	1.68495	0.311338	NA
ENSRNOG00000009734	297.548	0.752321	0.225546	3.33555	1.6845	0.000851298	0.0132117
ENSRNOG00000014314	318.563	0.752291	0.169036	4.45047	1.68447	8.56821e-06	0.000357275
ENSRNOG00000048579	13.8764	0.751132	0.832969	0.901752	1.68311	0.367188	NA
ENSRNOG00000010551	17.5282	0.75077	0.606094	1.2387	1.68269	0.215456	0.522892
ENSRNOG00000008225	138.663	0.750653	0.375969	1.99658	1.68255	0.0458706	0.222968
ENSRNOG00000008428	14.0723	0.750321	0.647693	1.15845	1.68217	0.24668	NA
ENSRNOG00000017136	136.189	0.749901	0.230925	3.24737	1.68168	0.00116475	0.0167411
ENSRNOG00000037310	95.7115	0.749289	0.28562	2.62338	1.68096	0.00870621	0.073372
ENSRNOG00000006119	62.7068	0.748856	0.494923	1.51308	1.68046	0.13026	0.403263
ENSRNOG00000002866	154.618	0.748596	0.195875	3.82181	1.68016	0.000132477	0.00322438
ENSRNOG00000013981	7.45117	0.748281	1.08319	0.690811	1.67979	0.489684	NA
ENSRNOG00000042211	22.3445	0.7481	0.525747	1.42293	1.67958	0.154757	0.443107
ENSRNOG00000047278	1.81634	0.748074	2.02968	0.368568	1.67955	0.71245	NA
ENSRNOG00000017283	39.077	0.747722	0.473087	1.58052	1.67914	0.113988	0.376194
ENSRNOG00000018905	25.2122	0.747317	0.491449	1.52064	1.67867	0.12835	0.399856
ENSRNOG00000012301	96.2383	0.747269	0.297563	2.5113	1.67861	0.0120288	0.0931024
ENSRNOG00000010791	126.18	0.746175	0.26947	2.76905	1.67734	0.00562197	0.0537683
ENSRNOG00000028436	135.369	0.745793	0.298937	2.49482	1.6769	0.0126022	0.0963122
ENSRNOG00000010835	38.2272	0.745669	0.483693	1.54162	1.67675	0.123167	0.39216
ENSRNOG00000028814	143.932	0.745492	0.224962	3.31385	1.67655	0.000920199	0.0140015
ENSRNOG00000051029	8.51193	0.745153	1.01726	0.732512	1.67615	0.463856	NA
ENSRNOG00000007567	249.444	0.744724	0.19863	3.7493	1.67565	0.000177332	0.00407811
ENSRNOG00000059756	11.9163	0.744337	0.996937	0.746624	1.6752	0.455291	NA
ENSRNOG00000017105	164.058	0.744133	0.218471	3.4061	1.67497	0.000658977	0.010943
ENSRNOG00000042080	30.962	0.743778	0.580504	1.28126	1.67456	0.200101	0.502587
ENSRNOG00000050121	173.066	0.743741	0.6562	1.13341	1.67451	0.257044	0.570721
ENSRNOG00000006729	280.911	0.743069	0.168551	4.40857	1.67373	1.04057e-05	0.000414212
ENSRNOG00000051678	9.05237	0.743015	1.05422	0.704799	1.67367	0.480936	NA
ENSRNOG00000000582	17.1317	0.742792	0.587414	1.26451	1.67341	0.206046	0.510595
ENSRNOG00000008839	101.331	0.742482	0.252242	2.94353	1.67305	0.00324492	0.0360816
ENSRNOG00000048118	90.2881	0.742266	0.369432	2.00921	1.6728	0.0445149	0.218727
ENSRNOG00000038896	233.502	0.74216	0.321828	2.30608	1.67268	0.0211062	0.135972
ENSRNOG00000023908	19.4975	0.741981	0.643114	1.15373	1.67247	0.248611	0.560685
ENSRNOG00000060656	7.16073	0.741862	0.866525	0.856134	1.67233	0.391924	NA
ENSRNOG00000021256	418.727	0.741521	0.143317	5.17398	1.67194	2.29158e-07	1.76556e-05
ENSRNOG00000010819	85.5557	0.741422	0.347004	2.13664	1.67182	0.0326275	0.179964
ENSRNOG00000060573	6.98079	0.741366	1.16602	0.635811	1.67176	0.524899	NA
ENSRNOG00000024762	20.0354	0.740544	0.54762	1.35229	1.67081	0.176281	0.473772
ENSRNOG00000001369	5.03668	0.740468	1.14912	0.644381	1.67072	0.519329	NA
ENSRNOG00000013228	3.08004	0.739835	1.42015	0.520956	1.66999	0.602397	NA
ENSRNOG00000053402	27.9945	0.738726	0.458523	1.6111	1.6687	0.107158	0.363532
ENSRNOG00000017766	1140.46	0.738626	0.162172	4.55457	1.66859	5.2492e-06	0.000239977
ENSRNOG00000059962	22.0916	0.738291	0.523402	1.41056	1.6682	0.158373	0.447123
ENSRNOG00000060006	19.5896	0.73802	0.578779	1.27513	1.66789	0.202262	0.504844
ENSRNOG00000007668	18.7852	0.737035	0.65002	1.13387	1.66675	0.256851	0.570609
ENSRNOG00000039323	9.42555	0.736166	0.911491	0.807651	1.66574	0.419292	NA
ENSRNOG00000015370	10.1041	0.735537	0.758933	0.969173	1.66502	0.332459	NA
ENSRNOG00000060629	888.375	0.735093	0.399444	1.84029	1.6645	0.0657254	0.275694
ENSRNOG00000007539	113.545	0.734828	0.316863	2.31907	1.6642	0.0203911	0.132831
ENSRNOG00000008548	6.17505	0.734006	1.03416	0.709761	1.66325	0.477853	NA
ENSRNOG00000024382	25.5264	0.732915	0.472947	1.54968	1.66199	0.121219	0.388401
ENSRNOG00000011989	21.8202	0.73246	0.68881	1.06337	1.66147	0.287614	0.59946
ENSRNOG00000001329	1.84049	0.732391	1.98062	0.369779	1.66139	0.711547	NA
ENSRNOG00000009533	12.5326	0.732365	0.714944	1.02437	1.66136	0.305662	NA
ENSRNOG00000000521	398.16	0.732363	0.206327	3.54953	1.66136	0.00038592	0.00740848
ENSRNOG00000005370	48.7144	0.731957	0.414574	1.76556	1.66089	0.0774691	0.303944
ENSRNOG00000011550	80.6335	0.731496	0.317719	2.30234	1.66036	0.0213162	0.136686
ENSRNOG00000009905	24.2403	0.731054	0.490569	1.49022	1.65985	0.136167	0.414675
ENSRNOG00000061777	28.2237	0.73031	0.491821	1.48491	1.659	0.137568	0.41685
ENSRNOG00000004409	130.463	0.729921	0.348578	2.09399	1.65855	0.0362606	0.192433
ENSRNOG00000011101	54.6693	0.729137	0.512554	1.42256	1.65765	0.154865	0.44333
ENSRNOG00000001376	2281.73	0.728577	0.0894282	8.14706	1.657	3.72867e-16	2.26375e-13
ENSRNOG00000004772	33.0788	0.728149	0.443117	1.64324	1.65651	0.100332	0.35024
ENSRNOG00000009821	9.03645	0.728106	0.821129	0.886713	1.65646	0.375233	NA
ENSRNOG00000042727	7.87978	0.727907	0.920203	0.791029	1.65624	0.428927	NA
ENSRNOG00000011750	13.7027	0.727658	0.66562	1.0932	1.65595	0.274305	NA
ENSRNOG00000014973	244.687	0.727246	0.183274	3.96808	1.65548	7.24537e-05	0.00198144
ENSRNOG00000047893	17.8925	0.726137	0.684852	1.06028	1.6542	0.289016	0.601245
ENSRNOG00000000708	76.5564	0.725903	0.300032	2.41941	1.65394	0.0155455	0.111035
ENSRNOG00000007743	1069.71	0.725722	0.143371	5.06184	1.65373	4.15225e-07	2.90428e-05
ENSRNOG00000001860	16.0677	0.724954	0.724645	1.00043	1.65285	0.317104	0.627756
ENSRNOG00000020539	7536.49	0.722915	0.115853	6.23995	1.65051	4.37722e-10	8.4098e-08
ENSRNOG00000056781	26.1481	0.722235	0.481045	1.50139	1.64974	0.133255	0.408798
ENSRNOG00000022711	296.352	0.721598	0.235321	3.06644	1.64901	0.00216623	0.026696
ENSRNOG00000003769	65.7884	0.721539	0.33934	2.1263	1.64894	0.0334781	0.183242
ENSRNOG00000055886	4.57755	0.720809	1.17789	0.61195	1.64811	0.540571	NA
ENSRNOG00000018509	155.341	0.720289	0.22303	3.22955	1.64751	0.00123983	0.0175053
ENSRNOG00000010555	5.67472	0.720169	1.13506	0.634477	1.64737	0.52577	NA
ENSRNOG00000050015	14.2414	0.719683	0.691847	1.04023	1.64682	0.298231	0.610247
ENSRNOG00000011994	608.757	0.719186	0.163576	4.39666	1.64625	1.09928e-05	0.000430024
ENSRNOG00000006783	247.191	0.718797	0.275653	2.60762	1.64581	0.00911747	0.0760775
ENSRNOG00000013263	65.5619	0.718401	0.344268	2.08675	1.64536	0.0369111	0.194865
ENSRNOG00000057315	41.4326	0.716948	0.382714	1.87333	1.6437	0.0610232	0.263372
ENSRNOG00000048951	1.83016	0.716844	1.78669	0.401213	1.64358	0.688264	NA
ENSRNOG00000020679	612.777	0.716796	0.125303	5.72049	1.64353	1.0622e-08	1.3324e-06
ENSRNOG00000013713	55.0092	0.716448	0.366921	1.95259	1.64313	0.0508677	0.236125
ENSRNOG00000016472	10.6781	0.715254	0.807319	0.885962	1.64177	0.375638	NA
ENSRNOG00000046844	18.6049	0.714995	0.581319	1.22995	1.64148	0.218715	0.527567
ENSRNOG00000048722	18.6049	0.714995	0.581319	1.22995	1.64148	0.218715	0.527567
ENSRNOG00000042309	580.777	0.714901	0.142394	5.0206	1.64137	5.15111e-07	3.4291e-05
ENSRNOG00000008775	48.5372	0.714857	0.403167	1.7731	1.64132	0.0762117	0.301549
ENSRNOG00000020685	3.88245	0.71399	1.34266	0.531775	1.64033	0.594882	NA
ENSRNOG00000005003	40.7393	0.713356	0.440356	1.61995	1.63961	0.105242	0.360742
ENSRNOG00000002159	45.307	0.713333	0.408581	1.74588	1.63959	0.0808325	0.311878
ENSRNOG00000004171	111.767	0.712983	0.246224	2.89567	1.63919	0.00378348	0.0402677
ENSRNOG00000060520	3.09971	0.712918	1.37045	0.520205	1.63912	0.602921	NA
ENSRNOG00000006058	628.999	0.712875	0.176583	4.03705	1.63907	5.41276e-05	0.00155596
ENSRNOG00000048114	201.513	0.712678	0.231736	3.07538	1.63884	0.00210232	0.026027
ENSRNOG00000015386	9.38235	0.711611	0.833372	0.853893	1.63763	0.393164	NA
ENSRNOG00000040128	3.1209	0.710853	1.31271	0.541515	1.63677	0.588153	NA
ENSRNOG00000004939	54.6835	0.710699	0.336676	2.11093	1.6366	0.0347786	0.187436
ENSRNOG00000006853	55.728	0.71066	0.360648	1.97051	1.63655	0.0487798	0.230372
ENSRNOG00000057141	28.6845	0.710615	0.549142	1.29405	1.6365	0.195649	0.497756
ENSRNOG00000018485	263.305	0.710531	0.162476	4.37313	1.63641	1.22476e-05	0.000466006
ENSRNOG00000057966	30.1587	0.710489	0.463956	1.53137	1.63636	0.125678	0.396824
ENSRNOG00000006204	168.762	0.710192	0.246067	2.88618	1.63602	0.00389949	0.0411875
ENSRNOG00000053778	15.6301	0.710008	0.607988	1.1678	1.63581	0.242888	0.555627
ENSRNOG00000031494	76.2544	0.709805	0.28372	2.50178	1.63558	0.012357	0.0948202
ENSRNOG00000030093	69.1411	0.709778	0.958966	0.740149	1.63555	0.45921	0.74504
ENSRNOG00000060973	13.9514	0.709495	0.715743	0.991271	1.63523	0.321553	NA
ENSRNOG00000042101	20.1644	0.709279	0.686574	1.03307	1.63499	0.301571	0.612804
ENSRNOG00000016865	10.0323	0.709168	0.786049	0.902193	1.63486	0.366954	NA
ENSRNOG00000047782	6.41004	0.708844	1.41692	0.500271	1.63449	0.616884	NA
ENSRNOG00000017178	537.038	0.708318	0.177509	3.99031	1.6339	6.59873e-05	0.001831
ENSRNOG00000007431	40.3424	0.708261	0.386224	1.83381	1.63383	0.066682	0.277668
ENSRNOG00000039902	345.908	0.708237	0.178972	3.95725	1.63381	7.58188e-05	0.00204039
ENSRNOG00000007137	41.5948	0.707925	0.583505	1.21323	1.63345	0.225042	0.534454
ENSRNOG00000025238	3.90112	0.7073	1.32818	0.532534	1.63275	0.594356	NA
ENSRNOG00000014156	6.66321	0.706832	0.9409	0.75123	1.63222	0.452514	NA
ENSRNOG00000058444	16.7336	0.706245	0.762746	0.925924	1.63155	0.354486	0.664863
ENSRNOG00000000840	24.1243	0.706081	0.537121	1.31457	1.63137	0.188656	0.488221
ENSRNOG00000007335	26.9617	0.705605	0.607267	1.16193	1.63083	0.245262	0.557576
ENSRNOG00000031665	309.736	0.705338	0.167809	4.20321	1.63053	2.63157e-05	0.000883672
ENSRNOG00000024707	152.039	0.704992	0.211446	3.33414	1.63014	0.000855629	0.0132383
ENSRNOG00000014904	21.5439	0.70486	0.530642	1.32832	1.62999	0.184074	0.482868
ENSRNOG00000028774	786.409	0.704843	0.121403	5.8058	1.62997	6.40593e-09	8.75939e-07
ENSRNOG00000010730	10.9807	0.704817	0.758147	0.929658	1.62994	0.352548	NA
ENSRNOG00000012458	42.8091	0.704061	0.412715	1.70593	1.62908	0.0880217	0.327932
ENSRNOG00000017484	1959.53	0.703834	0.0861483	8.17002	1.62883	3.08331e-16	1.94994e-13
ENSRNOG00000043203	11.6347	0.702664	0.784897	0.895231	1.62751	0.370664	NA
ENSRNOG00000048071	65.1817	0.702404	0.299293	2.34688	1.62721	0.0189316	0.127256
ENSRNOG00000009256	2.62473	0.702212	1.54661	0.454034	1.627	0.649804	NA
ENSRNOG00000002028	1071.34	0.701748	0.121691	5.76662	1.62647	8.08782e-09	1.05825e-06
ENSRNOG00000010076	240.915	0.700826	0.580944	1.20636	1.62543	0.22768	0.537113
ENSRNOG00000013280	97.0103	0.70062	0.249882	2.80381	1.6252	0.00505034	0.0493905
ENSRNOG00000048636	18.8297	0.700583	0.592333	1.18275	1.62516	0.236907	0.54822
ENSRNOG00000004075	4.18357	0.700143	1.19573	0.585535	1.62467	0.558188	NA
ENSRNOG00000011351	53.1408	0.700118	0.429794	1.62896	1.62464	0.103321	0.357169
ENSRNOG00000028348	2.8543	0.69989	1.71393	0.408354	1.62438	0.683014	NA
ENSRNOG00000031935	27.8978	0.699874	0.677549	1.03295	1.62436	0.301628	0.612804
ENSRNOG00000027942	937.881	0.699608	0.109497	6.38926	1.62406	1.66687e-10	3.51385e-08
ENSRNOG00000022218	128.91	0.699276	0.288753	2.42171	1.62369	0.0154477	0.110649
ENSRNOG00000012103	8.35771	0.699093	0.970089	0.720649	1.62348	0.471126	NA
ENSRNOG00000002754	43.8062	0.698913	0.371824	1.87969	1.62328	0.0601507	0.26137
ENSRNOG00000059382	9.24808	0.698458	0.835055	0.836422	1.62277	0.402917	NA
ENSRNOG00000006459	1.81398	0.698222	2.00555	0.348145	1.6225	0.727731	NA
ENSRNOG00000009797	78.1447	0.697586	0.563166	1.23869	1.62179	0.215462	0.522892
ENSRNOG00000023686	197.478	0.696005	0.263655	2.63983	1.62001	0.00829471	0.0705306
ENSRNOG00000001872	19.2528	0.695256	0.655954	1.05992	1.61917	0.289183	0.601427
ENSRNOG00000005670	106.8	0.69523	0.318596	2.18217	1.61914	0.0290971	0.16754
ENSRNOG00000000433	60.0427	0.694862	0.409473	1.69697	1.61873	0.0897026	0.33144
ENSRNOG00000028765	2.11461	0.694757	1.95413	0.355533	1.61861	0.72219	NA
ENSRNOG00000003533	5.17963	0.69353	1.16003	0.597856	1.61724	0.549936	NA
ENSRNOG00000050426	15.9192	0.693422	0.712784	0.972836	1.61711	0.330635	0.642476
ENSRNOG00000012807	625.938	0.692995	0.149991	4.62023	1.61664	3.83315e-06	0.000185877
ENSRNOG00000002042	10.349	0.692541	0.94253	0.734768	1.61613	0.462481	NA
ENSRNOG00000013954	5764.98	0.690819	0.0929066	7.43563	1.6142	1.04071e-13	4.27096e-11
ENSRNOG00000027139	3.3182	0.690548	1.29866	0.531738	1.6139	0.594907	NA
ENSRNOG00000015320	7624.92	0.689601	0.438588	1.57232	1.61284	0.115876	0.37929
ENSRNOG00000027430	55.7484	0.689119	0.390276	1.76572	1.6123	0.0774428	0.303944
ENSRNOG00000017053	38.3845	0.688889	0.44284	1.55562	1.61204	0.119799	0.386464
ENSRNOG00000026420	89.2401	0.688684	0.294099	2.34167	1.61181	0.0191975	0.128192
ENSRNOG00000027799	94.1371	0.688484	0.285529	2.41126	1.61159	0.0158976	0.113018
ENSRNOG00000062117	8.20555	0.687902	0.976508	0.70445	1.61094	0.481152	NA
ENSRNOG00000051150	14.977	0.687451	0.628514	1.09377	1.61044	0.274055	0.587682
ENSRNOG00000002571	22.3449	0.687365	0.579034	1.18709	1.61034	0.235193	0.545827
ENSRNOG00000018286	46.1923	0.686671	0.55889	1.22863	1.60957	0.219209	0.528119
ENSRNOG00000046326	4.44918	0.686371	1.09879	0.624663	1.60923	0.532192	NA
ENSRNOG00000017679	4.23484	0.686012	1.30036	0.527556	1.60883	0.597807	NA
ENSRNOG00000019338	25.0987	0.685295	0.60144	1.13942	1.60803	0.254526	0.567784
ENSRNOG00000004869	18.5727	0.684372	0.555692	1.23157	1.607	0.21811	0.526895
ENSRNOG00000016641	8.14817	0.684186	0.964641	0.709265	1.6068	0.47816	NA
ENSRNOG00000005619	8.69142	0.683973	0.87415	0.782444	1.60656	0.433954	NA
ENSRNOG00000011616	7.29959	0.683854	1.06699	0.640921	1.60643	0.521574	NA
ENSRNOG00000012573	6.16228	0.683602	1.05122	0.650297	1.60615	0.515501	NA
ENSRNOG00000053565	8.45708	0.683196	1.12122	0.609335	1.60569	0.542302	NA
ENSRNOG00000001679	10.7643	0.682893	0.745214	0.916371	1.60536	0.359473	NA
ENSRNOG00000000034	177.836	0.682036	0.199253	3.42297	1.6044	0.000619405	0.0104459
ENSRNOG00000019728	108.088	0.68135	0.256157	2.65989	1.60364	0.00781667	0.0676791
ENSRNOG00000012749	1407.11	0.680853	0.123797	5.49973	1.60309	3.80364e-08	3.92732e-06
ENSRNOG00000019019	20.8357	0.680209	0.824454	0.825042	1.60237	0.409348	0.708153
ENSRNOG00000047350	26.5929	0.679787	3.73242	0.18213	1.6019	0.85548	0.947141
ENSRNOG00000048861	501.746	0.679649	0.157267	4.32162	1.60175	1.54884e-05	0.000566466
ENSRNOG00000024630	23.5551	0.679642	0.530631	1.28082	1.60174	0.200257	0.502794
ENSRNOG00000046494	25.9363	0.679228	0.484637	1.40152	1.60128	0.161059	0.451643
ENSRNOG00000049019	497.441	0.678975	0.149312	4.54734	1.601	5.43273e-06	0.000246143
ENSRNOG00000021134	11.5876	0.67858	0.944981	0.718088	1.60056	0.472703	NA
ENSRNOG00000019058	2.1246	0.677653	1.71258	0.39569	1.59954	0.692333	NA
ENSRNOG00000017975	142.898	0.677406	0.240013	2.82237	1.59926	0.00476699	0.0472898
ENSRNOG00000013003	16.6125	0.676504	0.672931	1.00531	1.59826	0.314747	0.625571
ENSRNOG00000020109	1.88752	0.676257	2.33112	0.290099	1.59799	0.77174	NA
ENSRNOG00000021602	597.398	0.675468	0.119958	5.63086	1.59711	1.79311e-08	2.06181e-06
ENSRNOG00000024521	1.86102	0.67533	1.78294	0.378774	1.59696	0.704856	NA
ENSRNOG00000001036	369.218	0.67522	0.165565	4.07827	1.59684	4.53724e-05	0.00135997
ENSRNOG00000023874	140.119	0.673212	0.226271	2.97525	1.59462	0.00292747	0.0334336
ENSRNOG00000047890	607.686	0.672881	0.131946	5.09966	1.59425	3.40258e-07	2.45926e-05
ENSRNOG00000060463	28.051	0.671271	0.48528	1.38326	1.59248	0.166584	0.459663
ENSRNOG00000042391	2.68242	0.671212	1.67637	0.400395	1.59241	0.688866	NA
ENSRNOG00000042025	10.4943	0.671149	0.872234	0.76946	1.59234	0.441621	NA
ENSRNOG00000006515	132.935	0.670982	0.251887	2.66383	1.59216	0.00772572	0.0671894
ENSRNOG00000052954	31.3628	0.669997	0.488944	1.37029	1.59107	0.170595	0.465617
ENSRNOG00000061182	404.914	0.669933	0.130041	5.1517	1.591	2.58142e-07	1.94929e-05
ENSRNOG00000005451	110.358	0.669932	0.274402	2.44143	1.591	0.0146293	0.106649
ENSRNOG00000046001	1234.64	0.669926	0.117506	5.70118	1.59099	1.18977e-08	1.4802e-06
ENSRNOG00000013416	2.6073	0.669924	1.63913	0.408706	1.59099	0.682756	NA
ENSRNOG00000006422	4.4415	0.66973	1.31743	0.50836	1.59078	0.611201	NA
ENSRNOG00000006611	389.315	0.669717	0.188792	3.54738	1.59076	0.000389076	0.00742816
ENSRNOG00000061004	3.7056	0.669475	1.25761	0.532338	1.59049	0.594492	NA
ENSRNOG00000020863	2.08604	0.669425	1.70854	0.391811	1.59044	0.695198	NA
ENSRNOG00000036571	8.57519	0.669409	0.897359	0.745977	1.59042	0.455681	NA
ENSRNOG00000003104	97.4333	0.668927	0.283273	2.36142	1.58989	0.0182051	0.123695
ENSRNOG00000055809	14.4215	0.66875	0.816826	0.818717	1.58969	0.412948	0.71125
ENSRNOG00000023404	77.2096	0.667904	0.300348	2.22377	1.58876	0.0261639	0.15616
ENSRNOG00000021088	82.5847	0.667618	0.364343	1.83239	1.58845	0.0668938	0.278168
ENSRNOG00000054978	2101.81	0.667583	0.123028	5.42627	1.58841	5.7545e-08	5.45887e-06
ENSRNOG00000012098	40.3985	0.667268	0.423202	1.57671	1.58806	0.114861	0.37764
ENSRNOG00000006946	112.406	0.667239	0.289202	2.30717	1.58803	0.0210452	0.135694
ENSRNOG00000021663	106.515	0.666095	0.2911	2.2882	1.58677	0.022126	0.139987
ENSRNOG00000010105	18076	0.666051	0.0899598	7.40387	1.58672	1.32273e-13	5.28328e-11
ENSRNOG00000004641	65.2103	0.665908	0.303991	2.19055	1.58657	0.028484	0.165012
ENSRNOG00000020400	15.0792	0.665657	0.642593	1.03589	1.58629	0.300252	0.611791
ENSRNOG00000004117	26.9052	0.664646	0.54267	1.22477	1.58518	0.220661	0.529266
ENSRNOG00000048407	4.47321	0.664477	1.29542	0.512942	1.58499	0.607992	NA
ENSRNOG00000024221	12.723	0.663959	0.68559	0.968449	1.58442	0.33282	NA
ENSRNOG00000001001	4.16831	0.662885	1.21907	0.543764	1.58325	0.586604	NA
ENSRNOG00000004124	73.7253	0.662859	0.292449	2.26658	1.58322	0.0234156	0.145714
ENSRNOG00000009917	125.891	0.662186	0.252233	2.6253	1.58248	0.00865737	0.0730415
ENSRNOG00000045960	2.61088	0.660957	1.80621	0.365937	1.58113	0.714412	NA
ENSRNOG00000009425	156.781	0.659385	0.25756	2.56013	1.57941	0.0104634	0.0842515
ENSRNOG00000053850	3.1778	0.659261	1.35569	0.48629	1.57927	0.626762	NA
ENSRNOG00000052298	35.5128	0.65903	0.437582	1.50607	1.57902	0.132049	0.406456
ENSRNOG00000011729	7.61211	0.657776	1.04957	0.626707	1.57765	0.530851	NA
ENSRNOG00000000811	37.5058	0.657275	0.449075	1.46362	1.5771	0.143297	0.425133
ENSRNOG00000033502	66.9998	0.657077	0.343277	1.91413	1.57688	0.0556033	0.248659
ENSRNOG00000016835	5.28541	0.656846	1.03364	0.635467	1.57663	0.525124	NA
ENSRNOG00000031408	21.3372	0.656708	0.638811	1.02802	1.57648	0.303942	0.61518
ENSRNOG00000017927	2.11834	0.656598	1.7132	0.383257	1.57636	0.701529	NA
ENSRNOG00000017369	133.721	0.656597	0.234431	2.80082	1.57636	0.00509731	0.0497857
ENSRNOG00000012593	6.52304	0.656482	1.12109	0.585572	1.57623	0.558163	NA
ENSRNOG00000004687	2041.16	0.655945	0.117296	5.59219	1.57565	2.24217e-08	2.50233e-06
ENSRNOG00000017469	1267.22	0.655651	0.165333	3.96565	1.57533	7.31976e-05	0.00199103
ENSRNOG00000007581	9.47409	0.655361	0.939575	0.697508	1.57501	0.485485	NA
ENSRNOG00000013808	11.1485	0.654605	0.722154	0.906461	1.57418	0.364692	NA
ENSRNOG00000024280	15.0715	0.654309	0.684338	0.956119	1.57386	0.339012	0.65092
ENSRNOG00000008301	26199.1	0.654014	0.0786062	8.32014	1.57354	8.78591e-17	6.66763e-14
ENSRNOG00000059203	42.8556	0.65388	0.425829	1.53555	1.57339	0.12465	0.394729
ENSRNOG00000018394	2.63152	0.653718	1.45248	0.45007	1.57322	0.65266	NA
ENSRNOG00000033881	21.2267	0.653611	0.533263	1.22568	1.5731	0.220318	0.529112
ENSRNOG00000008837	426.024	0.653599	0.166156	3.93365	1.57309	8.36656e-05	0.00222006
ENSRNOG00000015669	129.335	0.652831	0.227213	2.87321	1.57225	0.00406322	0.0425028
ENSRNOG00000046231	11.5151	0.651758	1.02346	0.636817	1.57108	0.524244	NA
ENSRNOG00000060325	40.0338	0.65131	0.436177	1.49322	1.57059	0.135378	0.412937
ENSRNOG00000056651	902.059	0.650872	0.123019	5.29082	1.57012	1.21767e-07	1.02133e-05
ENSRNOG00000022777	45.1265	0.65068	0.440207	1.47812	1.56991	0.139375	0.419472
ENSRNOG00000006167	69.4853	0.650646	0.449268	1.44824	1.56987	0.147551	0.432258
ENSRNOG00000014361	93.3791	0.649814	0.253094	2.56748	1.56897	0.0102441	0.0834594
ENSRNOG00000037167	75.0428	0.649248	0.284929	2.27863	1.56835	0.022689	0.142581
ENSRNOG00000042455	2.09763	0.649155	1.69398	0.383212	1.56825	0.701562	NA
ENSRNOG00000029876	42.1189	0.648174	0.36432	1.77913	1.56718	0.0752177	0.298784
ENSRNOG00000018185	2.64166	0.647845	1.38866	0.466526	1.56683	0.640839	NA
ENSRNOG00000025980	42.8053	0.647138	0.475863	1.35993	1.56606	0.173854	0.470281
ENSRNOG00000051891	649.29	0.646282	0.644856	1.00221	1.56513	0.316242	0.627071
ENSRNOG00000027960	15.5154	0.645858	0.683842	0.944455	1.56467	0.344937	0.656961
ENSRNOG00000007439	230.373	0.645817	0.175775	3.67411	1.56463	0.000238682	0.00512211
ENSRNOG00000056955	144.219	0.645657	0.276294	2.33685	1.56445	0.019447	0.129289
ENSRNOG00000048769	21.1126	0.645321	0.565312	1.14153	1.56409	0.253649	0.566576
ENSRNOG00000009030	38.4445	0.645286	0.395834	1.6302	1.56405	0.10306	0.356799
ENSRNOG00000058101	19.2944	0.645262	0.605081	1.06641	1.56402	0.28624	0.598237
ENSRNOG00000050105	6.29676	0.644209	1.26784	0.508114	1.56288	0.611373	NA
ENSRNOG00000015774	23.9037	0.644136	0.672655	0.957603	1.5628	0.338263	0.650387
ENSRNOG00000031598	18.2377	0.643963	0.571973	1.12586	1.56262	0.260223	0.57383
ENSRNOG00000008971	5.20621	0.64366	1.05775	0.608519	1.56229	0.542844	NA
ENSRNOG00000036671	5.3255	0.643462	1.05342	0.610833	1.56207	0.54131	NA
ENSRNOG00000052064	270.175	0.642891	0.17466	3.68081	1.56146	0.000232492	0.00501958
ENSRNOG00000004555	430.686	0.642152	0.131516	4.88269	1.56065	1.0465e-06	6.22894e-05
ENSRNOG00000023765	6.10143	0.641948	1.16195	0.552475	1.56044	0.580623	NA
ENSRNOG00000057059	12.8824	0.641944	0.691275	0.928637	1.56043	0.353077	NA
ENSRNOG00000050575	9.1718	0.64151	0.991289	0.647148	1.55996	0.517536	NA
ENSRNOG00000018680	7275.02	0.641432	0.338557	1.8946	1.55988	0.0581449	0.255804
ENSRNOG00000056550	256.66	0.641295	0.176052	3.64264	1.55973	0.000269856	0.00561849
ENSRNOG00000006082	226.468	0.641244	0.177548	3.61167	1.55967	0.000304228	0.00619809
ENSRNOG00000010205	141.283	0.640878	0.23061	2.77905	1.55928	0.0054518	0.0525047
ENSRNOG00000033787	48.8804	0.640749	0.478804	1.33823	1.55914	0.180822	0.478523
ENSRNOG00000055942	4.9888	0.64062	1.33555	0.479668	1.559	0.631463	NA
ENSRNOG00000056996	439.475	0.640323	0.142957	4.47912	1.55868	7.49522e-06	0.000320458
ENSRNOG00000049791	7.85389	0.63983	0.83583	0.765503	1.55815	0.443972	NA
ENSRNOG00000010047	2.12073	0.639613	1.69212	0.377994	1.55791	0.705435	NA
ENSRNOG00000010454	846.591	0.639605	0.0980653	6.52223	1.5579	6.92683e-11	1.61747e-08
ENSRNOG00000011130	109.546	0.639335	0.282834	2.26046	1.55761	0.0237926	0.147337
ENSRNOG00000055786	7.27723	0.639102	0.870712	0.733998	1.55736	0.46295	NA
ENSRNOG00000043088	10.6159	0.638833	0.837888	0.762432	1.55707	0.445802	NA
ENSRNOG00000046779	13.5357	0.638335	0.774385	0.824312	1.55653	0.409762	NA
ENSRNOG00000014427	15.8435	0.638103	0.697586	0.914731	1.55628	0.360333	0.669073
ENSRNOG00000038383	11.6984	0.637076	0.717045	0.888475	1.55517	0.374285	NA
ENSRNOG00000027552	344.976	0.636919	0.163295	3.90041	1.55501	9.60282e-05	0.00250003
ENSRNOG00000012618	49.7799	0.636398	0.356623	1.78451	1.55444	0.0743407	0.297089
ENSRNOG00000022792	4560.74	0.635486	0.281218	2.25977	1.55346	0.0238357	0.147484
ENSRNOG00000014064	3131.42	0.635423	0.0959307	6.62377	1.55339	3.50145e-11	8.85749e-09
ENSRNOG00000007266	23.963	0.635385	0.487195	1.30417	1.55335	0.192175	0.493126
ENSRNOG00000020399	4.82129	0.635287	1.04881	0.605723	1.55325	0.544699	NA
ENSRNOG00000031912	2.20011	0.635202	1.57186	0.404108	1.55316	0.686133	NA
ENSRNOG00000036681	14.5747	0.633811	0.650571	0.974239	1.55166	0.329938	0.641614
ENSRNOG00000050049	11.9144	0.633316	0.741733	0.853833	1.55113	0.393198	NA
ENSRNOG00000029342	334.251	0.633219	0.189939	3.3338	1.55102	0.000856695	0.0132413
ENSRNOG00000003800	28.4941	0.633058	0.480083	1.31864	1.55085	0.187288	0.486931
ENSRNOG00000057080	506.059	0.63299	0.192652	3.28566	1.55078	0.00101745	0.0149785
ENSRNOG00000000195	111.208	0.63294	0.231404	2.73522	1.55072	0.00623383	0.0580473
ENSRNOG00000033196	4.85606	0.632748	1.11366	0.568169	1.55052	0.56992	NA
ENSRNOG00000049491	194.832	0.632266	0.237757	2.65929	1.55	0.00783052	0.0677359
ENSRNOG00000008979	6.83838	0.632115	1.15289	0.548288	1.54984	0.583494	NA
ENSRNOG00000053631	3.46216	0.631981	1.23471	0.511847	1.54969	0.608758	NA
ENSRNOG00000002828	425.368	0.631715	0.129455	4.87979	1.54941	1.062e-06	6.27748e-05
ENSRNOG00000011033	281.451	0.631667	0.163204	3.87042	1.54935	0.00010865	0.00276229
ENSRNOG00000052845	43.3436	0.630977	0.371396	1.69894	1.54861	0.0893313	0.330763
ENSRNOG00000013825	800.433	0.630111	0.12328	5.11122	1.54768	3.20091e-07	2.35842e-05
ENSRNOG00000026523	3.48277	0.630053	1.28738	0.489406	1.54762	0.624554	NA
ENSRNOG00000031638	3.46725	0.62994	1.32871	0.4741	1.5475	0.635429	NA
ENSRNOG00000030641	58.6933	0.629436	0.342563	1.83743	1.54696	0.0661462	0.276617
ENSRNOG00000053773	23.8007	0.629117	0.536192	1.17331	1.54662	0.240673	0.553471
ENSRNOG00000016286	7.22485	0.628662	0.997787	0.630056	1.54613	0.528658	NA
ENSRNOG00000046204	445.989	0.628635	0.144473	4.35122	1.5461	1.35381e-05	0.000507362
ENSRNOG00000049970	16.086	0.628624	0.710559	0.884689	1.54609	0.376324	0.681658
ENSRNOG00000006146	76.1437	0.628563	0.304441	2.06465	1.54602	0.0389565	0.201528
ENSRNOG00000000499	166.068	0.62854	0.198886	3.1603	1.546	0.00157606	0.0210206
ENSRNOG00000009564	37.3273	0.627422	0.395732	1.58547	1.5448	0.112859	0.374176
ENSRNOG00000020580	141.741	0.627348	0.250622	2.50316	1.54472	0.012309	0.0944998
ENSRNOG00000014590	43.4512	0.626689	0.379853	1.64982	1.54402	0.0989795	0.348079
ENSRNOG00000056670	30.3384	0.626342	0.667035	0.938994	1.54365	0.347734	0.658557
ENSRNOG00000017804	152.046	0.625891	0.277969	2.25166	1.54316	0.024344	0.149471
ENSRNOG00000021201	4758.72	0.6256	0.0910142	6.87365	1.54285	6.25812e-12	1.69617e-09
ENSRNOG00000026344	28.2145	0.624853	0.443109	1.41015	1.54205	0.158494	0.447225
ENSRNOG00000021116	27.1939	0.624674	0.471526	1.32479	1.54186	0.18524	0.48417
ENSRNOG00000032684	75.4149	0.624314	0.28276	2.20793	1.54148	0.0272491	0.160445
ENSRNOG00000017680	219.787	0.6239	0.188827	3.30408	1.54104	0.000952888	0.0143339
ENSRNOG00000048053	7.4489	0.623877	0.856445	0.72845	1.54101	0.466338	NA
ENSRNOG00000031343	3.20895	0.623571	1.66187	0.375222	1.54068	0.707495	NA
ENSRNOG00000028975	67.1731	0.623537	0.3039	2.05179	1.54065	0.0401904	0.205556
ENSRNOG00000053081	67.1731	0.623537	0.3039	2.05179	1.54065	0.0401904	0.205556
ENSRNOG00000018867	70.3828	0.623252	0.288087	2.16341	1.54034	0.0305095	0.17266
ENSRNOG00000022242	13.7196	0.62182	0.76868	0.808946	1.53882	0.418546	NA
ENSRNOG00000003755	5.59102	0.62181	0.97369	0.638612	1.5388	0.523075	NA
ENSRNOG00000012238	21.9075	0.621178	0.57751	1.07561	1.53813	0.2821	0.595233
ENSRNOG00000009505	157.547	0.621042	0.215565	2.881	1.53799	0.0039642	0.0416392
ENSRNOG00000011623	12.156	0.620891	0.731755	0.848496	1.53782	0.396162	NA
ENSRNOG00000009771	41.1922	0.620169	0.384415	1.61328	1.53706	0.106683	0.363354
ENSRNOG00000018690	78.9667	0.620066	0.293067	2.11578	1.53695	0.0343635	0.186085
ENSRNOG00000028097	3.20229	0.61976	1.45109	0.4271	1.53662	0.669306	NA
ENSRNOG00000053201	1197.71	0.619271	0.103204	6.00048	1.5361	1.96732e-09	3.10865e-07
ENSRNOG00000057469	12.0007	0.619245	0.700086	0.884527	1.53607	0.376412	NA
ENSRNOG00000046022	60.6878	0.619119	0.44623	1.38745	1.53594	0.165306	0.457766
ENSRNOG00000018147	3.73892	0.618651	1.3718	0.450978	1.53544	0.652005	NA
ENSRNOG00000028801	105.175	0.618431	0.26614	2.32371	1.53521	0.0201412	0.13195
ENSRNOG00000009342	907.046	0.618011	0.148949	4.14915	1.53476	3.33705e-05	0.00106407
ENSRNOG00000002217	115.027	0.616585	0.294461	2.09394	1.53324	0.036265	0.192433
ENSRNOG00000003537	436.24	0.616208	0.635032	0.970357	1.53284	0.331868	0.643966
ENSRNOG00000010111	221.05	0.615967	0.257708	2.39017	1.53259	0.0168405	0.117574
ENSRNOG00000049289	12.3873	0.615965	3.50982	0.175498	1.53258	0.860689	NA
ENSRNOG00000009700	4.99427	0.615922	1.35482	0.454616	1.53254	0.649386	NA
ENSRNOG00000028767	14.7199	0.615911	0.635245	0.969564	1.53253	0.332264	0.644403
ENSRNOG00000048948	6.47264	0.61586	0.957607	0.643124	1.53247	0.520144	NA
ENSRNOG00000013390	81.3857	0.615505	0.335101	1.83678	1.53209	0.0662429	0.276751
ENSRNOG00000004994	31.0003	0.61512	0.571479	1.07636	1.53169	0.281765	0.594884
ENSRNOG00000006804	13.0127	0.615087	0.795744	0.772971	1.53165	0.43954	NA
ENSRNOG00000038286	45.2154	0.614242	0.61559	0.997811	1.53075	0.318371	0.629065
ENSRNOG00000022721	2.14092	0.613909	1.52961	0.401349	1.5304	0.688163	NA
ENSRNOG00000011376	150.499	0.613603	0.230779	2.65884	1.53008	0.00784111	0.0677747
ENSRNOG00000005825	5786.56	0.613472	0.135553	4.52569	1.52994	6.01995e-06	0.000267949
ENSRNOG00000018525	5.02618	0.612539	1.23218	0.497119	1.52895	0.619105	NA
ENSRNOG00000017699	122.742	0.612474	0.277691	2.2056	1.52888	0.0274124	0.161095
ENSRNOG00000018962	270.731	0.612062	0.189337	3.23267	1.52844	0.0012264	0.0174227
ENSRNOG00000008169	28.7332	0.611591	0.486241	1.25779	1.52794	0.208466	0.514171
ENSRNOG00000052864	32.0287	0.610516	0.471582	1.29461	1.5268	0.195454	0.497568
ENSRNOG00000015599	75.5129	0.609644	0.47798	1.27546	1.52588	0.202147	0.504844
ENSRNOG00000023561	6.36931	0.609046	0.998278	0.610097	1.52525	0.541798	NA
ENSRNOG00000053037	9.16857	0.609014	1.34901	0.451452	1.52522	0.651664	NA
ENSRNOG00000010963	11.5697	0.608344	0.859459	0.707823	1.52451	0.479055	NA
ENSRNOG00000045760	443.828	0.608144	0.272337	2.23306	1.5243	0.0255453	0.153674
ENSRNOG00000020275	18.5317	0.607895	0.561548	1.08254	1.52403	0.279015	0.592694
ENSRNOG00000029837	42.0757	0.606787	0.427646	1.4189	1.52286	0.155928	0.443981
ENSRNOG00000027692	3.29259	0.606396	1.4147	0.42864	1.52245	0.668185	NA
ENSRNOG00000011775	103.361	0.606394	0.257566	2.35433	1.52245	0.0185563	0.125236
ENSRNOG00000027115	40.4081	0.606318	0.386012	1.57072	1.52237	0.116247	0.380339
ENSRNOG00000015505	86.9262	0.606298	0.479189	1.26526	1.52235	0.205779	0.510096
ENSRNOG00000057347	5012.15	0.605475	0.349848	1.73068	1.52148	0.0835085	0.317378
ENSRNOG00000046540	121.738	0.605435	0.304895	1.98571	1.52144	0.047065	0.226204
ENSRNOG00000003680	5.6077	0.605198	1.06709	0.567146	1.52119	0.570615	NA
ENSRNOG00000011634	49.4023	0.605058	0.382873	1.58031	1.52104	0.114036	0.376218
ENSRNOG00000031138	108.977	0.604473	0.308174	1.96147	1.52042	0.0498248	0.232973
ENSRNOG00000049498	23.6089	0.603432	0.575307	1.04889	1.51933	0.29423	0.606697
ENSRNOG00000039336	639.843	0.603242	0.174377	3.45941	1.51913	0.000541358	0.00943367
ENSRNOG00000000634	113.306	0.60302	0.287113	2.10029	1.51889	0.0357035	0.19052
ENSRNOG00000009481	415.202	0.602956	0.145042	4.15711	1.51883	3.22292e-05	0.00103656
ENSRNOG00000051510	98.8643	0.602942	0.289719	2.08113	1.51881	0.0374223	0.196674
ENSRNOG00000009487	35.6352	0.602625	0.40516	1.48737	1.51848	0.136916	0.415872
ENSRNOG00000015027	32.4569	0.602602	0.512698	1.17535	1.51845	0.239853	0.552259
ENSRNOG00000023881	32.6939	0.602521	0.772777	0.779683	1.51837	0.435577	0.728185
ENSRNOG00000039048	24.2375	0.602432	0.590288	1.02057	1.51827	0.307457	0.618335
ENSRNOG00000061874	39.6277	0.601743	0.393563	1.52896	1.51755	0.126274	0.397706
ENSRNOG00000023116	4.51976	0.601434	1.28515	0.467989	1.51722	0.639792	NA
ENSRNOG00000008560	116.36	0.601379	0.282414	2.12942	1.51717	0.0332193	0.182352
ENSRNOG00000037198	10.7049	0.60136	0.746516	0.805555	1.51715	0.4205	NA
ENSRNOG00000024917	71.2528	0.60136	0.290362	2.07107	1.51715	0.0383527	0.199287
ENSRNOG00000054438	14.2002	0.600892	0.649707	0.924867	1.51665	0.355035	0.664864
ENSRNOG00000007700	18.5993	0.600393	0.626847	0.957799	1.51613	0.338164	0.650362
ENSRNOG00000046468	23.8999	0.600256	0.509182	1.17886	1.51599	0.238453	0.550036
ENSRNOG00000002968	2.14869	0.599768	1.54302	0.388697	1.51547	0.697501	NA
ENSRNOG00000054796	9.0315	0.59946	0.817835	0.732985	1.51515	0.463568	NA
ENSRNOG00000018247	41.6319	0.599341	0.445671	1.34481	1.51502	0.178688	0.476191
ENSRNOG00000024553	31.1742	0.599196	0.431725	1.38791	1.51487	0.165164	0.457653
ENSRNOG00000029756	23.973	0.598524	0.499775	1.19759	1.51417	0.231078	0.541324
ENSRNOG00000054953	23.5204	0.598502	0.585059	1.02298	1.51414	0.306319	0.617355
ENSRNOG00000055297	21.9518	0.598351	0.514033	1.16403	1.51398	0.244411	0.556997
ENSRNOG00000024523	123.289	0.59825	0.218203	2.74171	1.51388	0.00611197	0.057158
ENSRNOG00000010451	5.04932	0.597459	1.33217	0.448485	1.51305	0.653803	NA
ENSRNOG00000006498	2.55489	0.597335	1.57891	0.378321	1.51292	0.705192	NA
ENSRNOG00000030386	7906.9	0.597255	0.123951	4.81849	1.51284	1.44647e-06	8.04196e-05
ENSRNOG00000017108	86.2406	0.597027	0.300707	1.98541	1.5126	0.0470986	0.226294
ENSRNOG00000038135	26.681	0.596963	0.707065	0.844283	1.51253	0.398511	0.70007
ENSRNOG00000043441	70.4126	0.596203	0.323522	1.84285	1.51173	0.0653508	0.274611
ENSRNOG00000002905	11.6112	0.596109	0.761255	0.783061	1.51163	0.433591	NA
ENSRNOG00000055721	60.4573	0.595787	0.415863	1.43265	1.5113	0.151957	0.438618
ENSRNOG00000019822	763.569	0.594747	0.12699	4.68341	1.51021	2.82142e-06	0.000143223
ENSRNOG00000022691	3.21817	0.593831	1.51161	0.392845	1.50925	0.694434	NA
ENSRNOG00000010302	114.579	0.593231	0.815133	0.727772	1.50862	0.466753	0.749987
ENSRNOG00000019518	6.15872	0.592956	1.13149	0.524051	1.50833	0.600243	NA
ENSRNOG00000018570	23.0477	0.592906	0.880103	0.673678	1.50828	0.500516	0.773319
ENSRNOG00000020309	55.2789	0.592862	0.40593	1.4605	1.50824	0.144151	0.426248
ENSRNOG00000039596	62.512	0.592755	0.330543	1.79328	1.50812	0.0729287	0.292834
ENSRNOG00000021898	6.75088	0.592305	0.942176	0.628656	1.50765	0.529574	NA
ENSRNOG00000037919	36.8661	0.592304	0.400775	1.4779	1.50765	0.139435	0.419472
ENSRNOG00000020991	81.9256	0.591757	0.337046	1.75572	1.50708	0.0791367	0.307608
ENSRNOG00000033038	27.6345	0.591735	0.607976	0.973287	1.50706	0.330411	0.642123
ENSRNOG00000020614	59.5341	0.591317	0.412137	1.43476	1.50662	0.151356	0.437558
ENSRNOG00000007575	3.95369	0.591222	1.14485	0.516421	1.50652	0.60556	NA
ENSRNOG00000004145	75.7671	0.590719	0.290988	2.03004	1.506	0.0423521	0.211935
ENSRNOG00000052732	62.4153	0.589443	0.3921	1.5033	1.50467	0.132763	0.407909
ENSRNOG00000002664	4640.43	0.589315	0.1304	4.5193	1.50453	6.20455e-06	0.000274556
ENSRNOG00000053944	24.0696	0.58926	0.49355	1.19392	1.50447	0.232509	0.54276
ENSRNOG00000004752	4.29257	0.58864	1.26604	0.464947	1.50383	0.64197	NA
ENSRNOG00000057713	1080.53	0.588624	0.119328	4.93282	1.50381	8.1052e-07	5.06153e-05
ENSRNOG00000048222	6.1584	0.588256	1.12138	0.524584	1.50343	0.599872	NA
ENSRNOG00000042646	51.8825	0.587569	0.419627	1.40022	1.50271	0.161448	0.451948
ENSRNOG00000000405	10.3728	0.586271	0.939888	0.623767	1.50136	0.532781	NA
ENSRNOG00000019414	445.517	0.586085	0.145605	4.02516	1.50117	5.69366e-05	0.00161832
ENSRNOG00000011800	983.763	0.586052	0.136374	4.29739	1.50113	1.72819e-05	0.000618642
ENSRNOG00000026302	195.616	0.58534	0.239753	2.44143	1.50039	0.0146292	0.106649
ENSRNOG00000018762	101.136	0.585325	0.283897	2.06175	1.50038	0.0392318	0.202676
ENSRNOG00000009181	23.7864	0.584704	0.55709	1.04957	1.49973	0.293916	0.60637
ENSRNOG00000045611	94.9933	0.584498	0.296656	1.97029	1.49952	0.0488051	0.230409
ENSRNOG00000016525	17.0233	0.583988	0.595831	0.980124	1.49899	0.327025	0.638403
ENSRNOG00000002568	256.906	0.583738	0.17752	3.2883	1.49873	0.00100794	0.0148674
ENSRNOG00000012172	295.593	0.583713	0.175856	3.31928	1.4987	0.00090251	0.0138088
ENSRNOG00000039865	5.11074	0.583046	1.02986	0.566144	1.49801	0.571296	NA
ENSRNOG00000016826	18.4684	0.582965	0.604798	0.9639	1.49792	0.335096	0.647085
ENSRNOG00000010725	95.6581	0.582853	0.253255	2.30145	1.49781	0.0213663	0.136779
ENSRNOG00000006855	66.1236	0.582627	0.353121	1.64994	1.49757	0.0989559	0.348079
ENSRNOG00000028945	34.3541	0.582568	0.482188	1.20818	1.49751	0.226979	0.536284
ENSRNOG00000001167	25.9652	0.58217	0.567342	1.02613	1.4971	0.304828	0.616356
ENSRNOG00000021438	13292.4	0.581961	0.0703514	8.2722	1.49688	1.31511e-16	9.50514e-14
ENSRNOG00000054334	125.286	0.581678	0.377915	1.53918	1.49659	0.123761	0.393473
ENSRNOG00000037406	70.3669	0.581643	0.349525	1.6641	1.49655	0.0960927	0.343337
ENSRNOG00000050006	248.194	0.581251	0.562974	1.03246	1.49615	0.301855	0.612851
ENSRNOG00000052061	30.1831	0.581025	0.499592	1.163	1.49591	0.24483	0.557258
ENSRNOG00000001312	978.36	0.580996	0.173475	3.34917	1.49588	0.000810549	0.0127082
ENSRNOG00000015248	1.87865	0.580991	1.72617	0.336579	1.49588	0.736435	NA
ENSRNOG00000004720	51.6255	0.580938	0.391897	1.48237	1.49582	0.138241	0.418034
ENSRNOG00000054017	1007.31	0.580778	0.0916826	6.33466	1.49566	2.37871e-10	4.87893e-08
ENSRNOG00000031298	3.55766	0.580682	1.43596	0.404386	1.49556	0.685929	NA
ENSRNOG00000002506	66.6905	0.580561	0.294434	1.97178	1.49543	0.0486343	0.230241
ENSRNOG00000046250	7.36747	0.580383	0.934451	0.621095	1.49525	0.534537	NA
ENSRNOG00000003675	27.3611	0.58031	0.50569	1.14756	1.49517	0.25115	0.563982
ENSRNOG00000022723	10.0227	0.580288	0.930069	0.623919	1.49515	0.53268	NA
ENSRNOG00000015067	1.60887	0.580157	2.06383	0.281107	1.49501	0.778629	NA
ENSRNOG00000010663	221.325	0.580032	0.208638	2.7801	1.49488	0.00543428	0.0524328
ENSRNOG00000020783	30.2646	0.579983	0.46813	1.23894	1.49483	0.215369	0.522892
ENSRNOG00000011500	26.2948	0.579359	0.501041	1.15631	1.49419	0.247554	0.559218
ENSRNOG00000046772	22.8794	0.578771	0.596835	0.969734	1.49358	0.332179	0.644363
ENSRNOG00000011490	28.2251	0.578635	0.543113	1.0654	1.49344	0.286693	0.59871
ENSRNOG00000056176	2.17669	0.577736	1.7298	0.33399	1.4925	0.738387	NA
ENSRNOG00000017064	15.5558	0.577162	0.627977	0.919081	1.49191	0.358053	0.667268
ENSRNOG00000039656	90.8581	0.576906	0.261755	2.20399	1.49165	0.027525	0.161536
ENSRNOG00000045553	476.256	0.576727	0.150946	3.82076	1.49146	0.000133043	0.00322702
ENSRNOG00000009118	17.5719	0.576546	0.614875	0.937663	1.49127	0.348417	0.659
ENSRNOG00000015347	149.559	0.576494	0.261802	2.20203	1.49122	0.0276633	0.161863
ENSRNOG00000006311	30.7863	0.576395	0.571293	1.00893	1.49112	0.313008	0.623551
ENSRNOG00000049269	8.62112	0.576284	0.851314	0.676935	1.491	0.498447	NA
ENSRNOG00000036659	10.7026	0.576255	0.864897	0.66627	1.49097	0.505238	NA
ENSRNOG00000014665	1440.54	0.57542	0.384758	1.49554	1.49011	0.134774	0.411773
ENSRNOG00000004419	20.602	0.575049	0.865073	0.664741	1.48973	0.506216	0.777639
ENSRNOG00000056537	19.6917	0.573415	0.648255	0.884551	1.48804	0.376399	0.681658
ENSRNOG00000061511	9.05677	0.573246	1.14618	0.500135	1.48787	0.61698	NA
ENSRNOG00000053889	31.8195	0.572506	0.586343	0.976402	1.4871	0.328865	0.64059
ENSRNOG00000001825	475.713	0.571937	0.137581	4.15708	1.48652	3.22344e-05	0.00103656
ENSRNOG00000048771	22.6464	0.571922	0.506044	1.13018	1.4865	0.258399	0.572301
ENSRNOG00000051033	1.61417	0.57189	1.85604	0.308125	1.48647	0.757988	NA
ENSRNOG00000020136	72.7646	0.571808	0.323754	1.76618	1.48639	0.0773652	0.303944
ENSRNOG00000059540	3.80769	0.571558	1.33855	0.426999	1.48613	0.66938	NA
ENSRNOG00000025603	31.7686	0.571463	0.465292	1.22818	1.48603	0.219379	0.528387
ENSRNOG00000009736	4.33797	0.570967	1.12328	0.508304	1.48552	0.61124	NA
ENSRNOG00000005857	58.8831	0.570837	0.361457	1.57927	1.48538	0.114275	0.376566
ENSRNOG00000051929	19.2278	0.570264	0.687512	0.82946	1.4848	0.406844	0.706935
ENSRNOG00000025589	12.2275	0.569983	0.727646	0.783325	1.48451	0.433436	NA
ENSRNOG00000001273	621.209	0.569958	0.15197	3.75046	1.48448	0.000176513	0.00406542
ENSRNOG00000030155	4.90093	0.568956	1.23255	0.461611	1.48345	0.644361	NA
ENSRNOG00000061739	19.8565	0.568901	0.553232	1.02832	1.48339	0.303797	0.614969
ENSRNOG00000052304	8.41627	0.568367	0.961656	0.591029	1.48284	0.554501	NA
ENSRNOG00000006893	179.241	0.568295	0.197621	2.87568	1.48277	0.00403155	0.0422298
ENSRNOG00000062228	15.4839	0.568146	0.620502	0.915623	1.48262	0.359865	0.6686
ENSRNOG00000042726	5.33546	0.56788	1.1924	0.476251	1.48234	0.633895	NA
ENSRNOG00000052444	116.418	0.567048	0.234214	2.42107	1.48149	0.0154751	0.110793
ENSRNOG00000007002	38.4813	0.566807	0.406174	1.39548	1.48124	0.162872	0.45414
ENSRNOG00000056092	2.42574	0.566803	1.62678	0.348421	1.48124	0.727524	NA
ENSRNOG00000042950	4.38492	0.566251	1.55843	0.363346	1.48067	0.716346	NA
ENSRNOG00000003067	1.61866	0.565814	2.08035	0.271981	1.48022	0.785637	NA
ENSRNOG00000020620	78.906	0.565375	0.294072	1.92258	1.47977	0.0545334	0.245465
ENSRNOG00000058408	102.675	0.565124	0.284855	1.9839	1.47951	0.047267	0.22646
ENSRNOG00000017429	304.82	0.565069	0.498104	1.13444	1.47946	0.25661	0.570467
ENSRNOG00000016496	1744.28	0.564899	0.108238	5.21904	1.47928	1.79851e-07	1.41439e-05
ENSRNOG00000003622	325.299	0.564688	0.154944	3.64446	1.47907	0.000267955	0.0055978
ENSRNOG00000018757	4.8793	0.564517	1.19814	0.47116	1.47889	0.637527	NA
ENSRNOG00000061714	4.13277	0.564417	1.15325	0.489415	1.47879	0.624548	NA
ENSRNOG00000002843	25.9796	0.56417	0.493577	1.14302	1.47854	0.253029	0.565874
ENSRNOG00000019890	69.7349	0.563991	0.321237	1.75569	1.47835	0.0791416	0.307608
ENSRNOG00000022806	1.61701	0.563545	1.9274	0.292385	1.4779	0.769992	NA
ENSRNOG00000014683	72.3159	0.563208	0.313066	1.79901	1.47755	0.0720179	0.290543
ENSRNOG00000008855	47.0404	0.563194	0.393091	1.43273	1.47754	0.151935	0.438618
ENSRNOG00000037835	92.1526	0.563077	0.290329	1.93944	1.47742	0.0524473	0.240279
ENSRNOG00000057683	52.4834	0.563012	0.360102	1.56348	1.47735	0.11794	0.3835
ENSRNOG00000004120	6.54652	0.562811	1.01717	0.553312	1.47714	0.58005	NA
ENSRNOG00000015468	64.2648	0.561774	0.347664	1.61585	1.47608	0.106126	0.362381
ENSRNOG00000004006	285.62	0.561754	0.168264	3.33853	1.47606	0.000842241	0.0131113
ENSRNOG00000030319	48.8869	0.561397	0.343583	1.63395	1.4757	0.10227	0.355043
ENSRNOG00000033169	424.129	0.561317	0.157525	3.56335	1.47562	0.00036615	0.00714321
ENSRNOG00000045753	131.312	0.561283	0.279344	2.00929	1.47558	0.0445064	0.218727
ENSRNOG00000052499	413.294	0.561163	0.137172	4.09095	1.47546	4.29615e-05	0.00130675
ENSRNOG00000009613	44.6602	0.561091	0.372033	1.50818	1.47538	0.131509	0.405541
ENSRNOG00000037960	3.83218	0.56091	1.24758	0.4496	1.4752	0.652999	NA
ENSRNOG00000019842	64.1493	0.560884	0.310868	1.80425	1.47517	0.0711915	0.288548
ENSRNOG00000011177	19468.6	0.560457	0.126309	4.4372	1.47474	9.11375e-06	0.000373861
ENSRNOG00000043188	23.2563	0.560443	0.523906	1.06974	1.47472	0.284737	0.597243
ENSRNOG00000005299	112.06	0.560136	0.264651	2.11651	1.47441	0.0343013	0.185987
ENSRNOG00000005944	9.03605	0.559681	0.800294	0.699344	1.47394	0.484337	NA
ENSRNOG00000016962	4.34396	0.559482	1.33393	0.419425	1.47374	0.674905	NA
ENSRNOG00000021234	55.4381	0.559298	0.359416	1.55613	1.47355	0.119677	0.386446
ENSRNOG00000031249	5.45475	0.559168	1.2015	0.465393	1.47342	0.64165	NA
ENSRNOG00000000438	1411.23	0.558796	0.137501	4.06395	1.47304	4.82497e-05	0.00142201
ENSRNOG00000010573	1.63648	0.558678	2.05782	0.271491	1.47292	0.786014	NA
ENSRNOG00000017123	5076.49	0.558117	0.079038	7.06137	1.47235	1.64869e-12	5.00475e-10
ENSRNOG00000052415	593.585	0.557906	0.112339	4.96627	1.47213	6.82518e-07	4.38952e-05
ENSRNOG00000028670	36.2918	0.557627	0.405633	1.37471	1.47185	0.169222	0.463034
ENSRNOG00000017512	118.083	0.557454	0.241095	2.31217	1.47167	0.0207681	0.134661
ENSRNOG00000008591	219.054	0.557322	0.166885	3.33955	1.47153	0.000839132	0.0130763
ENSRNOG00000010468	13.2926	0.55646	0.872779	0.637573	1.47066	0.523752	NA
ENSRNOG00000015366	18.5589	0.555774	0.559835	0.992745	1.46996	0.320834	0.63209
ENSRNOG00000004048	668.017	0.555537	0.15332	3.62337	1.46972	0.000290788	0.00598047
ENSRNOG00000017190	3.25767	0.555231	1.42053	0.390862	1.4694	0.695899	NA
ENSRNOG00000061595	36.2116	0.555135	0.454828	1.22054	1.46931	0.222261	0.530755
ENSRNOG00000013671	4.59825	0.554911	1.07978	0.513913	1.46908	0.607313	NA
ENSRNOG00000050881	41.7941	0.554819	0.499479	1.11079	1.46898	0.266657	0.579844
ENSRNOG00000020021	11.1135	0.554733	0.735753	0.753966	1.4689	0.45087	NA
ENSRNOG00000051169	6.68141	0.554578	1.00515	0.551735	1.46874	0.58113	NA
ENSRNOG00000031290	4.05498	0.554523	1.21557	0.456184	1.46868	0.648258	NA
ENSRNOG00000020733	14.239	0.554518	0.748556	0.740783	1.46868	0.458825	0.744868
ENSRNOG00000049092	13.481	0.554501	0.829062	0.66883	1.46866	0.503604	NA
ENSRNOG00000024237	16.6176	0.5537	2.16541	0.255703	1.46785	0.798181	0.928145
ENSRNOG00000036760	63.1511	0.553404	0.328939	1.68239	1.46754	0.0924936	0.336498
ENSRNOG00000048823	6.57466	0.552432	1.01701	0.543193	1.46656	0.586997	NA
ENSRNOG00000024159	911.47	0.552135	0.136899	4.03314	1.46625	5.5036e-05	0.00157314
ENSRNOG00000032576	46.5467	0.552056	0.371494	1.48604	1.46617	0.137268	0.416416
ENSRNOG00000003683	15.1461	0.551993	0.667732	0.826668	1.46611	0.408425	0.70748
ENSRNOG00000012428	1180.84	0.551814	0.139123	3.96638	1.46593	7.29719e-05	0.00199103
ENSRNOG00000008785	2134.7	0.551553	0.104984	5.2537	1.46566	1.4907e-07	1.19713e-05
ENSRNOG00000018551	15.8842	0.551081	0.665704	0.827817	1.46518	0.407774	0.707418
ENSRNOG00000023303	327.257	0.550847	0.20644	2.66832	1.46495	0.00762322	0.0666889
ENSRNOG00000058024	9.62963	0.550656	0.88307	0.623569	1.46475	0.53291	NA
ENSRNOG00000038835	36.807	0.550305	0.403379	1.36424	1.4644	0.172493	0.468606
ENSRNOG00000005335	12.213	0.550111	0.689357	0.798006	1.4642	0.424867	NA
ENSRNOG00000039204	97.4407	0.54988	0.259795	2.11659	1.46396	0.0342946	0.185987
ENSRNOG00000020337	8.53112	0.549874	0.902384	0.609357	1.46396	0.542288	NA
ENSRNOG00000008816	556.234	0.549797	0.392375	1.4012	1.46388	0.161153	0.451739
ENSRNOG00000049255	34.8946	0.549708	1.61506	0.340365	1.46379	0.733582	0.901636
ENSRNOG00000014297	590.956	0.549092	0.123115	4.45999	1.46316	8.19639e-06	0.000346531
ENSRNOG00000007139	63.4444	0.549082	0.300957	1.82445	1.46315	0.0680839	0.281222
ENSRNOG00000025502	79.7405	0.548517	0.268621	2.04197	1.46258	0.0411543	0.20884
ENSRNOG00000027590	2.73939	0.54851	1.40419	0.390623	1.46257	0.696076	NA
ENSRNOG00000014164	112.716	0.548044	0.248188	2.20818	1.4621	0.0272315	0.160445
ENSRNOG00000061694	4.13259	0.547719	1.1282	0.485482	1.46177	0.627335	NA
ENSRNOG00000015566	1.62364	0.54771	1.85432	0.295369	1.46176	0.767712	NA
ENSRNOG00000025643	45.7373	0.547703	0.387754	1.4125	1.46176	0.157802	0.446602
ENSRNOG00000009482	2.45997	0.546791	1.62554	0.336376	1.46083	0.736588	NA
ENSRNOG00000037793	11.2492	0.546739	0.757603	0.72167	1.46078	0.470497	NA
ENSRNOG00000008615	3816.06	0.546682	0.0698775	7.82344	1.46072	5.14008e-15	2.60054e-12
ENSRNOG00000051931	43.8086	0.546621	0.526875	1.03748	1.46066	0.299513	0.611105
ENSRNOG00000047174	20.4983	0.545598	0.53986	1.01063	1.45963	0.312194	0.622747
ENSRNOG00000040109	31.1411	0.545429	0.453747	1.20205	1.45945	0.229343	0.538567
ENSRNOG00000056010	85.219	0.545194	0.284786	1.9144	1.45922	0.0555693	0.248612
ENSRNOG00000016091	4.61947	0.545017	1.1162	0.488277	1.45904	0.625353	NA
ENSRNOG00000017063	144.324	0.544871	0.267453	2.03726	1.45889	0.0416243	0.209961
ENSRNOG00000018850	4.63392	0.544415	1.22995	0.442631	1.45843	0.658032	NA
ENSRNOG00000008596	125.835	0.544406	0.234303	2.32351	1.45842	0.0201516	0.13195
ENSRNOG00000012109	211.449	0.544246	0.222491	2.44615	1.45826	0.0144392	0.105823
ENSRNOG00000010337	18.4378	0.544237	0.682573	0.797331	1.45825	0.425259	0.719751
ENSRNOG00000032447	98.8546	0.54417	0.265865	2.04679	1.45818	0.0406786	0.207055
ENSRNOG00000010240	413.294	0.544163	0.145844	3.73114	1.45817	0.000190614	0.00429886
ENSRNOG00000055178	161.778	0.543902	0.24306	2.23773	1.45791	0.0252389	0.152438
ENSRNOG00000053656	2.43168	0.543559	1.56183	0.348028	1.45756	0.727819	NA
ENSRNOG00000012068	550.683	0.543065	0.146474	3.70759	1.45706	0.000209244	0.00459062
ENSRNOG00000011136	149.354	0.542979	0.433106	1.25369	1.45698	0.209956	0.515761
ENSRNOG00000047040	141.639	0.542904	0.307673	1.76455	1.4569	0.0776394	0.304342
ENSRNOG00000037845	19.5086	0.542637	0.540395	1.00415	1.45663	0.315307	0.625984
ENSRNOG00000042432	82.4603	0.541985	0.281505	1.92531	1.45597	0.0541905	0.244574
ENSRNOG00000021303	113.634	0.541928	0.289441	1.87233	1.45592	0.061161	0.263647
ENSRNOG00000013166	848.142	0.541901	0.19226	2.81858	1.45589	0.00482361	0.0477267
ENSRNOG00000057092	75.5315	0.541659	0.493468	1.09766	1.45565	0.272354	0.585973
ENSRNOG00000026296	84.7062	0.541599	0.351177	1.54224	1.45559	0.123016	0.391925
ENSRNOG00000005307	4.52867	0.54144	1.21739	0.444755	1.45542	0.656497	NA
ENSRNOG00000058903	41.0972	0.541394	0.418831	1.29263	1.45538	0.196139	0.498326
ENSRNOG00000016950	92.8198	0.541123	0.269235	2.00985	1.4551	0.0444471	0.218727
ENSRNOG00000012199	285.533	0.540998	0.228847	2.36401	1.45498	0.0180781	0.1231
ENSRNOG00000002004	21.8435	0.540601	0.54375	0.994208	1.45458	0.320121	0.631095
ENSRNOG00000028805	312.257	0.539965	0.191109	2.82543	1.45394	0.00472174	0.0470562
ENSRNOG00000015051	9.00351	0.53995	0.816051	0.661662	1.45392	0.508188	NA
ENSRNOG00000029029	15.1048	0.539918	0.746307	0.723453	1.45389	0.469401	0.752569
ENSRNOG00000015052	23.5457	0.539817	0.493943	1.09287	1.45379	0.274449	0.587862
ENSRNOG00000004710	190.913	0.539236	0.214786	2.51057	1.4532	0.0120535	0.093151
ENSRNOG00000021250	19.9187	0.539135	0.540755	0.997004	1.4531	0.318763	0.629316
ENSRNOG00000011754	22.176	0.539	1.67261	0.32225	1.45296	0.747263	0.909258
ENSRNOG00000046487	133.146	0.538613	0.302126	1.78274	1.45257	0.0746281	0.29761
ENSRNOG00000016793	5.53144	0.538323	1.07258	0.501895	1.45228	0.615741	NA
ENSRNOG00000059401	123.036	0.537308	0.219673	2.44595	1.45126	0.0144472	0.10583
ENSRNOG00000026952	2.44836	0.537206	1.61837	0.331943	1.45116	0.739932	NA
ENSRNOG00000012436	10245.6	0.536982	0.0823711	6.51907	1.45093	7.07469e-11	1.62697e-08
ENSRNOG00000028311	3.05392	0.536869	1.56419	0.343225	1.45082	0.731429	NA
ENSRNOG00000000956	229.859	0.536857	0.203096	2.64336	1.45081	0.00820868	0.0699086
ENSRNOG00000031792	2.44014	0.535762	1.61301	0.332151	1.44971	0.739776	NA
ENSRNOG00000017528	515.135	0.535244	0.151355	3.53635	1.44919	0.000405694	0.00766886
ENSRNOG00000007254	611.525	0.533772	0.134516	3.9681	1.44771	7.2449e-05	0.00198144
ENSRNOG00000054420	443.044	0.533014	0.133806	3.9835	1.44695	6.79081e-05	0.00187743
ENSRNOG00000002953	29.5079	0.53237	0.470709	1.13099	1.4463	0.258057	0.571795
ENSRNOG00000024789	12.7624	0.532281	0.707729	0.752096	1.44621	0.451993	NA
ENSRNOG00000042851	8.65796	0.532244	0.992949	0.536023	1.44618	0.591942	NA
ENSRNOG00000062296	1.63624	0.532106	1.88199	0.282736	1.44604	0.777379	NA
ENSRNOG00000037997	10.911	0.532106	0.721622	0.737375	1.44604	0.460894	NA
ENSRNOG00000014573	85.037	0.532037	0.357832	1.48684	1.44597	0.137058	0.41612
ENSRNOG00000016179	3.30585	0.531753	1.3512	0.39354	1.44568	0.693921	NA
ENSRNOG00000025745	12.8207	0.531687	0.711273	0.747515	1.44562	0.454753	NA
ENSRNOG00000021060	5.51061	0.5316	0.996696	0.533362	1.44553	0.593783	NA
ENSRNOG00000003064	48.9764	0.531579	0.461263	1.15244	1.44551	0.24914	0.560912
ENSRNOG00000048390	1.66641	0.531567	1.84665	0.287855	1.4455	0.773458	NA
ENSRNOG00000056940	2330.88	0.531369	0.0774091	6.86442	1.4453	6.67635e-12	1.74713e-09
ENSRNOG00000055408	171	0.53115	0.237873	2.23291	1.44508	0.0255549	0.153674
ENSRNOG00000018937	2629.95	0.531035	0.094026	5.64775	1.44497	1.62566e-08	1.91273e-06
ENSRNOG00000049162	1295.46	0.530471	0.141014	3.76182	1.4444	0.000168678	0.00391468
ENSRNOG00000018282	20.4374	0.530334	0.622371	0.85212	1.44426	0.394148	0.69684
ENSRNOG00000054561	286.981	0.529922	0.187345	2.82859	1.44385	0.00467531	0.046732
ENSRNOG00000009004	12.9957	0.529659	0.792312	0.668498	1.44359	0.503816	NA
ENSRNOG00000048987	1315.27	0.529646	0.0982475	5.39093	1.44357	7.00941e-08	6.37058e-06
ENSRNOG00000007475	118.6	0.529282	0.287916	1.83832	1.44321	0.066015	0.276331
ENSRNOG00000015724	13.3452	0.528979	0.876553	0.603476	1.44291	0.546192	NA
ENSRNOG00000022712	120.917	0.528778	0.218902	2.41559	1.44271	0.0157099	0.111946
ENSRNOG00000020811	296.986	0.528288	0.147707	3.57659	1.44222	0.000348112	0.00686236
ENSRNOG00000027392	178.276	0.527988	0.230806	2.28759	1.44192	0.0221615	0.140095
ENSRNOG00000004564	82.2406	0.527464	0.26805	1.96778	1.44139	0.0490929	0.231049
ENSRNOG00000018974	36.2815	0.52728	0.484727	1.08779	1.44121	0.276689	0.589746
ENSRNOG00000007758	17.3405	0.527174	0.601002	0.877157	1.4411	0.380401	0.684813
ENSRNOG00000052775	499.3	0.526733	0.144379	3.64828	1.44066	0.000264007	0.00554231
ENSRNOG00000002188	603.612	0.526259	0.158064	3.3294	1.44019	0.000870325	0.013411
ENSRNOG00000001159	13.2975	0.526209	0.697568	0.754349	1.44014	0.45064	NA
ENSRNOG00000046404	6.37142	0.525187	1.24144	0.423048	1.43912	0.672261	NA
ENSRNOG00000011748	7.34959	0.524798	1.15673	0.453692	1.43873	0.650051	NA
ENSRNOG00000049822	9.46455	0.524613	1.09362	0.479703	1.43855	0.631438	NA
ENSRNOG00000018770	49.3596	0.524356	0.440223	1.19111	1.43829	0.233608	0.54382
ENSRNOG00000024390	45.516	0.52435	0.386941	1.35512	1.43829	0.175381	0.472561
ENSRNOG00000036834	19.1262	0.523736	0.635855	0.823671	1.43767	0.410126	0.708526
ENSRNOG00000062270	7.40475	0.523377	1.39581	0.374964	1.43732	0.707688	NA
ENSRNOG00000009580	212.724	0.523334	0.177579	2.94704	1.43727	0.00320828	0.0358053
ENSRNOG00000059284	11.7926	0.523241	0.746046	0.701352	1.43718	0.483083	NA
ENSRNOG00000008737	11.1806	0.523227	0.764174	0.684695	1.43717	0.493536	NA
ENSRNOG00000046261	166.157	0.522751	0.22948	2.27798	1.43669	0.0227275	0.142694
ENSRNOG00000061429	457.699	0.522533	0.127228	4.10705	1.43647	4.00751e-05	0.00123484
ENSRNOG00000048039	87.5855	0.522381	0.358667	1.45645	1.43632	0.145268	0.428297
ENSRNOG00000001578	5.20722	0.522355	1.14814	0.454958	1.4363	0.649139	NA
ENSRNOG00000032231	15.0493	0.522064	0.673982	0.774596	1.43601	0.438578	0.730909
ENSRNOG00000012939	371.88	0.521713	0.15799	3.3022	1.43566	0.00095931	0.0143484
ENSRNOG00000049415	3.31595	0.521107	1.44277	0.361184	1.43506	0.717962	NA
ENSRNOG00000045622	17.0536	0.520528	0.73841	0.70493	1.43448	0.480854	0.760466
ENSRNOG00000004218	213.015	0.520494	0.210488	2.47279	1.43445	0.0134062	0.100483
ENSRNOG00000007059	119.343	0.520265	0.240181	2.16613	1.43422	0.030301	0.17183
ENSRNOG00000005727	404.758	0.519867	0.152091	3.41812	1.43382	0.000630548	0.0105868
ENSRNOG00000055939	52.9888	0.519279	0.345045	1.50496	1.43324	0.132334	0.407003
ENSRNOG00000047406	26.9786	0.518953	0.48691	1.06581	1.43291	0.28651	0.598575
ENSRNOG00000051917	2.46415	0.5189	1.64874	0.314726	1.43286	0.75297	NA
ENSRNOG00000000815	75.3127	0.518114	0.375945	1.37816	1.43208	0.168153	0.462026
ENSRNOG00000052348	31.2417	0.518069	0.457361	1.13274	1.43204	0.257325	0.571005
ENSRNOG00000007917	44.6296	0.517292	0.4326	1.19577	1.43127	0.231785	0.542013
ENSRNOG00000019854	878.088	0.516437	0.192492	2.68291	1.43042	0.00729854	0.0648199
ENSRNOG00000049407	78.0686	0.516311	0.311682	1.65653	1.43029	0.0976148	0.346006
ENSRNOG00000014076	2043.88	0.516107	0.102515	5.03443	1.43009	4.79268e-07	3.24747e-05
ENSRNOG00000021266	8.78878	0.515759	0.921526	0.559679	1.42975	0.575698	NA
ENSRNOG00000039931	259.459	0.515739	0.555606	0.928245	1.42973	0.353281	0.663835
ENSRNOG00000050445	1431.55	0.515518	0.0868732	5.93415	1.42951	2.95372e-09	4.35258e-07
ENSRNOG00000036864	17.1599	0.514783	0.601752	0.855472	1.42878	0.39229	0.695319
ENSRNOG00000033299	20389.1	0.514273	0.440988	1.16618	1.42827	0.24354	0.556228
ENSRNOG00000015577	659.552	0.5142	0.124022	4.14605	1.4282	3.38254e-05	0.00107632
ENSRNOG00000028259	98.1394	0.513858	0.370134	1.3883	1.42786	0.165046	0.457612
ENSRNOG00000004142	1.62449	0.513523	2.09166	0.24551	1.42753	0.806062	NA
ENSRNOG00000020272	568.926	0.513438	0.126202	4.06837	1.42745	4.73423e-05	0.00140626
ENSRNOG00000023428	151.381	0.51319	0.26325	1.94944	1.4272	0.0512427	0.236978
ENSRNOG00000004554	900.5	0.512903	0.795613	0.644664	1.42692	0.519145	0.787171
ENSRNOG00000017409	10.1499	0.512391	0.863784	0.593194	1.42641	0.553051	NA
ENSRNOG00000013437	27.5194	0.512089	0.459952	1.11335	1.42611	0.265557	0.578714
ENSRNOG00000046881	1.94353	0.512087	2.23803	0.228812	1.42611	0.819015	NA
ENSRNOG00000053190	4.46475	0.512056	1.07492	0.476367	1.42608	0.633813	NA
ENSRNOG00000052579	12.7069	0.511188	0.697379	0.733014	1.42522	0.46355	NA
ENSRNOG00000011133	1.64408	0.511179	1.72735	0.295932	1.42521	0.767282	NA
ENSRNOG00000015863	2.21186	0.510981	1.79906	0.284027	1.42502	0.77639	NA
ENSRNOG00000008101	83.7836	0.510883	0.315574	1.6189	1.42492	0.105469	0.361192
ENSRNOG00000023588	7.60137	0.510535	0.950678	0.537022	1.42458	0.591252	NA
ENSRNOG00000057038	135.304	0.51045	0.280426	1.82027	1.42449	0.068718	0.28266
ENSRNOG00000013170	28.6931	0.510319	0.506655	1.00723	1.42437	0.313823	0.624601
ENSRNOG00000003835	233.848	0.50964	0.191323	2.66377	1.42369	0.00772711	0.0671894
ENSRNOG00000007542	15.066	0.509462	0.741031	0.687504	1.42352	0.491765	0.767693
ENSRNOG00000013279	26.6314	0.509349	0.500688	1.0173	1.42341	0.309011	0.619421
ENSRNOG00000017306	252.926	0.508855	0.166995	3.04712	1.42292	0.00231042	0.028099
ENSRNOG00000049334	81.4171	0.50877	0.280478	1.81393	1.42284	0.0696878	0.285016
ENSRNOG00000029591	10.1073	0.508545	0.817771	0.621867	1.42261	0.534029	NA
ENSRNOG00000015365	161.986	0.508516	0.239955	2.11922	1.42259	0.0340721	0.185158
ENSRNOG00000016021	179.841	0.507955	0.205068	2.47701	1.42203	0.0132488	0.0996967
ENSRNOG00000058724	163.788	0.507826	0.257087	1.97531	1.42191	0.0482334	0.229279
ENSRNOG00000025601	4.12069	0.507394	1.13192	0.448257	1.42148	0.653967	NA
ENSRNOG00000008282	354.889	0.506942	0.153589	3.30064	1.42103	0.000964637	0.0143728
ENSRNOG00000011071	121.668	0.506885	0.302955	1.67314	1.42098	0.0943007	0.339572
ENSRNOG00000055858	665.908	0.506704	0.136669	3.70752	1.4208	0.000209297	0.00459062
ENSRNOG00000036813	1174.25	0.506607	0.120086	4.21869	1.42071	2.45731e-05	0.000836257
ENSRNOG00000054250	13.2376	0.506604	0.65064	0.778625	1.4207	0.436201	NA
ENSRNOG00000031736	4.70624	0.506121	1.23275	0.410563	1.42023	0.681393	NA
ENSRNOG00000010098	280.889	0.505561	0.184247	2.74392	1.41968	0.00607095	0.0568795
ENSRNOG00000054296	37.2413	0.505323	0.406187	1.24406	1.41944	0.213476	0.520086
ENSRNOG00000004749	309.679	0.50473	0.171981	2.93479	1.41886	0.00333773	0.0367635
ENSRNOG00000016769	425.328	0.504638	0.129488	3.89719	1.41877	9.73164e-05	0.00252834
ENSRNOG00000013886	176.804	0.503633	0.196588	2.56187	1.41778	0.0104109	0.0842034
ENSRNOG00000057744	32.9381	0.503628	0.469681	1.07227	1.41777	0.283597	0.596048
ENSRNOG00000016189	47.5205	0.503382	0.36917	1.36355	1.41753	0.172709	0.46894
ENSRNOG00000011936	296.414	0.503363	0.216428	2.32578	1.41751	0.0200302	0.13181
ENSRNOG00000003486	72.2818	0.50295	0.302733	1.66137	1.41711	0.0966401	0.344353
ENSRNOG00000018241	470.5	0.502766	0.251097	2.00228	1.41693	0.0452544	0.221072
ENSRNOG00000000699	215.689	0.502146	0.254791	1.97082	1.41632	0.0487449	0.230372
ENSRNOG00000002540	38.421	0.502142	0.544594	0.922049	1.41631	0.356503	0.665744
ENSRNOG00000003164	4.18559	0.502021	1.2007	0.418108	1.4162	0.675868	NA
ENSRNOG00000014828	1055.64	0.501723	0.124353	4.03468	1.4159	5.46764e-05	0.00156877
ENSRNOG00000002462	345.441	0.501538	0.289978	1.72957	1.41572	0.0837066	0.317863
ENSRNOG00000051950	6.84082	0.501248	0.974398	0.514418	1.41544	0.60696	NA
ENSRNOG00000049308	116.818	0.50101	0.25844	1.93859	1.4152	0.0525508	0.240496
ENSRNOG00000056241	31.8407	0.500785	0.445797	1.12335	1.41498	0.26129	0.574585
ENSRNOG00000021916	299.404	0.500704	0.223658	2.23871	1.4149	0.0251751	0.152355
ENSRNOG00000045663	484.199	0.50045	0.145483	3.43992	1.41465	0.000581882	0.00995249
ENSRNOG00000014205	1043.94	0.499203	0.127172	3.92542	1.41343	8.65796e-05	0.00227748
ENSRNOG00000005790	60.7875	0.499112	0.348399	1.43259	1.41334	0.151976	0.438618
ENSRNOG00000009436	477.353	0.49887	0.495332	1.00714	1.41311	0.313867	0.624606
ENSRNOG00000006814	20.2504	0.498866	0.575685	0.86656	1.4131	0.386183	0.690969
ENSRNOG00000023140	234.61	0.498804	0.181562	2.74729	1.41304	0.00600901	0.0565786
ENSRNOG00000008086	35.9906	0.498697	0.411323	1.21242	1.41294	0.225352	0.534601
ENSRNOG00000017021	765.503	0.497996	0.10985	4.53341	1.41225	5.80382e-06	0.000260622
ENSRNOG00000020628	40.4651	0.497912	0.515895	0.965143	1.41217	0.334473	0.646303
ENSRNOG00000058388	2243.38	0.497853	0.102744	4.84558	1.41211	1.26239e-06	7.23041e-05
ENSRNOG00000012546	14.9166	0.497446	0.850858	0.58464	1.41171	0.55879	0.811739
ENSRNOG00000045840	99.5051	0.49655	0.242167	2.05044	1.41084	0.0403214	0.205852
ENSRNOG00000024190	79.6024	0.49649	0.331693	1.49684	1.41078	0.134436	0.411384
ENSRNOG00000033970	124.986	0.496218	0.400687	1.23842	1.41051	0.215561	0.522984
ENSRNOG00000006320	104.716	0.495848	0.291264	1.7024	1.41015	0.0886795	0.3295
ENSRNOG00000051688	126.187	0.495796	0.222316	2.23014	1.4101	0.025738	0.15439
ENSRNOG00000054416	23.5949	0.495425	0.573735	0.863508	1.40974	0.387858	0.69237
ENSRNOG00000047082	2.48233	0.495409	1.41216	0.350816	1.40972	0.725726	NA
ENSRNOG00000047384	2.48233	0.495409	1.41216	0.350816	1.40972	0.725726	NA
ENSRNOG00000057159	175.746	0.495102	0.285026	1.73704	1.40942	0.0823805	0.315135
ENSRNOG00000000187	293.082	0.494895	0.220667	2.24273	1.40922	0.0249144	0.15126
ENSRNOG00000046212	2.445	0.494616	1.86535	0.265159	1.40895	0.790887	NA
ENSRNOG00000016618	74.1185	0.494158	0.302611	1.63298	1.4085	0.102473	0.355668
ENSRNOG00000013167	6949.91	0.494066	0.123039	4.01552	1.40841	5.93147e-05	0.00166807
ENSRNOG00000024230	48.2142	0.494026	0.349417	1.41386	1.40837	0.157403	0.446211
ENSRNOG00000040122	18.5874	0.493758	0.692573	0.712934	1.40811	0.475887	0.757129
ENSRNOG00000006010	159.98	0.493748	0.207278	2.38205	1.4081	0.0172165	0.119173
ENSRNOG00000037911	1947.92	0.493574	0.961223	0.513485	1.40793	0.607612	0.840304
ENSRNOG00000009912	129.817	0.492755	0.237689	2.07311	1.40713	0.038162	0.198773
ENSRNOG00000014037	76.2446	0.492401	0.28452	1.73064	1.40678	0.0835162	0.317378
ENSRNOG00000001006	17.4611	0.492041	0.655621	0.750495	1.40643	0.452957	0.740998
ENSRNOG00000003512	259.561	0.491875	0.194125	2.53381	1.40627	0.0112831	0.0886875
ENSRNOG00000006999	405.419	0.491846	0.136135	3.61293	1.40624	0.000302762	0.00618482
ENSRNOG00000049151	32.0974	0.491483	0.491218	1.00054	1.40589	0.317049	0.627729
ENSRNOG00000025736	53.102	0.491068	0.457681	1.07295	1.40549	0.283294	0.595793
ENSRNOG00000025297	8.9483	0.490433	1.02018	0.48073	1.40487	0.630709	NA
ENSRNOG00000050413	72.4853	0.490399	0.311776	1.57292	1.40483	0.115738	0.379066
ENSRNOG00000002827	21.6997	0.49027	0.592909	0.826889	1.40471	0.4083	0.70748
ENSRNOG00000016306	72.4144	0.490259	0.35747	1.37147	1.4047	0.170229	0.465035
ENSRNOG00000046254	85.1765	0.49007	0.305085	1.60634	1.40451	0.1082	0.365722
ENSRNOG00000031060	11.9525	0.48973	0.731869	0.669149	1.40418	0.503401	NA
ENSRNOG00000000879	877.97	0.489534	0.111612	4.38603	1.40399	1.15441e-05	0.000448123
ENSRNOG00000026979	40.1762	0.488414	0.375059	1.30223	1.4029	0.192837	0.493989
ENSRNOG00000030580	32.5192	0.488358	0.459667	1.06242	1.40285	0.288047	0.600051
ENSRNOG00000003066	10.558	0.488216	0.743557	0.656595	1.40271	0.511441	NA
ENSRNOG00000026702	47.6995	0.488158	0.356939	1.36762	1.40265	0.171429	0.466802
ENSRNOG00000033912	59.4556	0.488031	0.58875	0.828927	1.40253	0.407146	0.707066
ENSRNOG00000042445	126.963	0.48797	0.320841	1.52091	1.40247	0.128283	0.399729
ENSRNOG00000016621	7.24822	0.487549	0.950134	0.513137	1.40206	0.607856	NA
ENSRNOG00000002289	101.141	0.487507	0.250003	1.95	1.40202	0.0511762	0.236815
ENSRNOG00000014896	39.2166	0.486944	0.420843	1.15707	1.40147	0.247244	0.55897
ENSRNOG00000004282	219.219	0.486944	0.192633	2.52782	1.40147	0.0114772	0.0898867
ENSRNOG00000009173	779.778	0.486761	0.110695	4.39731	1.4013	1.096e-05	0.000430024
ENSRNOG00000005751	73.9071	0.486528	0.287151	1.69433	1.40107	0.0902024	0.332304
ENSRNOG00000027954	29.5959	0.486527	0.697132	0.697897	1.40107	0.485241	0.763707
ENSRNOG00000010657	22.9306	0.486192	0.494655	0.982893	1.40074	0.32566	0.636804
ENSRNOG00000002305	350.39	0.485422	0.143464	3.38358	1.4	0.000715483	0.0116027
ENSRNOG00000037795	242.126	0.485022	0.174387	2.78129	1.39961	0.00541434	0.0523432
ENSRNOG00000038819	28.9832	0.484845	0.455854	1.0636	1.39944	0.287511	0.59946
ENSRNOG00000043137	6.66452	0.484482	0.954598	0.507524	1.39908	0.611787	NA
ENSRNOG00000025691	33.1883	0.48433	0.435856	1.11122	1.39894	0.266475	0.5797
ENSRNOG00000001141	8.51128	0.483784	0.955034	0.506562	1.39841	0.612462	NA
ENSRNOG00000032539	214.784	0.483745	0.196876	2.4571	1.39837	0.0140062	0.10365
ENSRNOG00000030316	7.49382	0.482569	0.874515	0.551813	1.39723	0.581077	NA
ENSRNOG00000031533	8.8828	0.482411	0.797214	0.605121	1.39708	0.545098	NA
ENSRNOG00000048122	1.63311	0.482262	1.94211	0.248319	1.39693	0.803888	NA
ENSRNOG00000010459	12.8314	0.482233	0.8008	0.602188	1.3969	0.547049	NA
ENSRNOG00000053110	89.2402	0.482114	0.310936	1.55053	1.39679	0.121015	0.388072
ENSRNOG00000011400	63.4575	0.482065	0.530301	0.90904	1.39674	0.363329	0.67191
ENSRNOG00000000763	94.8233	0.481867	0.255557	1.88556	1.39655	0.0593543	0.259097
ENSRNOG00000021729	88.7946	0.481518	0.266883	1.80423	1.39621	0.071196	0.288548
ENSRNOG00000036872	145.473	0.481505	0.243583	1.97676	1.3962	0.0480689	0.228953
ENSRNOG00000005209	302.634	0.481304	0.143429	3.35569	1.396	0.000791661	0.0125165
ENSRNOG00000015799	21.342	0.481185	0.51168	0.940401	1.39589	0.347012	0.657891
ENSRNOG00000039698	113.802	0.481145	0.226816	2.1213	1.39585	0.0338962	0.184466
ENSRNOG00000009276	667.424	0.480997	0.113316	4.24472	1.39571	2.18863e-05	0.000754979
ENSRNOG00000017899	244.362	0.480806	0.166459	2.88844	1.39552	0.00387162	0.0410081
ENSRNOG00000004029	225.09	0.480766	0.188072	2.55629	1.39548	0.0105796	0.0848714
ENSRNOG00000018458	20.2352	0.480501	0.562632	0.854024	1.39523	0.393092	0.696237
ENSRNOG00000037371	41.6396	0.480408	0.422515	1.13702	1.39514	0.25553	0.568917
ENSRNOG00000013634	732.668	0.480335	0.122459	3.92241	1.39507	8.76692e-05	0.00229817
ENSRNOG00000020694	27.1435	0.480168	0.540748	0.887969	1.39491	0.374557	0.680454
ENSRNOG00000010731	136.546	0.480128	0.263679	1.82088	1.39487	0.0686255	0.282429
ENSRNOG00000021763	96.2709	0.480055	0.289318	1.65927	1.3948	0.0970623	0.345186
ENSRNOG00000015751	25.072	0.479526	0.488232	0.982168	1.39429	0.326017	0.637255
ENSRNOG00000001199	363.54	0.479491	0.150205	3.19224	1.39425	0.00141176	0.0194797
ENSRNOG00000012748	770.324	0.478473	0.108659	4.40342	1.39327	1.06557e-05	0.000420082
ENSRNOG00000037160	719.425	0.478153	0.104324	4.58335	1.39296	4.57575e-06	0.000216179
ENSRNOG00000033697	148.384	0.477678	0.273063	1.74933	1.3925	0.0802335	0.310659
ENSRNOG00000019674	691.453	0.477624	0.125011	3.82066	1.39245	0.000133095	0.00322702
ENSRNOG00000017820	297.938	0.477593	0.247199	1.93202	1.39242	0.0533569	0.242616
ENSRNOG00000054063	1462.45	0.477365	0.085083	5.61058	1.3922	2.01651e-08	2.28407e-06
ENSRNOG00000007587	566.613	0.477357	0.152424	3.13176	1.39219	0.00173762	0.0225994
ENSRNOG00000028460	385.912	0.477326	0.14312	3.33515	1.39216	0.000852544	0.013213
ENSRNOG00000054218	30.7708	0.477146	0.447459	1.06635	1.39199	0.286268	0.598237
ENSRNOG00000003737	5.05115	0.477125	1.07783	0.442674	1.39197	0.658002	NA
ENSRNOG00000009058	37.9554	0.476093	0.469092	1.01493	1.39097	0.310141	0.620589
ENSRNOG00000004950	106.581	0.475935	0.238822	1.99284	1.39082	0.0462788	0.223772
ENSRNOG00000003367	18.856	0.475723	0.66164	0.719006	1.39061	0.472137	0.754191
ENSRNOG00000054251	63.8273	0.475627	0.450728	1.05524	1.39052	0.291315	0.603475
ENSRNOG00000021750	2134.75	0.475507	0.098302	4.8372	1.39041	1.31678e-06	7.51356e-05
ENSRNOG00000025110	178.58	0.475304	0.194077	2.44905	1.39021	0.0143235	0.105279
ENSRNOG00000002089	1149.31	0.47524	0.112928	4.20836	1.39015	2.57229e-05	0.000871476
ENSRNOG00000004673	284.179	0.474866	0.172476	2.75322	1.38979	0.00590116	0.0558055
ENSRNOG00000006037	35.6442	0.474455	0.418238	1.13442	1.38939	0.25662	0.570467
ENSRNOG00000006094	1855.02	0.473841	0.0825804	5.73794	1.3888	9.58377e-09	1.21219e-06
ENSRNOG00000014202	50.6222	0.473816	0.354391	1.33699	1.38878	0.181227	0.479294
ENSRNOG00000018517	270.81	0.473635	0.229755	2.06148	1.3886	0.0392574	0.202736
ENSRNOG00000001389	34.7804	0.473607	0.442922	1.06928	1.38858	0.284944	0.597243
ENSRNOG00000046700	250.048	0.473548	0.183057	2.58688	1.38852	0.00968485	0.0799764
ENSRNOG00000026910	49.5527	0.473489	0.396995	1.19268	1.38846	0.232993	0.543171
ENSRNOG00000060980	1.63956	0.473409	1.94107	0.243891	1.38839	0.807316	NA
ENSRNOG00000016595	580.673	0.473202	0.126344	3.74535	1.38819	0.000180144	0.00412403
ENSRNOG00000003553	485.22	0.473133	0.127017	3.72495	1.38812	0.000195355	0.00435404
ENSRNOG00000007964	96.1778	0.472827	0.292674	1.61554	1.38783	0.106194	0.36245
ENSRNOG00000015222	519.134	0.472179	0.212982	2.21699	1.3872	0.0266235	0.158005
ENSRNOG00000048302	18.1963	0.472044	0.915119	0.515828	1.38707	0.605975	0.839645
[truncated: 15,592 more rows]

## Sheet: Sheet1
	symbol	entrez	baseMean	log2FoldChange	lfcSE	stat	FoldChange	pvalue	padj
ENSRNOG00000007545	Angptl4	362850	90.2878	1.30954	0.280365	4.67083	2.47862	2.99982e-06	0.000150268
ENSRNOG00000024115	C6	24237	150.879	1.46152	0.234425	6.2345	2.75399	4.53218e-10	8.49253e-08
ENSRNOG00000014064	Ctsh	25425	3131.42	0.635423	0.0959307	6.62377	1.55339	3.50145e-11	8.85749e-09
ENSRNOG00000018509	Cx3cr1	171056	155.341	0.720289	0.22303	3.22955	1.64751	0.00123983	0.0175053
ENSRNOG00000011800	F3	25584	983.763	0.586052	0.136374	4.29739	1.50113	1.72819e-05	0.000618642
ENSRNOG00000010645	Lgals3	83781	862.194	0.889517	0.156092	5.69868	1.85256	1.20741e-08	1.48993e-06
ENSRNOG00000049918	Lrg1	367455	55.247	1.11388	0.441457	2.5232	2.16428	0.0116292	0.0908431

## Sheet: GeneOntology Up
	ONTOLOGY	ID	Description	GeneRatio	BgRatio	pvalue	p.adjust	qvalue	geneID	Count
GO:0035082	BP	GO:0035082	axoneme assembly	18/303	83/17811	2.37315e-15	2.37315e-15	7.30929e-12	ENSRNOG00000024523/ENSRNOG00000011033/ENSRNOG00000021602/ENSRNOG00000017975/ENSRNOG00000017178/ENSRNOG00000037196/ENSRNOG00000015590/ENSRNOG00000049696/ENSRNOG00000014893/ENSRNOG00000024905/ENSRNOG00000009061/ENSRNOG00000025787/ENSRNOG00000055714/ENSRNOG00000028077/ENSRNOG00000013734/ENSRNOG00000060984/ENSRNOG00000036585/ENSRNOG00000008807	18
GO:0003341	BP	GO:0003341	cilium movement	24/303	201/17811	6.79763e-14	6.79763e-14	1.04684e-10	ENSRNOG00000024523/ENSRNOG00000011033/ENSRNOG00000021602/ENSRNOG00000017178/ENSRNOG00000004171/ENSRNOG00000014973/ENSRNOG00000007046/ENSRNOG00000018792/ENSRNOG00000018631/ENSRNOG00000037196/ENSRNOG00000015590/ENSRNOG00000037718/ENSRNOG00000049696/ENSRNOG00000014893/ENSRNOG00000024905/ENSRNOG00000059865/ENSRNOG00000009061/ENSRNOG00000025787/ENSRNOG00000001342/ENSRNOG00000055714/ENSRNOG00000028077/…	24
GO:0001578	BP	GO:0001578	microtubule bundle formation	18/303	117/17811	1.25431e-12	1.25431e-12	1.28776e-09	ENSRNOG00000024523/ENSRNOG00000011033/ENSRNOG00000021602/ENSRNOG00000017975/ENSRNOG00000017178/ENSRNOG00000037196/ENSRNOG00000015590/ENSRNOG00000049696/ENSRNOG00000014893/ENSRNOG00000024905/ENSRNOG00000009061/ENSRNOG00000025787/ENSRNOG00000055714/ENSRNOG00000028077/ENSRNOG00000013734/ENSRNOG00000060984/ENSRNOG00000036585/ENSRNOG00000008807	18
GO:0044782	BP	GO:0044782	cilium organization	29/303	368/17811	7.06135e-12	7.06135e-12	5.43724e-09	ENSRNOG00000024523/ENSRNOG00000011033/ENSRNOG00000010454/ENSRNOG00000021602/ENSRNOG00000017975/ENSRNOG00000017178/ENSRNOG00000014973/ENSRNOG00000012301/ENSRNOG00000007046/ENSRNOG00000018792/ENSRNOG00000037196/ENSRNOG00000015590/ENSRNOG00000037718/ENSRNOG00000049696/ENSRNOG00000014893/ENSRNOG00000024905/ENSRNOG00000009061/ENSRNOG00000025787/ENSRNOG00000006575/ENSRNOG00000055714/ENSRNOG00000028077/…	29
GO:0002250	BP	GO:0002250	adaptive immune response	30/303	414/17811	2.4722e-11	2.4722e-11	1.46038e-08	ENSRNOG00000002664/ENSRNOG00000049491/ENSRNOG00000014064/ENSRNOG00000007439/ENSRNOG00000017469/ENSRNOG00000012749/ENSRNOG00000012807/ENSRNOG00000020679/ENSRNOG00000018509/ENSRNOG00000017414/ENSRNOG00000003522/ENSRNOG00000012804/ENSRNOG00000039744/ENSRNOG00000050647/ENSRNOG00000047864/ENSRNOG00000051002/ENSRNOG00000000455/ENSRNOG00000020836/ENSRNOG00000045654/ENSRNOG00000032596/ENSRNOG00000024115/…	30
GO:0060271	BP	GO:0060271	cilium assembly	27/303	338/17811	2.8449e-11	2.8449e-11	1.46038e-08	ENSRNOG00000024523/ENSRNOG00000011033/ENSRNOG00000010454/ENSRNOG00000021602/ENSRNOG00000017975/ENSRNOG00000017178/ENSRNOG00000014973/ENSRNOG00000012301/ENSRNOG00000007046/ENSRNOG00000018792/ENSRNOG00000037196/ENSRNOG00000015590/ENSRNOG00000037718/ENSRNOG00000049696/ENSRNOG00000014893/ENSRNOG00000024905/ENSRNOG00000009061/ENSRNOG00000025787/ENSRNOG00000006575/ENSRNOG00000055714/ENSRNOG00000028077/…	27
GO:0001906	BP	GO:0001906	cell killing	22/303	233/17811	8.53589e-11	8.53589e-11	3.75579e-08	ENSRNOG00000012172/ENSRNOG00000002664/ENSRNOG00000005825/ENSRNOG00000014064/ENSRNOG00000007439/ENSRNOG00000019728/ENSRNOG00000018509/ENSRNOG00000003522/ENSRNOG00000039744/ENSRNOG00000024899/ENSRNOG00000010645/ENSRNOG00000005975/ENSRNOG00000050647/ENSRNOG00000000455/ENSRNOG00000045654/ENSRNOG00000032596/ENSRNOG00000033215/ENSRNOG00000002802/ENSRNOG00000029768/ENSRNOG00000022859/ENSRNOG00000029386/…	22
GO:0002443	BP	GO:0002443	leukocyte mediated immunity	29/303	413/17811	1.14769e-10	1.14769e-10	4.41859e-08	ENSRNOG00000012172/ENSRNOG00000002664/ENSRNOG00000014064/ENSRNOG00000007439/ENSRNOG00000012749/ENSRNOG00000019728/ENSRNOG00000012807/ENSRNOG00000020679/ENSRNOG00000018509/ENSRNOG00000017414/ENSRNOG00000003522/ENSRNOG00000012804/ENSRNOG00000039744/ENSRNOG00000050647/ENSRNOG00000047864/ENSRNOG00000000455/ENSRNOG00000022669/ENSRNOG00000045654/ENSRNOG00000032596/ENSRNOG00000024115/ENSRNOG00000033215/…	29
GO:0002460	BP	GO:0002460	adaptive immune response based on somatic recombination of immune receptors built from immunoglobulin superfamily domains	25/303	326/17811	3.76457e-10	3.76457e-10	1.19958e-07	ENSRNOG00000002664/ENSRNOG00000014064/ENSRNOG00000007439/ENSRNOG00000017469/ENSRNOG00000012749/ENSRNOG00000012807/ENSRNOG00000020679/ENSRNOG00000017414/ENSRNOG00000003522/ENSRNOG00000012804/ENSRNOG00000039744/ENSRNOG00000050647/ENSRNOG00000047864/ENSRNOG00000000455/ENSRNOG00000020836/ENSRNOG00000045654/ENSRNOG00000032596/ENSRNOG00000024115/ENSRNOG00000033215/ENSRNOG00000027811/ENSRNOG00000000451/…	25
GO:0051384	BP	GO:0051384	response to glucocorticoid	24/303	301/17811	3.89473e-10	3.89473e-10	1.19958e-07	ENSRNOG00000014361/ENSRNOG00000008837/ENSRNOG00000017469/ENSRNOG00000012749/ENSRNOG00000013954/ENSRNOG00000020679/ENSRNOG00000000521/ENSRNOG00000017105/ENSRNOG00000050057/ENSRNOG00000018740/ENSRNOG00000010918/ENSRNOG00000052564/ENSRNOG00000013717/ENSRNOG00000023664/ENSRNOG00000011438/ENSRNOG00000019342/ENSRNOG00000005695/ENSRNOG00000033215/ENSRNOG00000002802/ENSRNOG00000000451/ENSRNOG00000020196/…	24
GO:0031960	BP	GO:0031960	response to corticosteroid	25/303	329/17811	4.56162e-10	4.56162e-10	1.27725e-07	ENSRNOG00000014361/ENSRNOG00000008837/ENSRNOG00000017469/ENSRNOG00000012749/ENSRNOG00000013954/ENSRNOG00000020679/ENSRNOG00000000521/ENSRNOG00000017105/ENSRNOG00000019368/ENSRNOG00000050057/ENSRNOG00000018740/ENSRNOG00000010918/ENSRNOG00000052564/ENSRNOG00000013717/ENSRNOG00000023664/ENSRNOG00000011438/ENSRNOG00000019342/ENSRNOG00000005695/ENSRNOG00000033215/ENSRNOG00000002802/ENSRNOG00000000451/…	25
GO:0002449	BP	GO:0002449	lymphocyte mediated immunity	23/303	305/17811	2.69582e-09	2.69582e-09	6.87988e-07	ENSRNOG00000002664/ENSRNOG00000014064/ENSRNOG00000007439/ENSRNOG00000012749/ENSRNOG00000012807/ENSRNOG00000020679/ENSRNOG00000017414/ENSRNOG00000003522/ENSRNOG00000012804/ENSRNOG00000039744/ENSRNOG00000050647/ENSRNOG00000047864/ENSRNOG00000000455/ENSRNOG00000045654/ENSRNOG00000032596/ENSRNOG00000024115/ENSRNOG00000033215/ENSRNOG00000027811/ENSRNOG00000000451/ENSRNOG00000061379/ENSRNOG00000007178/…	23
GO:0001909	BP	GO:0001909	leukocyte mediated cytotoxicity	16/303	143/17811	2.90384e-09	2.90384e-09	6.87988e-07	ENSRNOG00000012172/ENSRNOG00000002664/ENSRNOG00000014064/ENSRNOG00000007439/ENSRNOG00000019728/ENSRNOG00000018509/ENSRNOG00000003522/ENSRNOG00000039744/ENSRNOG00000050647/ENSRNOG00000000455/ENSRNOG00000045654/ENSRNOG00000032596/ENSRNOG00000033215/ENSRNOG00000002802/ENSRNOG00000022859/ENSRNOG00000029386	16
GO:0007018	BP	GO:0007018	microtubule-based movement	26/303	409/17811	8.84497e-09	8.84497e-09	1.94589e-06	ENSRNOG00000024523/ENSRNOG00000011033/ENSRNOG00000021602/ENSRNOG00000017178/ENSRNOG00000004171/ENSRNOG00000014973/ENSRNOG00000007046/ENSRNOG00000018792/ENSRNOG00000018631/ENSRNOG00000037196/ENSRNOG00000015590/ENSRNOG00000037718/ENSRNOG00000049696/ENSRNOG00000014893/ENSRNOG00000024905/ENSRNOG00000059865/ENSRNOG00000009061/ENSRNOG00000025787/ENSRNOG00000001342/ENSRNOG00000055714/ENSRNOG00000028077/…	26
GO:0048002	BP	GO:0048002	antigen processing and presentation of peptide antigen	11/303	67/17811	1.58824e-08	1.58824e-08	3.26118e-06	ENSRNOG00000049491/ENSRNOG00000027552/ENSRNOG00000003522/ENSRNOG00000039744/ENSRNOG00000047864/ENSRNOG00000051002/ENSRNOG00000000455/ENSRNOG00000032596/ENSRNOG00000033215/ENSRNOG00000000451/ENSRNOG00000029386	11
GO:0001912	BP	GO:0001912	positive regulation of leukocyte mediated cytotoxicity	11/303	78/17811	8.14313e-08	8.14313e-08	1.56755e-05	ENSRNOG00000012172/ENSRNOG00000019728/ENSRNOG00000003522/ENSRNOG00000039744/ENSRNOG00000050647/ENSRNOG00000000455/ENSRNOG00000045654/ENSRNOG00000032596/ENSRNOG00000033215/ENSRNOG00000002802/ENSRNOG00000029386	11
GO:0070286	BP	GO:0070286	axonemal dynein complex assembly	8/303	35/17811	1.00995e-07	1.00995e-07	1.73665e-05	ENSRNOG00000024523/ENSRNOG00000011033/ENSRNOG00000021602/ENSRNOG00000015590/ENSRNOG00000014893/ENSRNOG00000024905/ENSRNOG00000013734/ENSRNOG00000060984	8
GO:0002501	BP	GO:0002501	peptide antigen assembly with MHC protein complex	6/303	15/17811	1.01493e-07	1.01493e-07	1.73665e-05	ENSRNOG00000049491/ENSRNOG00000027552/ENSRNOG00000047864/ENSRNOG00000051002/ENSRNOG00000033215/ENSRNOG00000000451	6
GO:0001539	BP	GO:0001539	cilium or flagellum-dependent cell motility	15/303	162/17811	1.17978e-07	1.17978e-07	1.81685e-05	ENSRNOG00000011033/ENSRNOG00000014973/ENSRNOG00000018792/ENSRNOG00000018631/ENSRNOG00000037718/ENSRNOG00000049696/ENSRNOG00000014893/ENSRNOG00000024905/ENSRNOG00000009061/ENSRNOG00000025787/ENSRNOG00000001342/ENSRNOG00000028077/ENSRNOG00000013734/ENSRNOG00000036585/ENSRNOG00000015581	15
GO:0060285	BP	GO:0060285	cilium-dependent cell motility	15/303	162/17811	1.17978e-07	1.17978e-07	1.81685e-05	ENSRNOG00000011033/ENSRNOG00000014973/ENSRNOG00000018792/ENSRNOG00000018631/ENSRNOG00000037718/ENSRNOG00000049696/ENSRNOG00000014893/ENSRNOG00000024905/ENSRNOG00000009061/ENSRNOG00000025787/ENSRNOG00000001342/ENSRNOG00000028077/ENSRNOG00000013734/ENSRNOG00000036585/ENSRNOG00000015581	15
GO:0002396	BP	GO:0002396	MHC protein complex assembly	6/303	16/17811	1.60072e-07	1.60072e-07	2.34772e-05	ENSRNOG00000049491/ENSRNOG00000027552/ENSRNOG00000047864/ENSRNOG00000051002/ENSRNOG00000033215/ENSRNOG00000000451	6
GO:0001913	BP	GO:0001913	T cell mediated cytotoxicity	10/303	68/17811	2.12863e-07	2.12863e-07	2.98008e-05	ENSRNOG00000002664/ENSRNOG00000014064/ENSRNOG00000003522/ENSRNOG00000039744/ENSRNOG00000050647/ENSRNOG00000000455/ENSRNOG00000045654/ENSRNOG00000032596/ENSRNOG00000033215/ENSRNOG00000029386	10
GO:0006959	BP	GO:0006959	humoral immune response	18/303	246/17811	2.35768e-07	2.35768e-07	3.03528e-05	ENSRNOG00000009342/ENSRNOG00000012749/ENSRNOG00000012807/ENSRNOG00000021198/ENSRNOG00000012804/ENSRNOG00000024899/ENSRNOG00000010645/ENSRNOG00000005975/ENSRNOG00000047864/ENSRNOG00000012972/ENSRNOG00000024115/ENSRNOG00000033215/ENSRNOG00000002802/ENSRNOG00000029768/ENSRNOG00000061379/ENSRNOG00000011483/ENSRNOG00000028043/ENSRNOG00000056001	18
GO:0071621	BP	GO:0071621	granulocyte chemotaxis	13/303	126/17811	2.36515e-07	2.36515e-07	3.03528e-05	ENSRNOG00000014361/ENSRNOG00000017469/ENSRNOG00000019728/ENSRNOG00000024899/ENSRNOG00000010645/ENSRNOG00000011557/ENSRNOG00000002802/ENSRNOG00000037814/ENSRNOG00000029768/ENSRNOG00000022859/ENSRNOG00000015880/ENSRNOG00000011483/ENSRNOG00000028043	13
GO:0001910	BP	GO:0001910	regulation of leukocyte mediated cytotoxicity	12/303	107/17811	2.77355e-07	2.77355e-07	3.41701e-05	ENSRNOG00000012172/ENSRNOG00000019728/ENSRNOG00000018509/ENSRNOG00000003522/ENSRNOG00000039744/ENSRNOG00000050647/ENSRNOG00000000455/ENSRNOG00000045654/ENSRNOG00000032596/ENSRNOG00000033215/ENSRNOG00000002802/ENSRNOG00000029386	12
GO:0031343	BP	GO:0031343	positive regulation of cell killing	11/303	89/17811	3.23866e-07	3.23866e-07	3.69592e-05	ENSRNOG00000012172/ENSRNOG00000019728/ENSRNOG00000003522/ENSRNOG00000039744/ENSRNOG00000050647/ENSRNOG00000000455/ENSRNOG00000045654/ENSRNOG00000032596/ENSRNOG00000033215/ENSRNOG00000002802/ENSRNOG00000029386	11
GO:0098883	BP	GO:0098883	synapse pruning	5/303	10/17811	3.23993e-07	3.23993e-07	3.69592e-05	ENSRNOG00000012749/ENSRNOG00000019728/ENSRNOG00000012807/ENSRNOG00000018509/ENSRNOG00000012804	5
GO:0007159	BP	GO:0007159	leukocyte cell-cell adhesion	22/303	367/17811	3.52471e-07	3.52471e-07	3.87718e-05	ENSRNOG00000002568/ENSRNOG00000049491/ENSRNOG00000008837/ENSRNOG00000017469/ENSRNOG00000019728/ENSRNOG00000020679/ENSRNOG00000018509/ENSRNOG00000006604/ENSRNOG00000010645/ENSRNOG00000047864/ENSRNOG00000051002/ENSRNOG00000022669/ENSRNOG00000012972/ENSRNOG00000009705/ENSRNOG00000011557/ENSRNOG00000016995/ENSRNOG00000033215/ENSRNOG00000027811/ENSRNOG00000000451/ENSRNOG00000020196/ENSRNOG00000011483/…	22
GO:0002456	BP	GO:0002456	T cell mediated immunity	13/303	131/17811	3.72891e-07	3.72891e-07	3.96036e-05	ENSRNOG00000002664/ENSRNOG00000014064/ENSRNOG00000020679/ENSRNOG00000003522/ENSRNOG00000039744/ENSRNOG00000050647/ENSRNOG00000000455/ENSRNOG00000045654/ENSRNOG00000032596/ENSRNOG00000033215/ENSRNOG00000027811/ENSRNOG00000007178/ENSRNOG00000029386	13
GO:0097530	BP	GO:0097530	granulocyte migration	14/303	156/17811	4.59636e-07	4.59636e-07	4.71893e-05	ENSRNOG00000014361/ENSRNOG00000017469/ENSRNOG00000019728/ENSRNOG00000024899/ENSRNOG00000010645/ENSRNOG00000022669/ENSRNOG00000011557/ENSRNOG00000002802/ENSRNOG00000037814/ENSRNOG00000029768/ENSRNOG00000022859/ENSRNOG00000015880/ENSRNOG00000011483/ENSRNOG00000028043	14
GO:0019882	BP	GO:0019882	antigen processing and presentation	12/303	113/17811	5.04939e-07	5.04939e-07	5.01682e-05	ENSRNOG00000049491/ENSRNOG00000027552/ENSRNOG00000020679/ENSRNOG00000003522/ENSRNOG00000039744/ENSRNOG00000047864/ENSRNOG00000051002/ENSRNOG00000000455/ENSRNOG00000032596/ENSRNOG00000033215/ENSRNOG00000000451/ENSRNOG00000029386	12
GO:0002526	BP	GO:0002526	acute inflammatory response	13/303	138/17811	6.81295e-07	6.81295e-07	6.55746e-05	ENSRNOG00000011800/ENSRNOG00000008837/ENSRNOG00000020679/ENSRNOG00000008839/ENSRNOG00000018740/ENSRNOG00000010918/ENSRNOG00000008223/ENSRNOG00000012972/ENSRNOG00000009106/ENSRNOG00000011557/ENSRNOG00000002802/ENSRNOG00000022859/ENSRNOG00000052613	13
GO:0001916	BP	GO:0001916	positive regulation of T cell mediated cytotoxicity	8/303	45/17811	7.97955e-07	7.97955e-07	7.44758e-05	ENSRNOG00000003522/ENSRNOG00000039744/ENSRNOG00000050647/ENSRNOG00000000455/ENSRNOG00000045654/ENSRNOG00000032596/ENSRNOG00000033215/ENSRNOG00000029386	8
GO:0030593	BP	GO:0030593	neutrophil chemotaxis	11/303	102/17811	1.29886e-06	1.29886e-06	0.000117661	ENSRNOG00000014361/ENSRNOG00000019728/ENSRNOG00000024899/ENSRNOG00000010645/ENSRNOG00000011557/ENSRNOG00000002802/ENSRNOG00000029768/ENSRNOG00000022859/ENSRNOG00000015880/ENSRNOG00000011483/ENSRNOG00000028043	11
GO:0002399	BP	GO:0002399	MHC class II protein complex assembly	5/303	13/17811	1.58655e-06	1.58655e-06	0.000134977	ENSRNOG00000049491/ENSRNOG00000047864/ENSRNOG00000051002/ENSRNOG00000033215/ENSRNOG00000000451	5
GO:0002503	BP	GO:0002503	peptide antigen assembly with MHC class II protein complex	5/303	13/17811	1.58655e-06	1.58655e-06	0.000134977	ENSRNOG00000049491/ENSRNOG00000047864/ENSRNOG00000051002/ENSRNOG00000033215/ENSRNOG00000000451	5
GO:0097529	BP	GO:0097529	myeloid leukocyte migration	16/303	225/17811	1.62148e-06	1.62148e-06	0.000134977	ENSRNOG00000012172/ENSRNOG00000014361/ENSRNOG00000017469/ENSRNOG00000019728/ENSRNOG00000018509/ENSRNOG00000024899/ENSRNOG00000010645/ENSRNOG00000022669/ENSRNOG00000011557/ENSRNOG00000002802/ENSRNOG00000037814/ENSRNOG00000029768/ENSRNOG00000022859/ENSRNOG00000015880/ENSRNOG00000011483/ENSRNOG00000028043	16
GO:0030595	BP	GO:0030595	leukocyte chemotaxis	16/303	228/17811	1.9287e-06	1.9287e-06	0.000152601	ENSRNOG00000012172/ENSRNOG00000014361/ENSRNOG00000017469/ENSRNOG00000019728/ENSRNOG00000018509/ENSRNOG00000024899/ENSRNOG00000010645/ENSRNOG00000012972/ENSRNOG00000011557/ENSRNOG00000002802/ENSRNOG00000037814/ENSRNOG00000029768/ENSRNOG00000022859/ENSRNOG00000015880/ENSRNOG00000011483/ENSRNOG00000028043	16
GO:1990266	BP	GO:1990266	neutrophil migration	12/303	128/17811	1.93228e-06	1.93228e-06	0.000152601	ENSRNOG00000014361/ENSRNOG00000019728/ENSRNOG00000024899/ENSRNOG00000010645/ENSRNOG00000022669/ENSRNOG00000011557/ENSRNOG00000002802/ENSRNOG00000029768/ENSRNOG00000022859/ENSRNOG00000015880/ENSRNOG00000011483/ENSRNOG00000028043	12
GO:0031341	BP	GO:0031341	regulation of cell killing	12/303	130/17811	2.27723e-06	2.27723e-06	0.000175347	ENSRNOG00000012172/ENSRNOG00000019728/ENSRNOG00000018509/ENSRNOG00000003522/ENSRNOG00000039744/ENSRNOG00000050647/ENSRNOG00000000455/ENSRNOG00000045654/ENSRNOG00000032596/ENSRNOG00000033215/ENSRNOG00000002802/ENSRNOG00000029386	12
GO:0060294	BP	GO:0060294	cilium movement involved in cell motility	13/303	154/17811	2.36777e-06	2.36777e-06	0.000177872	ENSRNOG00000011033/ENSRNOG00000014973/ENSRNOG00000018792/ENSRNOG00000018631/ENSRNOG00000037718/ENSRNOG00000049696/ENSRNOG00000014893/ENSRNOG00000009061/ENSRNOG00000025787/ENSRNOG00000001342/ENSRNOG00000028077/ENSRNOG00000013734/ENSRNOG00000036585	13
GO:0001914	BP	GO:0001914	regulation of T cell mediated cytotoxicity	8/303	54/17811	3.3729e-06	3.3729e-06	0.000247346	ENSRNOG00000003522/ENSRNOG00000039744/ENSRNOG00000050647/ENSRNOG00000000455/ENSRNOG00000045654/ENSRNOG00000032596/ENSRNOG00000033215/ENSRNOG00000029386	8
GO:0036159	BP	GO:0036159	inner dynein arm assembly	5/303	15/17811	3.59973e-06	3.59973e-06	0.000257841	ENSRNOG00000011033/ENSRNOG00000021602/ENSRNOG00000015590/ENSRNOG00000014893/ENSRNOG00000060984	5
GO:0019884	BP	GO:0019884	antigen processing and presentation of exogenous antigen	7/303	41/17811	5.26762e-06	5.26762e-06	0.000368734	ENSRNOG00000049491/ENSRNOG00000003522/ENSRNOG00000047864/ENSRNOG00000051002/ENSRNOG00000000455/ENSRNOG00000033215/ENSRNOG00000000451	7
GO:0002699	BP	GO:0002699	positive regulation of immune effector process	17/303	279/17811	6.24942e-06	6.24942e-06	0.000427738	ENSRNOG00000012172/ENSRNOG00000049491/ENSRNOG00000007439/ENSRNOG00000017469/ENSRNOG00000019728/ENSRNOG00000003522/ENSRNOG00000039744/ENSRNOG00000050647/ENSRNOG00000051002/ENSRNOG00000000455/ENSRNOG00000022669/ENSRNOG00000045654/ENSRNOG00000032596/ENSRNOG00000024115/ENSRNOG00000033215/ENSRNOG00000002802/ENSRNOG00000029386	17
GO:0007584	BP	GO:0007584	response to nutrient	18/303	313/17811	7.42904e-06	7.42904e-06	0.000497423	ENSRNOG00000008837/ENSRNOG00000013954/ENSRNOG00000008839/ENSRNOG00000017105/ENSRNOG00000010549/ENSRNOG00000000168/ENSRNOG00000012181/ENSRNOG00000018740/ENSRNOG00000010918/ENSRNOG00000008223/ENSRNOG00000023664/ENSRNOG00000006735/ENSRNOG00000011438/ENSRNOG00000012972/ENSRNOG00000005695/ENSRNOG00000003244/ENSRNOG00000022859/ENSRNOG00000010761	18
GO:0006805	BP	GO:0006805	xenobiotic metabolic process	10/303	105/17811	1.21355e-05	1.21355e-05	0.000795262	ENSRNOG00000018740/ENSRNOG00000009096/ENSRNOG00000020743/ENSRNOG00000003400/ENSRNOG00000020836/ENSRNOG00000019342/ENSRNOG00000018076/ENSRNOG00000033680/ENSRNOG00000062125/ENSRNOG00000003510	10
GO:0002291	BP	GO:0002291	T cell activation via T cell receptor contact with antigen bound to MHC molecule on antigen presenting cell	4/303	10/17811	1.59058e-05	1.59058e-05	0.00102062	ENSRNOG00000049491/ENSRNOG00000020679/ENSRNOG00000010645/ENSRNOG00000051002	4
GO:0002697	BP	GO:0002697	regulation of immune effector process	20/303	402/17811	1.96458e-05	1.96458e-05	0.00123488	ENSRNOG00000012172/ENSRNOG00000049491/ENSRNOG00000007439/ENSRNOG00000017469/ENSRNOG00000019728/ENSRNOG00000018509/ENSRNOG00000003522/ENSRNOG00000039744/ENSRNOG00000010645/ENSRNOG00000050647/ENSRNOG00000051002/ENSRNOG00000000455/ENSRNOG00000022669/ENSRNOG00000045654/ENSRNOG00000032596/ENSRNOG00000024115/ENSRNOG00000033215/ENSRNOG00000002802/ENSRNOG00000027811/ENSRNOG00000029386	20
GO:0007585	BP	GO:0007585	respiratory gaseous exchange by respiratory system	8/303	69/17811	2.17353e-05	2.17353e-05	0.0013389	ENSRNOG00000014361/ENSRNOG00000004171/ENSRNOG00000025787/ENSRNOG00000011438/ENSRNOG00000019706/ENSRNOG00000036585/ENSRNOG00000010761/ENSRNOG00000056001	8
GO:0150146	BP	GO:0150146	cell junction disassembly	5/303	21/17811	2.24299e-05	2.24299e-05	0.00135459	ENSRNOG00000012749/ENSRNOG00000019728/ENSRNOG00000012807/ENSRNOG00000018509/ENSRNOG00000012804	5
GO:0002478	BP	GO:0002478	antigen processing and presentation of exogenous peptide antigen	6/303	35/17811	2.47125e-05	2.47125e-05	0.00146374	ENSRNOG00000049491/ENSRNOG00000047864/ENSRNOG00000051002/ENSRNOG00000000455/ENSRNOG00000033215/ENSRNOG00000000451	6
GO:0002705	BP	GO:0002705	positive regulation of leukocyte mediated immunity	12/303	166/17811	2.7917e-05	2.7917e-05	0.00162235	ENSRNOG00000012172/ENSRNOG00000019728/ENSRNOG00000003522/ENSRNOG00000039744/ENSRNOG00000050647/ENSRNOG00000000455/ENSRNOG00000022669/ENSRNOG00000045654/ENSRNOG00000032596/ENSRNOG00000033215/ENSRNOG00000002802/ENSRNOG00000029386	12
GO:0019886	BP	GO:0019886	antigen processing and presentation of exogenous peptide antigen via MHC class II	5/303	22/17811	2.86245e-05	2.86245e-05	0.00163266	ENSRNOG00000049491/ENSRNOG00000047864/ENSRNOG00000051002/ENSRNOG00000033215/ENSRNOG00000000451	5
GO:0051085	BP	GO:0051085	chaperone cofactor-dependent protein refolding	6/303	36/17811	2.92343e-05	2.92343e-05	0.00163712	ENSRNOG00000049491/ENSRNOG00000017975/ENSRNOG00000050647/ENSRNOG00000047864/ENSRNOG00000051002/ENSRNOG00000045654	6
GO:0002711	BP	GO:0002711	positive regulation of T cell mediated immunity	8/303	73/17811	3.29475e-05	3.29475e-05	0.00180996	ENSRNOG00000003522/ENSRNOG00000039744/ENSRNOG00000050647/ENSRNOG00000000455/ENSRNOG00000045654/ENSRNOG00000032596/ENSRNOG00000033215/ENSRNOG00000029386	8
GO:0022407	BP	GO:0022407	regulation of cell-cell adhesion	21/303	452/17811	3.34961e-05	3.34961e-05	0.00180996	ENSRNOG00000012172/ENSRNOG00000002568/ENSRNOG00000013825/ENSRNOG00000049491/ENSRNOG00000008837/ENSRNOG00000017469/ENSRNOG00000020679/ENSRNOG00000006604/ENSRNOG00000024899/ENSRNOG00000010645/ENSRNOG00000013717/ENSRNOG00000047864/ENSRNOG00000051002/ENSRNOG00000012972/ENSRNOG00000009705/ENSRNOG00000016995/ENSRNOG00000033215/ENSRNOG00000027811/ENSRNOG00000000451/ENSRNOG00000020196/ENSRNOG00000056001	21
GO:0050900	BP	GO:0050900	leukocyte migration	19/303	384/17811	3.41883e-05	3.41883e-05	0.00181552	ENSRNOG00000012172/ENSRNOG00000014361/ENSRNOG00000017469/ENSRNOG00000019728/ENSRNOG00000020679/ENSRNOG00000018509/ENSRNOG00000006604/ENSRNOG00000024899/ENSRNOG00000010645/ENSRNOG00000022669/ENSRNOG00000012972/ENSRNOG00000011557/ENSRNOG00000002802/ENSRNOG00000037814/ENSRNOG00000029768/ENSRNOG00000022859/ENSRNOG00000015880/ENSRNOG00000011483/ENSRNOG00000028043	19
GO:1903037	BP	GO:1903037	regulation of leukocyte cell-cell adhesion	17/303	326/17811	4.62904e-05	4.62904e-05	0.00238772	ENSRNOG00000002568/ENSRNOG00000049491/ENSRNOG00000008837/ENSRNOG00000017469/ENSRNOG00000020679/ENSRNOG00000006604/ENSRNOG00000010645/ENSRNOG00000047864/ENSRNOG00000051002/ENSRNOG00000012972/ENSRNOG00000009705/ENSRNOG00000016995/ENSRNOG00000033215/ENSRNOG00000027811/ENSRNOG00000000451/ENSRNOG00000020196/ENSRNOG00000056001	17
GO:0071466	BP	GO:0071466	cellular response to xenobiotic stimulus	13/303	203/17811	4.65141e-05	4.65141e-05	0.00238772	ENSRNOG00000014361/ENSRNOG00000018740/ENSRNOG00000010918/ENSRNOG00000009096/ENSRNOG00000020743/ENSRNOG00000003400/ENSRNOG00000020836/ENSRNOG00000019342/ENSRNOG00000018076/ENSRNOG00000033680/ENSRNOG00000062125/ENSRNOG00000015880/ENSRNOG00000003510	13
GO:0070741	BP	GO:0070741	response to interleukin-6	7/303	58/17811	5.50293e-05	5.50293e-05	0.00277853	ENSRNOG00000012172/ENSRNOG00000020679/ENSRNOG00000013102/ENSRNOG00000010918/ENSRNOG00000053272/ENSRNOG00000011438/ENSRNOG00000010761	7
GO:0045785	BP	GO:0045785	positive regulation of cell adhesion	21/303	471/17811	6.06201e-05	6.06201e-05	0.00297204	ENSRNOG00000002568/ENSRNOG00000002664/ENSRNOG00000013825/ENSRNOG00000049491/ENSRNOG00000056550/ENSRNOG00000007439/ENSRNOG00000017469/ENSRNOG00000013280/ENSRNOG00000020679/ENSRNOG00000006604/ENSRNOG00000011518/ENSRNOG00000024899/ENSRNOG00000047864/ENSRNOG00000051002/ENSRNOG00000012972/ENSRNOG00000009705/ENSRNOG00000016995/ENSRNOG00000033215/ENSRNOG00000027811/ENSRNOG00000000451/ENSRNOG00000022859	21
GO:0002709	BP	GO:0002709	regulation of T cell mediated immunity	9/303	102/17811	6.07917e-05	6.07917e-05	0.00297204	ENSRNOG00000003522/ENSRNOG00000039744/ENSRNOG00000050647/ENSRNOG00000000455/ENSRNOG00000045654/ENSRNOG00000032596/ENSRNOG00000033215/ENSRNOG00000027811/ENSRNOG00000029386	9
GO:0003351	BP	GO:0003351	epithelial cilium movement involved in extracellular fluid movement	6/303	41/17811	6.28365e-05	6.28365e-05	0.00302401	ENSRNOG00000004171/ENSRNOG00000037196/ENSRNOG00000025787/ENSRNOG00000055714/ENSRNOG00000013734/ENSRNOG00000036585	6
GO:0042060	BP	GO:0042060	wound healing	20/303	439/17811	6.76212e-05	6.76212e-05	0.00315566	ENSRNOG00000001312/ENSRNOG00000011800/ENSRNOG00000056550/ENSRNOG00000017469/ENSRNOG00000004687/ENSRNOG00000017369/ENSRNOG00000009425/ENSRNOG00000000521/ENSRNOG00000008839/ENSRNOG00000004411/ENSRNOG00000013102/ENSRNOG00000018715/ENSRNOG00000015904/ENSRNOG00000023664/ENSRNOG00000060949/ENSRNOG00000012972/ENSRNOG00000011557/ENSRNOG00000024346/ENSRNOG00000048782/ENSRNOG00000011483	20
GO:0002495	BP	GO:0002495	antigen processing and presentation of peptide antigen via MHC class II	5/303	26/17811	6.76213e-05	6.76213e-05	0.00315566	ENSRNOG00000049491/ENSRNOG00000047864/ENSRNOG00000051002/ENSRNOG00000033215/ENSRNOG00000000451	5
GO:0009636	BP	GO:0009636	response to toxic substance	16/303	305/17811	7.20436e-05	7.20436e-05	0.00327345	ENSRNOG00000008837/ENSRNOG00000007743/ENSRNOG00000000521/ENSRNOG00000009734/ENSRNOG00000003869/ENSRNOG00000052564/ENSRNOG00000009096/ENSRNOG00000017286/ENSRNOG00000019342/ENSRNOG00000054582/ENSRNOG00000060237/ENSRNOG00000011557/ENSRNOG00000005687/ENSRNOG00000003244/ENSRNOG00000011483/ENSRNOG00000013704	16
GO:0002474	BP	GO:0002474	antigen processing and presentation of peptide antigen via MHC class I	6/303	42/17811	7.22709e-05	7.22709e-05	0.00327345	ENSRNOG00000027552/ENSRNOG00000003522/ENSRNOG00000039744/ENSRNOG00000000455/ENSRNOG00000032596/ENSRNOG00000029386	6
GO:0060326	BP	GO:0060326	cell chemotaxis	16/303	308/17811	8.08173e-05	8.08173e-05	0.00358607	ENSRNOG00000012172/ENSRNOG00000014361/ENSRNOG00000017469/ENSRNOG00000019728/ENSRNOG00000018509/ENSRNOG00000024899/ENSRNOG00000010645/ENSRNOG00000012972/ENSRNOG00000011557/ENSRNOG00000002802/ENSRNOG00000037814/ENSRNOG00000029768/ENSRNOG00000022859/ENSRNOG00000015880/ENSRNOG00000011483/ENSRNOG00000028043	16
GO:0002703	BP	GO:0002703	regulation of leukocyte mediated immunity	15/303	276/17811	8.15015e-05	8.15015e-05	0.00358607	ENSRNOG00000012172/ENSRNOG00000007439/ENSRNOG00000019728/ENSRNOG00000018509/ENSRNOG00000003522/ENSRNOG00000039744/ENSRNOG00000050647/ENSRNOG00000000455/ENSRNOG00000022669/ENSRNOG00000045654/ENSRNOG00000032596/ENSRNOG00000033215/ENSRNOG00000002802/ENSRNOG00000027811/ENSRNOG00000029386	15
GO:0051084	BP	GO:0051084	'de novo' posttranslational protein folding	6/303	43/17811	8.28013e-05	8.28013e-05	0.00359194	ENSRNOG00000049491/ENSRNOG00000017975/ENSRNOG00000050647/ENSRNOG00000047864/ENSRNOG00000051002/ENSRNOG00000045654	6
GO:0019221	BP	GO:0019221	cytokine-mediated signaling pathway	19/303	411/17811	8.48189e-05	8.48189e-05	0.00362837	ENSRNOG00000012172/ENSRNOG00000002568/ENSRNOG00000011800/ENSRNOG00000030386/ENSRNOG00000014361/ENSRNOG00000018509/ENSRNOG00000008839/ENSRNOG00000017414/ENSRNOG00000024899/ENSRNOG00000010918/ENSRNOG00000050647/ENSRNOG00000023664/ENSRNOG00000045654/ENSRNOG00000002802/ENSRNOG00000029768/ENSRNOG00000027811/ENSRNOG00000058422/ENSRNOG00000053260/ENSRNOG00000028043	19
GO:0006858	BP	GO:0006858	extracellular transport	6/303	44/17811	9.45181e-05	9.45181e-05	0.00398789	ENSRNOG00000004171/ENSRNOG00000037196/ENSRNOG00000025787/ENSRNOG00000055714/ENSRNOG00000013734/ENSRNOG00000036585	6
GO:0002504	BP	GO:0002504	antigen processing and presentation of peptide or polysaccharide antigen via MHC class II	5/303	28/17811	9.82546e-05	9.82546e-05	0.00408952	ENSRNOG00000049491/ENSRNOG00000047864/ENSRNOG00000051002/ENSRNOG00000033215/ENSRNOG00000000451	5
GO:0022409	BP	GO:0022409	positive regulation of cell-cell adhesion	15/303	282/17811	0.000103595	0.000103595	0.00425431	ENSRNOG00000002568/ENSRNOG00000013825/ENSRNOG00000049491/ENSRNOG00000017469/ENSRNOG00000020679/ENSRNOG00000006604/ENSRNOG00000024899/ENSRNOG00000047864/ENSRNOG00000051002/ENSRNOG00000012972/ENSRNOG00000009705/ENSRNOG00000016995/ENSRNOG00000033215/ENSRNOG00000027811/ENSRNOG00000000451	15
GO:0006458	BP	GO:0006458	'de novo' protein folding	6/303	45/17811	0.000107516	0.000107516	0.00435723	ENSRNOG00000049491/ENSRNOG00000017975/ENSRNOG00000050647/ENSRNOG00000047864/ENSRNOG00000051002/ENSRNOG00000045654	6
GO:0003352	BP	GO:0003352	regulation of cilium movement	6/303	47/17811	0.000137756	0.000137756	0.00551025	ENSRNOG00000015590/ENSRNOG00000049696/ENSRNOG00000024905/ENSRNOG00000009061/ENSRNOG00000025787/ENSRNOG00000036585	6
GO:0032355	BP	GO:0032355	response to estradiol	14/303	258/17811	0.000142553	0.000142553	0.00562901	ENSRNOG00000001312/ENSRNOG00000002568/ENSRNOG00000011800/ENSRNOG00000021201/ENSRNOG00000008837/ENSRNOG00000017469/ENSRNOG00000008965/ENSRNOG00000005861/ENSRNOG00000015904/ENSRNOG00000018740/ENSRNOG00000004626/ENSRNOG00000002802/ENSRNOG00000048782/ENSRNOG00000052613	14
GO:0031640	BP	GO:0031640	killing of cells of other organism	8/303	91/17811	0.000159972	0.000159972	0.00623688	ENSRNOG00000005825/ENSRNOG00000024899/ENSRNOG00000010645/ENSRNOG00000005975/ENSRNOG00000002802/ENSRNOG00000029768/ENSRNOG00000022859/ENSRNOG00000028043	8
GO:0003356	BP	GO:0003356	regulation of cilium beat frequency	4/303	17/17811	0.000164058	0.000164058	0.00631622	ENSRNOG00000015590/ENSRNOG00000009061/ENSRNOG00000025787/ENSRNOG00000036585	4
GO:1903039	BP	GO:1903039	positive regulation of leukocyte cell-cell adhesion	13/303	232/17811	0.000179045	0.000179045	0.00680814	ENSRNOG00000002568/ENSRNOG00000049491/ENSRNOG00000017469/ENSRNOG00000020679/ENSRNOG00000006604/ENSRNOG00000047864/ENSRNOG00000051002/ENSRNOG00000012972/ENSRNOG00000009705/ENSRNOG00000016995/ENSRNOG00000033215/ENSRNOG00000027811/ENSRNOG00000000451	13
GO:0010043	BP	GO:0010043	response to zinc ion	7/303	70/17811	0.000184395	0.000184395	0.00692607	ENSRNOG00000008837/ENSRNOG00000006204/ENSRNOG00000010549/ENSRNOG00000009705/ENSRNOG00000011557/ENSRNOG00000011483/ENSRNOG00000013704	7
GO:0055093	BP	GO:0055093	response to hyperoxia	6/303	51/17811	0.000218263	0.000218263	0.0080994	ENSRNOG00000000521/ENSRNOG00000008839/ENSRNOG00000011438/ENSRNOG00000012972/ENSRNOG00000010761/ENSRNOG00000056001	6
GO:0002483	BP	GO:0002483	antigen processing and presentation of endogenous peptide antigen	5/303	33/17811	0.000221329	0.000221329	0.0081154	ENSRNOG00000039744/ENSRNOG00000000455/ENSRNOG00000032596/ENSRNOG00000033215/ENSRNOG00000029386	5
GO:0043129	BP	GO:0043129	surfactant homeostasis	4/303	19/17811	0.000260101	0.000260101	0.00942483	ENSRNOG00000014064/ENSRNOG00000009425/ENSRNOG00000050057/ENSRNOG00000056001	4
GO:0045582	BP	GO:0045582	positive regulation of T cell differentiation	8/303	98/17811	0.000267372	0.000267372	0.00957563	ENSRNOG00000002568/ENSRNOG00000017469/ENSRNOG00000047864/ENSRNOG00000009705/ENSRNOG00000016995/ENSRNOG00000033215/ENSRNOG00000027811/ENSRNOG00000000451	8
GO:0019724	BP	GO:0019724	B cell mediated immunity	10/303	152/17811	0.000279898	0.000279898	0.00990903	ENSRNOG00000012749/ENSRNOG00000012807/ENSRNOG00000017414/ENSRNOG00000012804/ENSRNOG00000047864/ENSRNOG00000024115/ENSRNOG00000033215/ENSRNOG00000000451/ENSRNOG00000061379/ENSRNOG00000058422	10
GO:0019883	BP	GO:0019883	antigen processing and presentation of endogenous antigen	5/303	35/17811	0.000294441	0.000294441	0.0103054	ENSRNOG00000039744/ENSRNOG00000000455/ENSRNOG00000032596/ENSRNOG00000033215/ENSRNOG00000029386	5
GO:0044458	BP	GO:0044458	motile cilium assembly	6/303	54/17811	0.000299938	0.000299938	0.0103799	ENSRNOG00000021602/ENSRNOG00000015590/ENSRNOG00000009061/ENSRNOG00000025787/ENSRNOG00000028077/ENSRNOG00000036585	6
GO:0002687	BP	GO:0002687	positive regulation of leukocyte migration	10/303	155/17811	0.000327427	0.000327427	0.0112053	ENSRNOG00000012172/ENSRNOG00000014361/ENSRNOG00000020679/ENSRNOG00000018509/ENSRNOG00000006604/ENSRNOG00000024899/ENSRNOG00000010645/ENSRNOG00000037814/ENSRNOG00000029768/ENSRNOG00000022859	10
GO:1903706	BP	GO:1903706	regulation of hemopoiesis	18/303	422/17811	0.000347434	0.000347434	0.0117593	ENSRNOG00000054017/ENSRNOG00000012172/ENSRNOG00000002568/ENSRNOG00000030386/ENSRNOG00000010205/ENSRNOG00000017469/ENSRNOG00000019728/ENSRNOG00000012804/ENSRNOG00000050647/ENSRNOG00000047864/ENSRNOG00000020836/ENSRNOG00000045654/ENSRNOG00000009705/ENSRNOG00000016995/ENSRNOG00000033215/ENSRNOG00000027811/ENSRNOG00000000451/ENSRNOG00000058422	18
GO:0002683	BP	GO:0002683	negative regulation of immune system process	19/303	460/17811	0.00035708	0.00035708	0.0119544	ENSRNOG00000012172/ENSRNOG00000002568/ENSRNOG00000030386/ENSRNOG00000027552/ENSRNOG00000017469/ENSRNOG00000013280/ENSRNOG00000018509/ENSRNOG00000008839/ENSRNOG00000006604/ENSRNOG00000012804/ENSRNOG00000008223/ENSRNOG00000010645/ENSRNOG00000000455/ENSRNOG00000033215/ENSRNOG00000027811/ENSRNOG00000000451/ENSRNOG00000020196/ENSRNOG00000058422/ENSRNOG00000056001	19
GO:0006956	BP	GO:0006956	complement activation	6/303	56/17811	0.000366502	0.000366502	0.0120816	ENSRNOG00000009342/ENSRNOG00000012749/ENSRNOG00000012807/ENSRNOG00000012804/ENSRNOG00000024115/ENSRNOG00000061379	6
GO:0050727	BP	GO:0050727	regulation of inflammatory response	16/303	352/17811	0.000368723	0.000368723	0.0120816	ENSRNOG00000017469/ENSRNOG00000018509/ENSRNOG00000008839/ENSRNOG00000012181/ENSRNOG00000015904/ENSRNOG00000010918/ENSRNOG00000008223/ENSRNOG00000012972/ENSRNOG00000022640/ENSRNOG00000009106/ENSRNOG00000011557/ENSRNOG00000033215/ENSRNOG00000037814/ENSRNOG00000020196/ENSRNOG00000009907/ENSRNOG00000011483	16
GO:0002696	BP	GO:0002696	positive regulation of leukocyte activation	16/303	353/17811	0.000380408	0.000380408	0.0123332	ENSRNOG00000002568/ENSRNOG00000049491/ENSRNOG00000017469/ENSRNOG00000019728/ENSRNOG00000000521/ENSRNOG00000006604/ENSRNOG00000010918/ENSRNOG00000047864/ENSRNOG00000051002/ENSRNOG00000022669/ENSRNOG00000009705/ENSRNOG00000016995/ENSRNOG00000033215/ENSRNOG00000027811/ENSRNOG00000000451/ENSRNOG00000009907	16
GO:0048875	BP	GO:0048875	chemical homeostasis within a tissue	4/303	21/17811	0.000390997	0.000390997	0.0125445	ENSRNOG00000014064/ENSRNOG00000009425/ENSRNOG00000050057/ENSRNOG00000056001	4
GO:0002274	BP	GO:0002274	myeloid leukocyte activation	13/303	253/17811	0.000414236	0.000414236	0.0131531	ENSRNOG00000012172/ENSRNOG00000007439/ENSRNOG00000019728/ENSRNOG00000012807/ENSRNOG00000018509/ENSRNOG00000008839/ENSRNOG00000006604/ENSRNOG00000010918/ENSRNOG00000008223/ENSRNOG00000022669/ENSRNOG00000027811/ENSRNOG00000058422/ENSRNOG00000009907	13
GO:0006958	BP	GO:0006958	complement activation, classical pathway	5/303	38/17811	0.000436693	0.000436693	0.0135934	ENSRNOG00000012749/ENSRNOG00000012807/ENSRNOG00000012804/ENSRNOG00000024115/ENSRNOG00000061379	5
GO:0002819	BP	GO:0002819	regulation of adaptive immune response	12/303	222/17811	0.000436931	0.000436931	0.0135934	ENSRNOG00000017469/ENSRNOG00000017414/ENSRNOG00000003522/ENSRNOG00000039744/ENSRNOG00000050647/ENSRNOG00000047864/ENSRNOG00000000455/ENSRNOG00000045654/ENSRNOG00000032596/ENSRNOG00000033215/ENSRNOG00000027811/ENSRNOG00000029386	12
GO:0061844	BP	GO:0061844	antimicrobial humoral immune response mediated by antimicrobial peptide	8/303	106/17811	0.000455862	0.000455862	0.0140405	ENSRNOG00000021198/ENSRNOG00000024899/ENSRNOG00000010645/ENSRNOG00000005975/ENSRNOG00000002802/ENSRNOG00000029768/ENSRNOG00000011483/ENSRNOG00000028043	8
GO:0036158	BP	GO:0036158	outer dynein arm assembly	4/303	22/17811	0.000471524	0.000471524	0.0143791	ENSRNOG00000024523/ENSRNOG00000021602/ENSRNOG00000015590/ENSRNOG00000013734	4
GO:0036296	BP	GO:0036296	response to increased oxygen levels	6/303	59/17811	0.000487399	0.000487399	0.0147175	ENSRNOG00000000521/ENSRNOG00000008839/ENSRNOG00000011438/ENSRNOG00000012972/ENSRNOG00000010761/ENSRNOG00000056001	6
GO:0006919	BP	GO:0006919	activation of cysteine-type endopeptidase activity involved in apoptotic process	7/303	83/17811	0.000529326	0.000529326	0.0158284	ENSRNOG00000011800/ENSRNOG00000014064/ENSRNOG00000008839/ENSRNOG00000007081/ENSRNOG00000009705/ENSRNOG00000011557/ENSRNOG00000011483	7
GO:0035425	BP	GO:0035425	autocrine signaling	3/303	10/17811	0.000535359	0.000535359	0.0158549	ENSRNOG00000018509/ENSRNOG00000011557/ENSRNOG00000011483	3
GO:0032677	BP	GO:0032677	regulation of interleukin-8 production	7/303	84/17811	0.000569181	0.000569181	0.016696	ENSRNOG00000011800/ENSRNOG00000009342/ENSRNOG00000017469/ENSRNOG00000050647/ENSRNOG00000053272/ENSRNOG00000045654/ENSRNOG00000015821	7
GO:0042886	BP	GO:0042886	amide transport	16/303	368/17811	0.000598019	0.000598019	0.0170836	ENSRNOG00000014361/ENSRNOG00000017469/ENSRNOG00000007743/ENSRNOG00000008839/ENSRNOG00000022455/ENSRNOG00000018797/ENSRNOG00000008223/ENSRNOG00000023664/ENSRNOG00000000455/ENSRNOG00000043249/ENSRNOG00000012972/ENSRNOG00000060237/ENSRNOG00000015860/ENSRNOG00000011557/ENSRNOG00000033215/ENSRNOG00000011483	16
GO:0050867	BP	GO:0050867	positive regulation of cell activation	16/303	368/17811	0.000598019	0.000598019	0.0170836	ENSRNOG00000002568/ENSRNOG00000049491/ENSRNOG00000017469/ENSRNOG00000019728/ENSRNOG00000000521/ENSRNOG00000006604/ENSRNOG00000010918/ENSRNOG00000047864/ENSRNOG00000051002/ENSRNOG00000022669/ENSRNOG00000009705/ENSRNOG00000016995/ENSRNOG00000033215/ENSRNOG00000027811/ENSRNOG00000000451/ENSRNOG00000009907	16
GO:0050866	BP	GO:0050866	negative regulation of cell activation	12/303	230/17811	0.000599035	0.000599035	0.0170836	ENSRNOG00000001312/ENSRNOG00000012172/ENSRNOG00000002568/ENSRNOG00000017469/ENSRNOG00000008839/ENSRNOG00000008223/ENSRNOG00000010645/ENSRNOG00000033215/ENSRNOG00000027811/ENSRNOG00000000451/ENSRNOG00000020196/ENSRNOG00000056001	12
GO:0032637	BP	GO:0032637	interleukin-8 production	7/303	85/17811	0.000611385	0.000611385	0.0171188	ENSRNOG00000011800/ENSRNOG00000009342/ENSRNOG00000017469/ENSRNOG00000050647/ENSRNOG00000053272/ENSRNOG00000045654/ENSRNOG00000015821	7
GO:2000379	BP	GO:2000379	positive regulation of reactive oxygen species metabolic process	7/303	85/17811	0.000611385	0.000611385	0.0171188	ENSRNOG00000019728/ENSRNOG00000000521/ENSRNOG00000010549/ENSRNOG00000007081/ENSRNOG00000022669/ENSRNOG00000002802/ENSRNOG00000009907	7
GO:0050863	BP	GO:0050863	regulation of T cell activation	15/303	334/17811	0.000632988	0.000632988	0.017564	ENSRNOG00000002568/ENSRNOG00000049491/ENSRNOG00000017469/ENSRNOG00000006604/ENSRNOG00000010645/ENSRNOG00000047864/ENSRNOG00000051002/ENSRNOG00000020836/ENSRNOG00000009705/ENSRNOG00000016995/ENSRNOG00000033215/ENSRNOG00000027811/ENSRNOG00000000451/ENSRNOG00000020196/ENSRNOG00000056001	15
GO:0015833	BP	GO:0015833	peptide transport	15/303	335/17811	0.000652702	0.000652702	0.0177061	ENSRNOG00000014361/ENSRNOG00000017469/ENSRNOG00000007743/ENSRNOG00000008839/ENSRNOG00000018797/ENSRNOG00000008223/ENSRNOG00000023664/ENSRNOG00000000455/ENSRNOG00000043249/ENSRNOG00000012972/ENSRNOG00000060237/ENSRNOG00000015860/ENSRNOG00000011557/ENSRNOG00000033215/ENSRNOG00000011483	15
GO:0002824	BP	GO:0002824	positive regulation of adaptive immune response based on somatic recombination of immune receptors built from immunoglobulin superfamily domains	9/303	140/17811	0.000663198	0.000663198	0.0177061	ENSRNOG00000003522/ENSRNOG00000039744/ENSRNOG00000050647/ENSRNOG00000047864/ENSRNOG00000000455/ENSRNOG00000045654/ENSRNOG00000032596/ENSRNOG00000033215/ENSRNOG00000029386	9
GO:0002476	BP	GO:0002476	antigen processing and presentation of endogenous peptide antigen via MHC class Ib	4/303	24/17811	0.000666852	0.000666852	0.0177061	ENSRNOG00000039744/ENSRNOG00000000455/ENSRNOG00000032596/ENSRNOG00000029386	4
GO:0002484	BP	GO:0002484	antigen processing and presentation of endogenous peptide antigen via MHC class I via ER pathway	4/303	24/17811	0.000666852	0.000666852	0.0177061	ENSRNOG00000039744/ENSRNOG00000000455/ENSRNOG00000032596/ENSRNOG00000029386	4
GO:0071404	BP	GO:0071404	cellular response to low-density lipoprotein particle stimulus	4/303	24/17811	0.000666852	0.000666852	0.0177061	ENSRNOG00000011800/ENSRNOG00000008839/ENSRNOG00000012181/ENSRNOG00000015519	4
GO:0030317	BP	GO:0030317	flagellated sperm motility	9/303	141/17811	0.000698065	0.000698065	0.0181221	ENSRNOG00000011033/ENSRNOG00000018631/ENSRNOG00000037718/ENSRNOG00000009061/ENSRNOG00000025787/ENSRNOG00000001342/ENSRNOG00000028077/ENSRNOG00000013734/ENSRNOG00000036585	9
GO:0097722	BP	GO:0097722	sperm motility	9/303	141/17811	0.000698065	0.000698065	0.0181221	ENSRNOG00000011033/ENSRNOG00000018631/ENSRNOG00000037718/ENSRNOG00000009061/ENSRNOG00000025787/ENSRNOG00000001342/ENSRNOG00000028077/ENSRNOG00000013734/ENSRNOG00000036585	9
GO:0002347	BP	GO:0002347	response to tumor cell	5/303	42/17811	0.000700171	0.000700171	0.0181221	ENSRNOG00000012172/ENSRNOG00000021201/ENSRNOG00000032085/ENSRNOG00000003522/ENSRNOG00000033215	5
GO:0019627	BP	GO:0019627	urea metabolic process	3/303	11/17811	0.000726871	0.000726871	0.0182013	ENSRNOG00000008837/ENSRNOG00000010918/ENSRNOG00000013704	3
GO:0046940	BP	GO:0046940	nucleoside monophosphate phosphorylation	3/303	11/17811	0.000726871	0.000726871	0.0182013	ENSRNOG00000037688/ENSRNOG00000055714/ENSRNOG00000012761	3
GO:0071941	BP	GO:0071941	nitrogen cycle metabolic process	3/303	11/17811	0.000726871	0.000726871	0.0182013	ENSRNOG00000008837/ENSRNOG00000010918/ENSRNOG00000013704	3
GO:0120197	BP	GO:0120197	mucociliary clearance	3/303	11/17811	0.000726871	0.000726871	0.0182013	ENSRNOG00000004171/ENSRNOG00000025787/ENSRNOG00000036585	3
GO:0045621	BP	GO:0045621	positive regulation of lymphocyte differentiation	8/303	114/17811	0.000740234	0.000740234	0.0183865	ENSRNOG00000002568/ENSRNOG00000017469/ENSRNOG00000047864/ENSRNOG00000009705/ENSRNOG00000016995/ENSRNOG00000033215/ENSRNOG00000027811/ENSRNOG00000000451	8
GO:0022408	BP	GO:0022408	negative regulation of cell-cell adhesion	11/303	204/17811	0.000766266	0.000766266	0.0188594	ENSRNOG00000012172/ENSRNOG00000002568/ENSRNOG00000008837/ENSRNOG00000017469/ENSRNOG00000010645/ENSRNOG00000013717/ENSRNOG00000033215/ENSRNOG00000027811/ENSRNOG00000000451/ENSRNOG00000020196/ENSRNOG00000056001	11
GO:0007162	BP	GO:0007162	negative regulation of cell adhesion	14/303	305/17811	0.000771521	0.000771521	0.0188594	ENSRNOG00000012172/ENSRNOG00000002568/ENSRNOG00000008837/ENSRNOG00000017469/ENSRNOG00000020539/ENSRNOG00000010645/ENSRNOG00000007740/ENSRNOG00000013717/ENSRNOG00000024346/ENSRNOG00000033215/ENSRNOG00000027811/ENSRNOG00000000451/ENSRNOG00000020196/ENSRNOG00000056001	14
GO:0002428	BP	GO:0002428	antigen processing and presentation of peptide antigen via MHC class Ib	4/303	25/17811	0.000783323	0.000783323	0.0189971	ENSRNOG00000039744/ENSRNOG00000000455/ENSRNOG00000032596/ENSRNOG00000029386	4
GO:0002821	BP	GO:0002821	positive regulation of adaptive immune response	9/303	144/17811	0.000811747	0.000811747	0.0191482	ENSRNOG00000003522/ENSRNOG00000039744/ENSRNOG00000050647/ENSRNOG00000047864/ENSRNOG00000000455/ENSRNOG00000045654/ENSRNOG00000032596/ENSRNOG00000033215/ENSRNOG00000029386	9
GO:0019730	BP	GO:0019730	antimicrobial humoral response	9/303	144/17811	0.000811747	0.000811747	0.0191482	ENSRNOG00000021198/ENSRNOG00000024899/ENSRNOG00000010645/ENSRNOG00000005975/ENSRNOG00000002802/ENSRNOG00000029768/ENSRNOG00000011483/ENSRNOG00000028043/ENSRNOG00000056001	9
GO:1903038	BP	GO:1903038	negative regulation of leukocyte cell-cell adhesion	9/303	144/17811	0.000811747	0.000811747	0.0191482	ENSRNOG00000002568/ENSRNOG00000008837/ENSRNOG00000017469/ENSRNOG00000010645/ENSRNOG00000033215/ENSRNOG00000027811/ENSRNOG00000000451/ENSRNOG00000020196/ENSRNOG00000056001	9
GO:0032757	BP	GO:0032757	positive regulation of interleukin-8 production	6/303	65/17811	0.000820637	0.000820637	0.0191482	ENSRNOG00000011800/ENSRNOG00000009342/ENSRNOG00000050647/ENSRNOG00000053272/ENSRNOG00000045654/ENSRNOG00000015821	6
GO:0060632	BP	GO:0060632	regulation of microtubule-based movement	6/303	65/17811	0.000820637	0.000820637	0.0191482	ENSRNOG00000015590/ENSRNOG00000049696/ENSRNOG00000024905/ENSRNOG00000009061/ENSRNOG00000025787/ENSRNOG00000036585	6
GO:0002695	BP	GO:0002695	negative regulation of leukocyte activation	11/303	207/17811	0.000863884	0.000863884	0.0196908	ENSRNOG00000012172/ENSRNOG00000002568/ENSRNOG00000017469/ENSRNOG00000008839/ENSRNOG00000008223/ENSRNOG00000010645/ENSRNOG00000033215/ENSRNOG00000027811/ENSRNOG00000000451/ENSRNOG00000020196/ENSRNOG00000056001	11
GO:0050870	BP	GO:0050870	positive regulation of T cell activation	11/303	207/17811	0.000863884	0.000863884	0.0196908	ENSRNOG00000002568/ENSRNOG00000049491/ENSRNOG00000017469/ENSRNOG00000006604/ENSRNOG00000047864/ENSRNOG00000051002/ENSRNOG00000009705/ENSRNOG00000016995/ENSRNOG00000033215/ENSRNOG00000027811/ENSRNOG00000000451	11
GO:0001774	BP	GO:0001774	microglial cell activation	5/303	44/17811	0.000869466	0.000869466	0.0196908	ENSRNOG00000019728/ENSRNOG00000012807/ENSRNOG00000018509/ENSRNOG00000008839/ENSRNOG00000009907	5
GO:0030225	BP	GO:0030225	macrophage differentiation	5/303	44/17811	0.000869466	0.000869466	0.0196908	ENSRNOG00000012172/ENSRNOG00000019728/ENSRNOG00000012804/ENSRNOG00000010918/ENSRNOG00000033215	5
GO:0002822	BP	GO:0002822	regulation of adaptive immune response based on somatic recombination of immune receptors built from immunoglobulin superfamily domains	11/303	209/17811	0.00093452	0.00093452	0.0210097	ENSRNOG00000017469/ENSRNOG00000003522/ENSRNOG00000039744/ENSRNOG00000050647/ENSRNOG00000047864/ENSRNOG00000000455/ENSRNOG00000045654/ENSRNOG00000032596/ENSRNOG00000033215/ENSRNOG00000027811/ENSRNOG00000029386	11
GO:0043313	BP	GO:0043313	regulation of neutrophil degranulation	3/303	12/17811	0.000956997	0.000956997	0.0213591	ENSRNOG00000012172/ENSRNOG00000019728/ENSRNOG00000022669	3
GO:1990748	BP	GO:1990748	cellular detoxification	8/303	119/17811	0.000980727	0.000980727	0.0216991	ENSRNOG00000007743/ENSRNOG00000009734/ENSRNOG00000003869/ENSRNOG00000052564/ENSRNOG00000054582/ENSRNOG00000011557/ENSRNOG00000003244/ENSRNOG00000011483	8
GO:0016064	BP	GO:0016064	immunoglobulin mediated immune response	9/303	148/17811	0.000986324	0.000986324	0.0216991	ENSRNOG00000012749/ENSRNOG00000012807/ENSRNOG00000017414/ENSRNOG00000012804/ENSRNOG00000047864/ENSRNOG00000024115/ENSRNOG00000033215/ENSRNOG00000000451/ENSRNOG00000061379	9
GO:0052548	BP	GO:0052548	regulation of endopeptidase activity	18/303	462/17811	0.000995953	0.000995953	0.0217556	ENSRNOG00000011800/ENSRNOG00000014064/ENSRNOG00000011994/ENSRNOG00000008839/ENSRNOG00000002396/ENSRNOG00000015904/ENSRNOG00000050647/ENSRNOG00000016581/ENSRNOG00000007081/ENSRNOG00000060949/ENSRNOG00000045654/ENSRNOG00000009705/ENSRNOG00000011557/ENSRNOG00000032728/ENSRNOG00000015880/ENSRNOG00000011483/ENSRNOG00000050110/ENSRNOG00000033929	18
GO:0072593	BP	GO:0072593	reactive oxygen species metabolic process	12/303	245/17811	0.00103993	0.00103993	0.0224479	ENSRNOG00000014361/ENSRNOG00000019728/ENSRNOG00000000521/ENSRNOG00000010549/ENSRNOG00000003869/ENSRNOG00000052564/ENSRNOG00000009096/ENSRNOG00000007081/ENSRNOG00000022669/ENSRNOG00000012972/ENSRNOG00000002802/ENSRNOG00000009907	12
GO:0061077	BP	GO:0061077	chaperone-mediated protein folding	6/303	68/17811	0.00104222	0.00104222	0.0224479	ENSRNOG00000049491/ENSRNOG00000017975/ENSRNOG00000050647/ENSRNOG00000047864/ENSRNOG00000051002/ENSRNOG00000045654	6
GO:0002888	BP	GO:0002888	positive regulation of myeloid leukocyte mediated immunity	4/303	27/17811	0.00105808	0.00105808	0.0226311	ENSRNOG00000012172/ENSRNOG00000019728/ENSRNOG00000022669/ENSRNOG00000002802	4
GO:0002446	BP	GO:0002446	neutrophil mediated immunity	5/303	46/17811	0.00106749	0.00106749	0.022675	ENSRNOG00000012172/ENSRNOG00000019728/ENSRNOG00000022669/ENSRNOG00000002802/ENSRNOG00000022859	5
GO:0032103	BP	GO:0032103	positive regulation of response to external stimulus	17/303	428/17811	0.00111062	0.00111062	0.0233368	ENSRNOG00000012172/ENSRNOG00000009342/ENSRNOG00000014361/ENSRNOG00000018509/ENSRNOG00000017414/ENSRNOG00000012181/ENSRNOG00000024899/ENSRNOG00000010918/ENSRNOG00000008223/ENSRNOG00000013717/ENSRNOG00000009106/ENSRNOG00000011557/ENSRNOG00000002802/ENSRNOG00000037814/ENSRNOG00000022859/ENSRNOG00000009907/ENSRNOG00000011483	17
GO:0019229	BP	GO:0019229	regulation of vasoconstriction	7/303	94/17811	0.0011138	0.0011138	0.0233368	ENSRNOG00000014361/ENSRNOG00000017484/ENSRNOG00000020679/ENSRNOG00000021256/ENSRNOG00000050647/ENSRNOG00000045654/ENSRNOG00000012972	7
GO:0006801	BP	GO:0006801	superoxide metabolic process	6/303	69/17811	0.00112545	0.00112545	0.0234215	ENSRNOG00000014361/ENSRNOG00000019728/ENSRNOG00000003869/ENSRNOG00000009096/ENSRNOG00000022669/ENSRNOG00000002802	6
GO:0042129	BP	GO:0042129	regulation of T cell proliferation	10/303	182/17811	0.001143	0.001143	0.0236272	ENSRNOG00000049491/ENSRNOG00000017469/ENSRNOG00000010645/ENSRNOG00000051002/ENSRNOG00000016995/ENSRNOG00000033215/ENSRNOG00000027811/ENSRNOG00000000451/ENSRNOG00000020196/ENSRNOG00000056001	10
GO:0042554	BP	GO:0042554	superoxide anion generation	5/303	47/17811	0.00117817	0.00117817	0.0241919	ENSRNOG00000014361/ENSRNOG00000019728/ENSRNOG00000009096/ENSRNOG00000022669/ENSRNOG00000002802	5
GO:0071674	BP	GO:0071674	mononuclear cell migration	10/303	183/17811	0.00119131	0.00119131	0.0242996	ENSRNOG00000012172/ENSRNOG00000017469/ENSRNOG00000020679/ENSRNOG00000018509/ENSRNOG00000024899/ENSRNOG00000010645/ENSRNOG00000012972/ENSRNOG00000037814/ENSRNOG00000029768/ENSRNOG00000022859	10
GO:0002475	BP	GO:0002475	antigen processing and presentation via MHC class Ib	4/303	28/17811	0.00121805	0.00121805	0.0245202	ENSRNOG00000039744/ENSRNOG00000000455/ENSRNOG00000032596/ENSRNOG00000029386	4
GO:0032691	BP	GO:0032691	negative regulation of interleukin-1 beta production	4/303	28/17811	0.00121805	0.00121805	0.0245202	ENSRNOG00000018509/ENSRNOG00000022455/ENSRNOG00000016581/ENSRNOG00000027811	4
GO:0034341	BP	GO:0034341	response to interferon-gamma	9/303	155/17811	0.0013644	0.0013644	0.0272879	ENSRNOG00000002568/ENSRNOG00000020580/ENSRNOG00000014361/ENSRNOG00000008837/ENSRNOG00000020679/ENSRNOG00000008839/ENSRNOG00000033215/ENSRNOG00000029768/ENSRNOG00000000451	9
GO:0007288	BP	GO:0007288	sperm axoneme assembly	4/303	29/17811	0.0013942	0.0013942	0.0275266	ENSRNOG00000009061/ENSRNOG00000025787/ENSRNOG00000028077/ENSRNOG00000036585	4
GO:0120316	BP	GO:0120316	sperm flagellum assembly	4/303	29/17811	0.0013942	0.0013942	0.0275266	ENSRNOG00000009061/ENSRNOG00000025787/ENSRNOG00000028077/ENSRNOG00000036585	4
GO:0001937	BP	GO:0001937	negative regulation of endothelial cell proliferation	5/303	49/17811	0.00142471	0.00142471	0.0279497	ENSRNOG00000057713/ENSRNOG00000008839/ENSRNOG00000007081/ENSRNOG00000012972/ENSRNOG00000019584	5
GO:0042098	BP	GO:0042098	T cell proliferation	11/303	221/17811	0.00146591	0.00146591	0.0285759	ENSRNOG00000049491/ENSRNOG00000017469/ENSRNOG00000019728/ENSRNOG00000010645/ENSRNOG00000051002/ENSRNOG00000016995/ENSRNOG00000033215/ENSRNOG00000027811/ENSRNOG00000000451/ENSRNOG00000020196/ENSRNOG00000056001	11
GO:1904177	BP	GO:1904177	regulation of adipose tissue development	3/303	14/17811	0.00154394	0.00154394	0.0299078	ENSRNOG00000012172/ENSRNOG00000008839/ENSRNOG00000021206	3
GO:0032928	BP	GO:0032928	regulation of superoxide anion generation	4/303	30/17811	0.00158738	0.00158738	0.030557	ENSRNOG00000019728/ENSRNOG00000009096/ENSRNOG00000022669/ENSRNOG00000002802	4
GO:0002886	BP	GO:0002886	regulation of myeloid leukocyte mediated immunity	6/303	74/17811	0.00162053	0.00162053	0.03081	ENSRNOG00000012172/ENSRNOG00000007439/ENSRNOG00000019728/ENSRNOG00000018509/ENSRNOG00000022669/ENSRNOG00000002802	6
GO:0070098	BP	GO:0070098	chemokine-mediated signaling pathway	6/303	74/17811	0.00162053	0.00162053	0.03081	ENSRNOG00000014361/ENSRNOG00000018509/ENSRNOG00000024899/ENSRNOG00000002802/ENSRNOG00000029768/ENSRNOG00000028043	6
GO:0052547	BP	GO:0052547	regulation of peptidase activity	18/303	483/17811	0.00163461	0.00163461	0.030887	ENSRNOG00000011800/ENSRNOG00000014064/ENSRNOG00000011994/ENSRNOG00000008839/ENSRNOG00000002396/ENSRNOG00000015904/ENSRNOG00000050647/ENSRNOG00000016581/ENSRNOG00000007081/ENSRNOG00000060949/ENSRNOG00000045654/ENSRNOG00000009705/ENSRNOG00000011557/ENSRNOG00000032728/ENSRNOG00000015880/ENSRNOG00000011483/ENSRNOG00000050110/ENSRNOG00000033929	18
GO:0046638	BP	GO:0046638	positive regulation of alpha-beta T cell differentiation	5/303	51/17811	0.00170729	0.00170729	0.0320637	ENSRNOG00000002568/ENSRNOG00000017469/ENSRNOG00000016995/ENSRNOG00000033215/ENSRNOG00000027811	5
GO:0070663	BP	GO:0070663	regulation of leukocyte proliferation	12/303	260/17811	0.00172271	0.00172271	0.0321573	ENSRNOG00000049491/ENSRNOG00000017469/ENSRNOG00000000521/ENSRNOG00000010645/ENSRNOG00000051002/ENSRNOG00000016995/ENSRNOG00000033215/ENSRNOG00000029768/ENSRNOG00000027811/ENSRNOG00000000451/ENSRNOG00000020196/ENSRNOG00000056001	12
GO:0030217	BP	GO:0030217	T cell differentiation	13/303	296/17811	0.00174882	0.00174882	0.032448	ENSRNOG00000012172/ENSRNOG00000002568/ENSRNOG00000017469/ENSRNOG00000003522/ENSRNOG00000023664/ENSRNOG00000047864/ENSRNOG00000020836/ENSRNOG00000009705/ENSRNOG00000016995/ENSRNOG00000033215/ENSRNOG00000027811/ENSRNOG00000000451/ENSRNOG00000007178	13
GO:0019885	BP	GO:0019885	antigen processing and presentation of endogenous peptide antigen via MHC class I	4/303	31/17811	0.00179841	0.00179841	0.0331683	ENSRNOG00000039744/ENSRNOG00000000455/ENSRNOG00000032596/ENSRNOG00000029386	4
GO:0045580	BP	GO:0045580	regulation of T cell differentiation	9/303	162/17811	0.0018514	0.0018514	0.0339423	ENSRNOG00000002568/ENSRNOG00000017469/ENSRNOG00000047864/ENSRNOG00000020836/ENSRNOG00000009705/ENSRNOG00000016995/ENSRNOG00000033215/ENSRNOG00000027811/ENSRNOG00000000451	9
GO:0060700	BP	GO:0060700	regulation of ribonuclease activity	3/303	15/17811	0.00190576	0.00190576	0.0345331	ENSRNOG00000028814/ENSRNOG00000050647/ENSRNOG00000045654	3
GO:0097237	BP	GO:0097237	cellular response to toxic substance	8/303	132/17811	0.00190605	0.00190605	0.0345331	ENSRNOG00000007743/ENSRNOG00000009734/ENSRNOG00000003869/ENSRNOG00000052564/ENSRNOG00000054582/ENSRNOG00000011557/ENSRNOG00000003244/ENSRNOG00000011483	8
GO:0050868	BP	GO:0050868	negative regulation of T cell activation	8/303	133/17811	0.00199879	0.00199879	0.0357717	ENSRNOG00000002568/ENSRNOG00000017469/ENSRNOG00000010645/ENSRNOG00000033215/ENSRNOG00000027811/ENSRNOG00000000451/ENSRNOG00000020196/ENSRNOG00000056001	8
GO:0098869	BP	GO:0098869	cellular oxidant detoxification	7/303	104/17811	0.00200232	0.00200232	0.0357717	ENSRNOG00000007743/ENSRNOG00000003869/ENSRNOG00000052564/ENSRNOG00000054582/ENSRNOG00000011557/ENSRNOG00000003244/ENSRNOG00000011483	7
GO:0006909	BP	GO:0006909	phagocytosis	11/303	230/17811	0.00200926	0.00200926	0.0357717	ENSRNOG00000009342/ENSRNOG00000013825/ENSRNOG00000007439/ENSRNOG00000017469/ENSRNOG00000019728/ENSRNOG00000008839/ENSRNOG00000047439/ENSRNOG00000023664/ENSRNOG00000011438/ENSRNOG00000022640/ENSRNOG00000056001	11
GO:0002455	BP	GO:0002455	humoral immune response mediated by circulating immunoglobulin	5/303	53/17811	0.00202894	0.00202894	0.0359145	ENSRNOG00000012749/ENSRNOG00000012807/ENSRNOG00000012804/ENSRNOG00000024115/ENSRNOG00000061379	5
GO:0045123	BP	GO:0045123	cellular extravasation	6/303	78/17811	0.00212354	0.00212354	0.0373744	ENSRNOG00000019728/ENSRNOG00000020679/ENSRNOG00000018509/ENSRNOG00000006604/ENSRNOG00000022669/ENSRNOG00000022859	6
GO:0098754	BP	GO:0098754	detoxification	8/303	135/17811	0.00219494	0.00219494	0.0383758	ENSRNOG00000007743/ENSRNOG00000009734/ENSRNOG00000003869/ENSRNOG00000052564/ENSRNOG00000054582/ENSRNOG00000011557/ENSRNOG00000003244/ENSRNOG00000011483	8
GO:0043618	BP	GO:0043618	regulation of transcription from RNA polymerase II promoter in response to stress	5/303	54/17811	0.00220536	0.00220536	0.0383758	ENSRNOG00000020539/ENSRNOG00000008839/ENSRNOG00000015519/ENSRNOG00000050647/ENSRNOG00000045654	5
GO:0002685	BP	GO:0002685	regulation of leukocyte migration	11/303	233/17811	0.00222312	0.00222312	0.0384674	ENSRNOG00000012172/ENSRNOG00000014361/ENSRNOG00000017469/ENSRNOG00000020679/ENSRNOG00000018509/ENSRNOG00000006604/ENSRNOG00000024899/ENSRNOG00000010645/ENSRNOG00000037814/ENSRNOG00000029768/ENSRNOG00000022859	11
GO:0002523	BP	GO:0002523	leukocyte migration involved in inflammatory response	4/303	33/17811	0.00227734	0.00227734	0.0389677	ENSRNOG00000019728/ENSRNOG00000012972/ENSRNOG00000011557/ENSRNOG00000011483	4
GO:0002544	BP	GO:0002544	chronic inflammatory response	4/303	33/17811	0.00227734	0.00227734	0.0389677	ENSRNOG00000007439/ENSRNOG00000018509/ENSRNOG00000011557/ENSRNOG00000011483	4
GO:0010885	BP	GO:0010885	regulation of cholesterol storage	3/303	16/17811	0.00231621	0.00231621	0.039414	ENSRNOG00000008839/ENSRNOG00000012181/ENSRNOG00000015519	3
GO:0009612	BP	GO:0009612	response to mechanical stimulus	14/303	343/17811	0.0023299	0.0023299	0.0394291	ENSRNOG00000011800/ENSRNOG00000021201/ENSRNOG00000014361/ENSRNOG00000008839/ENSRNOG00000003300/ENSRNOG00000013102/ENSRNOG00000013717/ENSRNOG00000050647/ENSRNOG00000053272/ENSRNOG00000045654/ENSRNOG00000011438/ENSRNOG00000005695/ENSRNOG00000009705/ENSRNOG00000010761	14
GO:0071548	BP	GO:0071548	response to dexamethasone	7/303	107/17811	0.00235435	0.00235435	0.0396252	ENSRNOG00000014361/ENSRNOG00000008837/ENSRNOG00000020679/ENSRNOG00000010918/ENSRNOG00000023664/ENSRNOG00000033215/ENSRNOG00000013704	7
GO:0055094	BP	GO:0055094	response to lipoprotein particle	4/303	34/17811	0.00254686	0.00254686	0.0426322	ENSRNOG00000011800/ENSRNOG00000008839/ENSRNOG00000012181/ENSRNOG00000015519	4
GO:2000377	BP	GO:2000377	regulation of reactive oxygen species metabolic process	9/303	170/17811	0.00256857	0.00256857	0.0427632	ENSRNOG00000019728/ENSRNOG00000000521/ENSRNOG00000010549/ENSRNOG00000009096/ENSRNOG00000007081/ENSRNOG00000022669/ENSRNOG00000012972/ENSRNOG00000002802/ENSRNOG00000009907	9
GO:0002548	BP	GO:0002548	monocyte chemotaxis	5/303	56/17811	0.00259136	0.00259136	0.0429106	ENSRNOG00000017469/ENSRNOG00000018509/ENSRNOG00000010645/ENSRNOG00000037814/ENSRNOG00000029768	5
GO:0044406	BP	GO:0044406	adhesion of symbiont to host	3/303	17/17811	0.00277739	0.00277739	0.0457452	ENSRNOG00000031665/ENSRNOG00000020679/ENSRNOG00000056001	3
GO:0042178	BP	GO:0042178	xenobiotic catabolic process	5/303	57/17811	0.00280169	0.00280169	0.0459001	ENSRNOG00000018740/ENSRNOG00000009096/ENSRNOG00000020743/ENSRNOG00000003400/ENSRNOG00000033680	5
GO:0002790	BP	GO:0002790	peptide secretion	13/303	313/17811	0.00284257	0.00284257	0.0463233	ENSRNOG00000014361/ENSRNOG00000017469/ENSRNOG00000008839/ENSRNOG00000018797/ENSRNOG00000008223/ENSRNOG00000023664/ENSRNOG00000043249/ENSRNOG00000012972/ENSRNOG00000060237/ENSRNOG00000015860/ENSRNOG00000011557/ENSRNOG00000033215/ENSRNOG00000011483	13
GO:0002708	BP	GO:0002708	positive regulation of lymphocyte mediated immunity	8/303	141/17811	0.00287531	0.00287531	0.0465229	ENSRNOG00000003522/ENSRNOG00000039744/ENSRNOG00000050647/ENSRNOG00000000455/ENSRNOG00000045654/ENSRNOG00000032596/ENSRNOG00000033215/ENSRNOG00000029386	8
GO:0050670	BP	GO:0050670	regulation of lymphocyte proliferation	11/303	241/17811	0.00288502	0.00288502	0.0465229	ENSRNOG00000049491/ENSRNOG00000017469/ENSRNOG00000000521/ENSRNOG00000010645/ENSRNOG00000051002/ENSRNOG00000016995/ENSRNOG00000033215/ENSRNOG00000027811/ENSRNOG00000000451/ENSRNOG00000020196/ENSRNOG00000056001	11
GO:0009266	BP	GO:0009266	response to temperature stimulus	11/303	242/17811	0.00297788	0.00297788	0.0475226	ENSRNOG00000011800/ENSRNOG00000000521/ENSRNOG00000008839/ENSRNOG00000012181/ENSRNOG00000015519/ENSRNOG00000050647/ENSRNOG00000007081/ENSRNOG00000045654/ENSRNOG00000002802/ENSRNOG00000008919/ENSRNOG00000052613	11
GO:0045637	BP	GO:0045637	regulation of myeloid cell differentiation	11/303	242/17811	0.00297788	0.00297788	0.0475226	ENSRNOG00000054017/ENSRNOG00000012172/ENSRNOG00000030386/ENSRNOG00000010205/ENSRNOG00000019728/ENSRNOG00000012804/ENSRNOG00000050647/ENSRNOG00000045654/ENSRNOG00000033215/ENSRNOG00000027811/ENSRNOG00000058422	11
GO:0043620	BP	GO:0043620	regulation of DNA-templated transcription in response to stress	5/303	58/17811	0.00302411	0.00302411	0.0477654	ENSRNOG00000020539/ENSRNOG00000008839/ENSRNOG00000015519/ENSRNOG00000050647/ENSRNOG00000045654	5
GO:2000272	BP	GO:2000272	negative regulation of signaling receptor activity	5/303	58/17811	0.00302411	0.00302411	0.0477654	ENSRNOG00000031665/ENSRNOG00000008839/ENSRNOG00000008412/ENSRNOG00000006086/ENSRNOG00000027811	5
GO:0002286	BP	GO:0002286	T cell activation involved in immune response	7/303	112/17811	0.00304491	0.00304491	0.0478486	ENSRNOG00000049491/ENSRNOG00000017469/ENSRNOG00000020679/ENSRNOG00000010645/ENSRNOG00000051002/ENSRNOG00000020836/ENSRNOG00000033215	7
GO:0001936	BP	GO:0001936	regulation of endothelial cell proliferation	8/303	143/17811	0.00313532	0.00313532	0.0487542	ENSRNOG00000011800/ENSRNOG00000057713/ENSRNOG00000008839/ENSRNOG00000013717/ENSRNOG00000007081/ENSRNOG00000049918/ENSRNOG00000012972/ENSRNOG00000019584	8
GO:0032692	BP	GO:0032692	negative regulation of interleukin-1 production	4/303	36/17811	0.00315003	0.00315003	0.0487542	ENSRNOG00000018509/ENSRNOG00000022455/ENSRNOG00000016581/ENSRNOG00000027811	4
GO:0090322	BP	GO:0090322	regulation of superoxide metabolic process	4/303	36/17811	0.00315003	0.00315003	0.0487542	ENSRNOG00000019728/ENSRNOG00000009096/ENSRNOG00000022669/ENSRNOG00000002802	4
GO:0032944	BP	GO:0032944	regulation of mononuclear cell proliferation	11/303	245/17811	0.00327099	0.00327099	0.0496913	ENSRNOG00000049491/ENSRNOG00000017469/ENSRNOG00000000521/ENSRNOG00000010645/ENSRNOG00000051002/ENSRNOG00000016995/ENSRNOG00000033215/ENSRNOG00000027811/ENSRNOG00000000451/ENSRNOG00000020196/ENSRNOG00000056001	11
GO:0010878	BP	GO:0010878	cholesterol storage	3/303	18/17811	0.00329124	0.00329124	0.0496913	ENSRNOG00000008839/ENSRNOG00000012181/ENSRNOG00000015519	3
GO:0043312	BP	GO:0043312	neutrophil degranulation	3/303	18/17811	0.00329124	0.00329124	0.0496913	ENSRNOG00000012172/ENSRNOG00000019728/ENSRNOG00000022669	3
GO:0090660	BP	GO:0090660	cerebrospinal fluid circulation	3/303	18/17811	0.00329124	0.00329124	0.0496913	ENSRNOG00000004171/ENSRNOG00000025787/ENSRNOG00000036585	3
GO:1902563	BP	GO:1902563	regulation of neutrophil activation	3/303	18/17811	0.00329124	0.00329124	0.0496913	ENSRNOG00000012172/ENSRNOG00000019728/ENSRNOG00000022669	3
GO:0003018	BP	GO:0003018	vascular process in circulatory system	11/303	246/17811	0.00337369	0.00337369	0.0506876	ENSRNOG00000014361/ENSRNOG00000017484/ENSRNOG00000020679/ENSRNOG00000021256/ENSRNOG00000003869/ENSRNOG00000013717/ENSRNOG00000050647/ENSRNOG00000045654/ENSRNOG00000012972/ENSRNOG00000009106/ENSRNOG00000013704	11
GO:1990868	BP	GO:1990868	response to chemokine	6/303	86/17811	0.00347283	0.00347283	0.0516084	ENSRNOG00000014361/ENSRNOG00000018509/ENSRNOG00000024899/ENSRNOG00000002802/ENSRNOG00000029768/ENSRNOG00000028043	6
GO:1990869	BP	GO:1990869	cellular response to chemokine	6/303	86/17811	0.00347283	0.00347283	0.0516084	ENSRNOG00000014361/ENSRNOG00000018509/ENSRNOG00000024899/ENSRNOG00000002802/ENSRNOG00000029768/ENSRNOG00000028043	6
GO:0045589	BP	GO:0045589	regulation of regulatory T cell differentiation	4/303	37/17811	0.00348524	0.00348524	0.0516084	ENSRNOG00000002568/ENSRNOG00000009705/ENSRNOG00000033215/ENSRNOG00000027811	4
GO:1902105	BP	GO:1902105	regulation of leukocyte differentiation	13/303	322/17811	0.00361685	0.00361685	0.053301	ENSRNOG00000002568/ENSRNOG00000030386/ENSRNOG00000017469/ENSRNOG00000019728/ENSRNOG00000012804/ENSRNOG00000047864/ENSRNOG00000020836/ENSRNOG00000009705/ENSRNOG00000016995/ENSRNOG00000033215/ENSRNOG00000027811/ENSRNOG00000000451/ENSRNOG00000058422	13
GO:0071402	BP	GO:0071402	cellular response to lipoprotein particle stimulus	4/303	38/17811	0.00384389	0.00384389	0.0561062	ENSRNOG00000011800/ENSRNOG00000008839/ENSRNOG00000012181/ENSRNOG00000015519	4
GO:0060192	BP	GO:0060192	negative regulation of lipase activity	3/303	19/17811	0.00385958	0.00385958	0.0561062	ENSRNOG00000017469/ENSRNOG00000060949/ENSRNOG00000007545	3
GO:0051251	BP	GO:0051251	positive regulation of lymphocyte activation	12/303	287/17811	0.00386185	0.00386185	0.0561062	ENSRNOG00000002568/ENSRNOG00000049491/ENSRNOG00000017469/ENSRNOG00000000521/ENSRNOG00000006604/ENSRNOG00000047864/ENSRNOG00000051002/ENSRNOG00000009705/ENSRNOG00000016995/ENSRNOG00000033215/ENSRNOG00000027811/ENSRNOG00000000451	12
GO:0071356	BP	GO:0071356	cellular response to tumor necrosis factor	11/303	251/17811	0.00392667	0.00392667	0.05678	ENSRNOG00000030386/ENSRNOG00000014361/ENSRNOG00000008837/ENSRNOG00000020679/ENSRNOG00000013102/ENSRNOG00000010918/ENSRNOG00000050647/ENSRNOG00000053272/ENSRNOG00000007081/ENSRNOG00000045654/ENSRNOG00000029768	11
GO:0002253	BP	GO:0002253	activation of immune response	12/303	288/17811	0.00397016	0.00397016	0.0571407	ENSRNOG00000009342/ENSRNOG00000012749/ENSRNOG00000012807/ENSRNOG00000006604/ENSRNOG00000012804/ENSRNOG00000010645/ENSRNOG00000009705/ENSRNOG00000024115/ENSRNOG00000016995/ENSRNOG00000033215/ENSRNOG00000027811/ENSRNOG00000061379	12
GO:0008037	BP	GO:0008037	cell recognition	8/303	149/17811	0.00402623	0.00402623	0.0576781	ENSRNOG00000009342/ENSRNOG00000008223/ENSRNOG00000010645/ENSRNOG00000050647/ENSRNOG00000045654/ENSRNOG00000011438/ENSRNOG00000052613/ENSRNOG00000056001	8
GO:2000116	BP	GO:2000116	regulation of cysteine-type endopeptidase activity	11/303	253/17811	0.00416717	0.00416717	0.0589858	ENSRNOG00000011800/ENSRNOG00000014064/ENSRNOG00000011994/ENSRNOG00000008839/ENSRNOG00000050647/ENSRNOG00000007081/ENSRNOG00000045654/ENSRNOG00000009705/ENSRNOG00000011557/ENSRNOG00000015880/ENSRNOG00000011483	11
GO:0035296	BP	GO:0035296	regulation of tube diameter	9/303	183/17811	0.00418679	0.00418679	0.0589858	ENSRNOG00000014361/ENSRNOG00000017484/ENSRNOG00000020679/ENSRNOG00000021256/ENSRNOG00000003869/ENSRNOG00000050647/ENSRNOG00000045654/ENSRNOG00000012972/ENSRNOG00000013704	9
GO:0097746	BP	GO:0097746	blood vessel diameter maintenance	9/303	183/17811	0.00418679	0.00418679	0.0589858	ENSRNOG00000014361/ENSRNOG00000017484/ENSRNOG00000020679/ENSRNOG00000021256/ENSRNOG00000003869/ENSRNOG00000050647/ENSRNOG00000045654/ENSRNOG00000012972/ENSRNOG00000013704	9
GO:0001818	BP	GO:0001818	negative regulation of cytokine production	12/303	290/17811	0.00419412	0.00419412	0.0589858	ENSRNOG00000017469/ENSRNOG00000018509/ENSRNOG00000008839/ENSRNOG00000010549/ENSRNOG00000022455/ENSRNOG00000016581/ENSRNOG00000060237/ENSRNOG00000033215/ENSRNOG00000027811/ENSRNOG00000020196/ENSRNOG00000009907/ENSRNOG00000056001	12
GO:0002444	BP	GO:0002444	myeloid leukocyte mediated immunity	7/303	119/17811	0.00425977	0.00425977	0.0593669	ENSRNOG00000012172/ENSRNOG00000007439/ENSRNOG00000019728/ENSRNOG00000018509/ENSRNOG00000022669/ENSRNOG00000002802/ENSRNOG00000022859	7
GO:0042310	BP	GO:0042310	vasoconstriction	7/303	119/17811	0.00425977	0.00425977	0.0593669	ENSRNOG00000014361/ENSRNOG00000017484/ENSRNOG00000020679/ENSRNOG00000021256/ENSRNOG00000050647/ENSRNOG00000045654/ENSRNOG00000012972	7
GO:0034113	BP	GO:0034113	heterotypic cell-cell adhesion	5/303	63/17811	0.0043309	0.0043309	0.0596512	ENSRNOG00000019728/ENSRNOG00000011994/ENSRNOG00000006604/ENSRNOG00000009705/ENSRNOG00000015821	5
GO:0035150	BP	GO:0035150	regulation of tube size	9/303	184/17811	0.00433827	0.00433827	0.0596512	ENSRNOG00000014361/ENSRNOG00000017484/ENSRNOG00000020679/ENSRNOG00000021256/ENSRNOG00000003869/ENSRNOG00000050647/ENSRNOG00000045654/ENSRNOG00000012972/ENSRNOG00000013704	9
GO:0051592	BP	GO:0051592	response to calcium ion	9/303	184/17811	0.00433827	0.00433827	0.0596512	ENSRNOG00000021201/ENSRNOG00000014361/ENSRNOG00000017136/ENSRNOG00000060237/ENSRNOG00000005695/ENSRNOG00000015860/ENSRNOG00000033680/ENSRNOG00000015880/ENSRNOG00000006226	9
GO:0090594	BP	GO:0090594	inflammatory response to wounding	3/303	20/17811	0.00448408	0.00448408	0.0609759	ENSRNOG00000008839/ENSRNOG00000018715/ENSRNOG00000012972	3
GO:1902107	BP	GO:1902107	positive regulation of leukocyte differentiation	9/303	185/17811	0.004494	0.004494	0.0609759	ENSRNOG00000002568/ENSRNOG00000017469/ENSRNOG00000019728/ENSRNOG00000047864/ENSRNOG00000009705/ENSRNOG00000016995/ENSRNOG00000033215/ENSRNOG00000027811/ENSRNOG00000000451	9
GO:1903708	BP	GO:1903708	positive regulation of hemopoiesis	9/303	185/17811	0.004494	0.004494	0.0609759	ENSRNOG00000002568/ENSRNOG00000017469/ENSRNOG00000019728/ENSRNOG00000047864/ENSRNOG00000009705/ENSRNOG00000016995/ENSRNOG00000033215/ENSRNOG00000027811/ENSRNOG00000000451	9
GO:0033189	BP	GO:0033189	response to vitamin A	4/303	40/17811	0.0046345	0.0046345	0.0625702	ENSRNOG00000008839/ENSRNOG00000011438/ENSRNOG00000003244/ENSRNOG00000010761	4
GO:0002366	BP	GO:0002366	leukocyte activation involved in immune response	12/303	294/17811	0.00467245	0.00467245	0.0625702	ENSRNOG00000012172/ENSRNOG00000049491/ENSRNOG00000007439/ENSRNOG00000017469/ENSRNOG00000019728/ENSRNOG00000020679/ENSRNOG00000018509/ENSRNOG00000010645/ENSRNOG00000051002/ENSRNOG00000020836/ENSRNOG00000022669/ENSRNOG00000033215	12
GO:0060541	BP	GO:0060541	respiratory system development	12/303	294/17811	0.00467245	0.00467245	0.0625702	ENSRNOG00000001312/ENSRNOG00000014064/ENSRNOG00000008837/ENSRNOG00000009425/ENSRNOG00000017178/ENSRNOG00000005861/ENSRNOG00000015590/ENSRNOG00000050057/ENSRNOG00000010918/ENSRNOG00000053272/ENSRNOG00000005695/ENSRNOG00000056001	12
GO:0050680	BP	GO:0050680	negative regulation of epithelial cell proliferation	8/303	153/17811	0.00472086	0.00472086	0.0629448	ENSRNOG00000057713/ENSRNOG00000013825/ENSRNOG00000008839/ENSRNOG00000015904/ENSRNOG00000006735/ENSRNOG00000007081/ENSRNOG00000012972/ENSRNOG00000019584	8
GO:0046209	BP	GO:0046209	nitric oxide metabolic process	6/303	92/17811	0.00484126	0.00484126	0.0642719	ENSRNOG00000008837/ENSRNOG00000020679/ENSRNOG00000018509/ENSRNOG00000010549/ENSRNOG00000009907/ENSRNOG00000013704	6
GO:0002791	BP	GO:0002791	regulation of peptide secretion	11/303	259/17811	0.00495983	0.00495983	0.0655635	ENSRNOG00000008839/ENSRNOG00000018797/ENSRNOG00000008223/ENSRNOG00000023664/ENSRNOG00000043249/ENSRNOG00000012972/ENSRNOG00000060237/ENSRNOG00000015860/ENSRNOG00000011557/ENSRNOG00000033215/ENSRNOG00000011483	11
GO:0045066	BP	GO:0045066	regulatory T cell differentiation	4/303	41/17811	0.00506792	0.00506792	0.0667059	ENSRNOG00000002568/ENSRNOG00000009705/ENSRNOG00000033215/ENSRNOG00000027811	4
GO:2001056	BP	GO:2001056	positive regulation of cysteine-type endopeptidase activity	8/303	155/17811	0.00510093	0.00510093	0.0668548	ENSRNOG00000011800/ENSRNOG00000014064/ENSRNOG00000011994/ENSRNOG00000008839/ENSRNOG00000007081/ENSRNOG00000009705/ENSRNOG00000011557/ENSRNOG00000011483	8
GO:0045591	BP	GO:0045591	positive regulation of regulatory T cell differentiation	3/303	21/17811	0.00516626	0.00516626	0.067424	ENSRNOG00000002568/ENSRNOG00000033215/ENSRNOG00000027811	3
GO:0090087	BP	GO:0090087	regulation of peptide transport	11/303	261/17811	0.00524909	0.00524909	0.068216	ENSRNOG00000008839/ENSRNOG00000018797/ENSRNOG00000008223/ENSRNOG00000023664/ENSRNOG00000043249/ENSRNOG00000012972/ENSRNOG00000060237/ENSRNOG00000015860/ENSRNOG00000011557/ENSRNOG00000033215/ENSRNOG00000011483	11
GO:0031670	BP	GO:0031670	cellular response to nutrient	5/303	66/17811	0.00528459	0.00528459	0.0683888	ENSRNOG00000008839/ENSRNOG00000012181/ENSRNOG00000006735/ENSRNOG00000003244/ENSRNOG00000022859	5
GO:0002263	BP	GO:0002263	cell activation involved in immune response	12/303	299/17811	0.00533073	0.00533073	0.0686973	ENSRNOG00000012172/ENSRNOG00000049491/ENSRNOG00000007439/ENSRNOG00000017469/ENSRNOG00000019728/ENSRNOG00000020679/ENSRNOG00000018509/ENSRNOG00000010645/ENSRNOG00000051002/ENSRNOG00000020836/ENSRNOG00000022669/ENSRNOG00000033215	12
GO:2001057	BP	GO:2001057	reactive nitrogen species metabolic process	6/303	94/17811	0.00537501	0.00537501	0.0689793	ENSRNOG00000008837/ENSRNOG00000020679/ENSRNOG00000018509/ENSRNOG00000010549/ENSRNOG00000009907/ENSRNOG00000013704	6
GO:0043281	BP	GO:0043281	regulation of cysteine-type endopeptidase activity involved in apoptotic process	10/303	226/17811	0.00547102	0.00547102	0.0696998	ENSRNOG00000011800/ENSRNOG00000014064/ENSRNOG00000008839/ENSRNOG00000050647/ENSRNOG00000007081/ENSRNOG00000045654/ENSRNOG00000009705/ENSRNOG00000011557/ENSRNOG00000015880/ENSRNOG00000011483	10
GO:0050878	BP	GO:0050878	regulation of body fluid levels	15/303	418/17811	0.00549904	0.00549904	0.0696998	ENSRNOG00000001312/ENSRNOG00000011800/ENSRNOG00000019414/ENSRNOG00000002664/ENSRNOG00000014361/ENSRNOG00000004687/ENSRNOG00000017484/ENSRNOG00000024707/ENSRNOG00000008965/ENSRNOG00000004411/ENSRNOG00000019368/ENSRNOG00000013102/ENSRNOG00000007081/ENSRNOG00000060949/ENSRNOG00000011483	15
GO:1901654	BP	GO:1901654	response to ketone	15/303	418/17811	0.00549904	0.00549904	0.0696998	ENSRNOG00000002568/ENSRNOG00000021201/ENSRNOG00000014361/ENSRNOG00000008837/ENSRNOG00000020679/ENSRNOG00000000521/ENSRNOG00000008839/ENSRNOG00000010549/ENSRNOG00000019368/ENSRNOG00000010918/ENSRNOG00000052564/ENSRNOG00000023664/ENSRNOG00000033215/ENSRNOG00000052613/ENSRNOG00000013704	15
GO:2001244	BP	GO:2001244	positive regulation of intrinsic apoptotic signaling pathway	5/303	67/17811	0.00563304	0.00563304	0.0708981	ENSRNOG00000024707/ENSRNOG00000023366/ENSRNOG00000009705/ENSRNOG00000011557/ENSRNOG00000011483	5
GO:0008217	BP	GO:0008217	regulation of blood pressure	10/303	227/17811	0.00563962	0.00563962	0.0708981	ENSRNOG00000002664/ENSRNOG00000014361/ENSRNOG00000017484/ENSRNOG00000031665/ENSRNOG00000021256/ENSRNOG00000008839/ENSRNOG00000019368/ENSRNOG00000008223/ENSRNOG00000017286/ENSRNOG00000019342	10
GO:0051348	BP	GO:0051348	negative regulation of transferase activity	11/303	264/17811	0.00570783	0.00570783	0.0714638	ENSRNOG00000019822/ENSRNOG00000024707/ENSRNOG00000000521/ENSRNOG00000008839/ENSRNOG00000006604/ENSRNOG00000047439/ENSRNOG00000011518/ENSRNOG00000018740/ENSRNOG00000008412/ENSRNOG00000006735/ENSRNOG00000027811	11
GO:0002486	BP	GO:0002486	antigen processing and presentation of endogenous peptide antigen via MHC class I via ER pathway, TAP-independent	3/303	22/17811	0.00590753	0.00590753	0.0736647	ENSRNOG00000039744/ENSRNOG00000032596/ENSRNOG00000029386	3
GO:0071384	BP	GO:0071384	cellular response to corticosteroid stimulus	7/303	128/17811	0.00632192	0.00632192	0.0785142	ENSRNOG00000014361/ENSRNOG00000008837/ENSRNOG00000017469/ENSRNOG00000020679/ENSRNOG00000019368/ENSRNOG00000018740/ENSRNOG00000000451	7
GO:0061045	BP	GO:0061045	negative regulation of wound healing	5/303	69/17811	0.00637801	0.00637801	0.0788927	ENSRNOG00000001312/ENSRNOG00000004687/ENSRNOG00000004411/ENSRNOG00000015904/ENSRNOG00000012972	5
GO:0050856	BP	GO:0050856	regulation of T cell receptor signaling pathway	4/303	44/17811	0.00652898	0.00652898	0.0799114	ENSRNOG00000006604/ENSRNOG00000010645/ENSRNOG00000009705/ENSRNOG00000027811	4
GO:0055081	BP	GO:0055081	anion homeostasis	4/303	44/17811	0.00652898	0.00652898	0.0799114	ENSRNOG00000017766/ENSRNOG00000009620/ENSRNOG00000004626/ENSRNOG00000013704	4
GO:0031349	BP	GO:0031349	positive regulation of defense response	11/303	269/17811	0.00654208	0.00654208	0.0799114	ENSRNOG00000012172/ENSRNOG00000009342/ENSRNOG00000017414/ENSRNOG00000012181/ENSRNOG00000010918/ENSRNOG00000008223/ENSRNOG00000009106/ENSRNOG00000011557/ENSRNOG00000002802/ENSRNOG00000009907/ENSRNOG00000011483	11
GO:0006690	BP	GO:0006690	icosanoid metabolic process	7/303	129/17811	0.00659009	0.00659009	0.0799114	ENSRNOG00000014361/ENSRNOG00000017469/ENSRNOG00000020743/ENSRNOG00000012972/ENSRNOG00000033680/ENSRNOG00000003244/ENSRNOG00000015880	7
GO:0061041	BP	GO:0061041	regulation of wound healing	7/303	129/17811	0.00659009	0.00659009	0.0799114	ENSRNOG00000001312/ENSRNOG00000017469/ENSRNOG00000004687/ENSRNOG00000004411/ENSRNOG00000015904/ENSRNOG00000012972/ENSRNOG00000011483	7
GO:0001935	BP	GO:0001935	endothelial cell proliferation	8/303	162/17811	0.00661795	0.00661795	0.0799345	ENSRNOG00000011800/ENSRNOG00000057713/ENSRNOG00000008839/ENSRNOG00000013717/ENSRNOG00000007081/ENSRNOG00000049918/ENSRNOG00000012972/ENSRNOG00000019584	8
GO:0070661	BP	GO:0070661	leukocyte proliferation	13/303	347/17811	0.00669805	0.00669805	0.0805708	ENSRNOG00000049491/ENSRNOG00000017469/ENSRNOG00000019728/ENSRNOG00000000521/ENSRNOG00000010645/ENSRNOG00000051002/ENSRNOG00000016995/ENSRNOG00000033215/ENSRNOG00000029768/ENSRNOG00000027811/ENSRNOG00000000451/ENSRNOG00000020196/ENSRNOG00000056001	13
GO:0051249	BP	GO:0051249	regulation of lymphocyte activation	16/303	469/17811	0.00675331	0.00675331	0.0805708	ENSRNOG00000002568/ENSRNOG00000049491/ENSRNOG00000017469/ENSRNOG00000000521/ENSRNOG00000006604/ENSRNOG00000010645/ENSRNOG00000047864/ENSRNOG00000051002/ENSRNOG00000020836/ENSRNOG00000009705/ENSRNOG00000016995/ENSRNOG00000033215/ENSRNOG00000027811/ENSRNOG00000000451/ENSRNOG00000020196/ENSRNOG00000056001	16
GO:0046635	BP	GO:0046635	positive regulation of alpha-beta T cell activation	5/303	70/17811	0.00677527	0.00677527	0.0805708	ENSRNOG00000002568/ENSRNOG00000017469/ENSRNOG00000016995/ENSRNOG00000033215/ENSRNOG00000027811	5
GO:0071677	BP	GO:0071677	positive regulation of mononuclear cell migration	5/303	70/17811	0.00677527	0.00677527	0.0805708	ENSRNOG00000012172/ENSRNOG00000018509/ENSRNOG00000024899/ENSRNOG00000010645/ENSRNOG00000037814	5
GO:0071560	BP	GO:0071560	cellular response to transforming growth factor beta stimulus	11/303	271/17811	0.0069014	0.0069014	0.081755	ENSRNOG00000001312/ENSRNOG00000012172/ENSRNOG00000057713/ENSRNOG00000014361/ENSRNOG00000018509/ENSRNOG00000008839/ENSRNOG00000050647/ENSRNOG00000006735/ENSRNOG00000045654/ENSRNOG00000049918/ENSRNOG00000048782	11
GO:0071216	BP	GO:0071216	cellular response to biotic stimulus	13/303	349/17811	0.0070146	0.0070146	0.0825562	ENSRNOG00000012172/ENSRNOG00000021201/ENSRNOG00000008837/ENSRNOG00000020679/ENSRNOG00000018509/ENSRNOG00000010549/ENSRNOG00000013102/ENSRNOG00000024899/ENSRNOG00000013717/ENSRNOG00000002802/ENSRNOG00000003244/ENSRNOG00000022859/ENSRNOG00000028043	13
GO:0050678	BP	GO:0050678	regulation of epithelial cell proliferation	14/303	389/17811	0.00702264	0.00702264	0.0825562	ENSRNOG00000011800/ENSRNOG00000057713/ENSRNOG00000013825/ENSRNOG00000009425/ENSRNOG00000008839/ENSRNOG00000015904/ENSRNOG00000007740/ENSRNOG00000013717/ENSRNOG00000006735/ENSRNOG00000007081/ENSRNOG00000049918/ENSRNOG00000012972/ENSRNOG00000019584/ENSRNOG00000048782	14
GO:0097305	BP	GO:0097305	response to alcohol	16/303	472/17811	0.00715981	0.00715981	0.0835613	ENSRNOG00000012172/ENSRNOG00000030386/ENSRNOG00000020679/ENSRNOG00000000521/ENSRNOG00000008839/ENSRNOG00000010549/ENSRNOG00000019368/ENSRNOG00000015519/ENSRNOG00000018740/ENSRNOG00000008223/ENSRNOG00000052564/ENSRNOG00000050647/ENSRNOG00000045654/ENSRNOG00000060237/ENSRNOG00000011557/ENSRNOG00000011483	16
GO:0045619	BP	GO:0045619	regulation of lymphocyte differentiation	9/303	199/17811	0.00716512	0.00716512	0.0835613	ENSRNOG00000002568/ENSRNOG00000017469/ENSRNOG00000047864/ENSRNOG00000020836/ENSRNOG00000009705/ENSRNOG00000016995/ENSRNOG00000033215/ENSRNOG00000027811/ENSRNOG00000000451	9
GO:0046637	BP	GO:0046637	regulation of alpha-beta T cell differentiation	5/303	71/17811	0.00718953	0.00718953	0.0835613	ENSRNOG00000002568/ENSRNOG00000017469/ENSRNOG00000016995/ENSRNOG00000033215/ENSRNOG00000027811	5
GO:0042116	BP	GO:0042116	macrophage activation	6/303	100/17811	0.00723472	0.00723472	0.0837704	ENSRNOG00000019728/ENSRNOG00000012807/ENSRNOG00000018509/ENSRNOG00000008839/ENSRNOG00000010918/ENSRNOG00000009907	6
GO:0010875	BP	GO:0010875	positive regulation of cholesterol efflux	3/303	24/17811	0.00757237	0.00757237	0.0862031	ENSRNOG00000008839/ENSRNOG00000015519/ENSRNOG00000050057	3
GO:0071732	BP	GO:0071732	cellular response to nitric oxide	3/303	24/17811	0.00757237	0.00757237	0.0862031	ENSRNOG00000011438/ENSRNOG00000015880/ENSRNOG00000010761	3
GO:0071222	BP	GO:0071222	cellular response to lipopolysaccharide	12/303	313/17811	0.0075732	0.0075732	0.0862031	ENSRNOG00000012172/ENSRNOG00000008837/ENSRNOG00000020679/ENSRNOG00000018509/ENSRNOG00000010549/ENSRNOG00000013102/ENSRNOG00000024899/ENSRNOG00000013717/ENSRNOG00000002802/ENSRNOG00000003244/ENSRNOG00000022859/ENSRNOG00000028043	12
GO:0002690	BP	GO:0002690	positive regulation of leukocyte chemotaxis	6/303	101/17811	0.00758476	0.00758476	0.0862031	ENSRNOG00000012172/ENSRNOG00000014361/ENSRNOG00000018509/ENSRNOG00000024899/ENSRNOG00000037814/ENSRNOG00000022859	6
GO:0070664	BP	GO:0070664	negative regulation of leukocyte proliferation	6/303	101/17811	0.00758476	0.00758476	0.0862031	ENSRNOG00000033215/ENSRNOG00000029768/ENSRNOG00000027811/ENSRNOG00000000451/ENSRNOG00000020196/ENSRNOG00000056001	6
GO:0048246	BP	GO:0048246	macrophage chemotaxis	4/303	46/17811	0.00764368	0.00764368	0.0865534	ENSRNOG00000018509/ENSRNOG00000010645/ENSRNOG00000037814/ENSRNOG00000022859	4
GO:0002706	BP	GO:0002706	regulation of lymphocyte mediated immunity	9/303	202/17811	0.00786939	0.00786939	0.0887828	ENSRNOG00000003522/ENSRNOG00000039744/ENSRNOG00000050647/ENSRNOG00000000455/ENSRNOG00000045654/ENSRNOG00000032596/ENSRNOG00000033215/ENSRNOG00000027811/ENSRNOG00000029386	9
GO:0007368	BP	GO:0007368	determination of left/right symmetry	7/303	134/17811	0.00805965	0.00805965	0.0900864	ENSRNOG00000024523/ENSRNOG00000018631/ENSRNOG00000015590/ENSRNOG00000037718/ENSRNOG00000024905/ENSRNOG00000013734/ENSRNOG00000010152	7
GO:0034612	BP	GO:0034612	response to tumor necrosis factor	11/303	277/17811	0.00807268	0.00807268	0.0900864	ENSRNOG00000030386/ENSRNOG00000014361/ENSRNOG00000008837/ENSRNOG00000020679/ENSRNOG00000013102/ENSRNOG00000010918/ENSRNOG00000050647/ENSRNOG00000053272/ENSRNOG00000007081/ENSRNOG00000045654/ENSRNOG00000029768	11
GO:0071559	BP	GO:0071559	response to transforming growth factor beta	11/303	277/17811	0.00807268	0.00807268	0.0900864	ENSRNOG00000001312/ENSRNOG00000012172/ENSRNOG00000057713/ENSRNOG00000014361/ENSRNOG00000018509/ENSRNOG00000008839/ENSRNOG00000050647/ENSRNOG00000006735/ENSRNOG00000045654/ENSRNOG00000049918/ENSRNOG00000048782	11
GO:0002285	BP	GO:0002285	lymphocyte activation involved in immune response	9/303	203/17811	0.0081155	0.0081155	0.0902373	ENSRNOG00000012172/ENSRNOG00000049491/ENSRNOG00000007439/ENSRNOG00000017469/ENSRNOG00000020679/ENSRNOG00000010645/ENSRNOG00000051002/ENSRNOG00000020836/ENSRNOG00000033215	9
GO:0010469	BP	GO:0010469	regulation of signaling receptor activity	8/303	169/17811	0.00845441	0.00845441	0.0928286	ENSRNOG00000014361/ENSRNOG00000031665/ENSRNOG00000008839/ENSRNOG00000006729/ENSRNOG00000008412/ENSRNOG00000006086/ENSRNOG00000027811/ENSRNOG00000006226	8
GO:0002283	BP	GO:0002283	neutrophil activation involved in immune response	3/303	25/17811	0.00849815	0.00849815	0.0928286	ENSRNOG00000012172/ENSRNOG00000019728/ENSRNOG00000022669	3
GO:0050860	BP	GO:0050860	negative regulation of T cell receptor signaling pathway	3/303	25/17811	0.00849815	0.00849815	0.0928286	ENSRNOG00000006604/ENSRNOG00000010645/ENSRNOG00000027811	3
GO:1904893	BP	GO:1904893	negative regulation of receptor signaling pathway via STAT	3/303	25/17811	0.00849815	0.00849815	0.0928286	ENSRNOG00000002568/ENSRNOG00000008839/ENSRNOG00000008965	3
GO:0051346	BP	GO:0051346	negative regulation of hydrolase activity	14/303	398/17811	0.00849924	0.00849924	0.0928286	ENSRNOG00000017469/ENSRNOG00000002396/ENSRNOG00000023366/ENSRNOG00000015904/ENSRNOG00000050647/ENSRNOG00000023664/ENSRNOG00000016581/ENSRNOG00000060949/ENSRNOG00000045654/ENSRNOG00000007545/ENSRNOG00000032728/ENSRNOG00000015880/ENSRNOG00000050110/ENSRNOG00000033929	14
GO:0045428	BP	GO:0045428	regulation of nitric oxide biosynthetic process	5/303	74/17811	0.00853785	0.00853785	0.0929208	ENSRNOG00000008837/ENSRNOG00000020679/ENSRNOG00000018509/ENSRNOG00000010549/ENSRNOG00000009907	5
GO:0043280	BP	GO:0043280	positive regulation of cysteine-type endopeptidase activity involved in apoptotic process	7/303	136/17811	0.0087104	0.0087104	0.0944106	ENSRNOG00000011800/ENSRNOG00000014064/ENSRNOG00000008839/ENSRNOG00000007081/ENSRNOG00000009705/ENSRNOG00000011557/ENSRNOG00000011483	7
GO:0046651	BP	GO:0046651	lymphocyte proliferation	12/303	319/17811	0.00873604	0.00873604	0.0944106	ENSRNOG00000049491/ENSRNOG00000017469/ENSRNOG00000019728/ENSRNOG00000000521/ENSRNOG00000010645/ENSRNOG00000051002/ENSRNOG00000016995/ENSRNOG00000033215/ENSRNOG00000027811/ENSRNOG00000000451/ENSRNOG00000020196/ENSRNOG00000056001	12
GO:0006469	BP	GO:0006469	negative regulation of protein kinase activity	9/303	207/17811	0.00915897	0.00915897	0.0983254	ENSRNOG00000019822/ENSRNOG00000024707/ENSRNOG00000000521/ENSRNOG00000008839/ENSRNOG00000006604/ENSRNOG00000011518/ENSRNOG00000008412/ENSRNOG00000006735/ENSRNOG00000027811	9
GO:0050730	BP	GO:0050730	regulation of peptidyl-tyrosine phosphorylation	11/303	282/17811	0.00916214	0.00916214	0.0983254	ENSRNOG00000001312/ENSRNOG00000002568/ENSRNOG00000057713/ENSRNOG00000018962/ENSRNOG00000009425/ENSRNOG00000020679/ENSRNOG00000006604/ENSRNOG00000013717/ENSRNOG00000008412/ENSRNOG00000009705/ENSRNOG00000027811	11
GO:0005930	CC	GO:0005930	axoneme	24/322	130/18201	6.28908e-18	6.28908e-18	1.3866e-15	ENSRNOG00000024523/ENSRNOG00000014064/ENSRNOG00000017975/ENSRNOG00000017178/ENSRNOG00000004171/ENSRNOG00000007046/ENSRNOG00000037196/ENSRNOG00000015590/ENSRNOG00000037718/ENSRNOG00000036648/ENSRNOG00000049696/ENSRNOG00000014893/ENSRNOG00000024905/ENSRNOG00000059865/ENSRNOG00000009061/ENSRNOG00000025787/ENSRNOG00000006575/ENSRNOG00000024957/ENSRNOG00000013734/ENSRNOG00000060984/ENSRNOG00000012761/…	24
GO:0097014	CC	GO:0097014	ciliary plasm	24/322	132/18201	9.11608e-18	9.11608e-18	1.3866e-15	ENSRNOG00000024523/ENSRNOG00000014064/ENSRNOG00000017975/ENSRNOG00000017178/ENSRNOG00000004171/ENSRNOG00000007046/ENSRNOG00000037196/ENSRNOG00000015590/ENSRNOG00000037718/ENSRNOG00000036648/ENSRNOG00000049696/ENSRNOG00000014893/ENSRNOG00000024905/ENSRNOG00000059865/ENSRNOG00000009061/ENSRNOG00000025787/ENSRNOG00000006575/ENSRNOG00000024957/ENSRNOG00000013734/ENSRNOG00000060984/ENSRNOG00000012761/…	24
GO:0031514	CC	GO:0031514	motile cilium	24/322	224/18201	1.77096e-12	1.77096e-12	1.79582e-10	ENSRNOG00000024523/ENSRNOG00000000499/ENSRNOG00000011033/ENSRNOG00000014064/ENSRNOG00000017469/ENSRNOG00000017975/ENSRNOG00000004171/ENSRNOG00000014973/ENSRNOG00000012301/ENSRNOG00000007046/ENSRNOG00000018792/ENSRNOG00000018631/ENSRNOG00000019368/ENSRNOG00000037718/ENSRNOG00000002120/ENSRNOG00000024905/ENSRNOG00000009061/ENSRNOG00000025787/ENSRNOG00000001342/ENSRNOG00000024957/ENSRNOG00000013734/…	24
GO:0032838	CC	GO:0032838	plasma membrane bounded cell projection cytoplasm	24/322	241/18201	8.57968e-12	8.57968e-12	6.52508e-10	ENSRNOG00000024523/ENSRNOG00000014064/ENSRNOG00000017975/ENSRNOG00000017178/ENSRNOG00000004171/ENSRNOG00000007046/ENSRNOG00000037196/ENSRNOG00000015590/ENSRNOG00000037718/ENSRNOG00000036648/ENSRNOG00000049696/ENSRNOG00000014893/ENSRNOG00000024905/ENSRNOG00000059865/ENSRNOG00000009061/ENSRNOG00000025787/ENSRNOG00000006575/ENSRNOG00000024957/ENSRNOG00000013734/ENSRNOG00000060984/ENSRNOG00000012761/…	24
GO:0005858	CC	GO:0005858	axonemal dynein complex	9/322	24/18201	1.57245e-10	1.57245e-10	9.56709e-09	ENSRNOG00000024523/ENSRNOG00000004171/ENSRNOG00000007046/ENSRNOG00000014893/ENSRNOG00000024905/ENSRNOG00000059865/ENSRNOG00000013734/ENSRNOG00000060984/ENSRNOG00000015581	9
GO:0099568	CC	GO:0099568	cytoplasmic region	24/322	282/18201	2.31217e-10	2.31217e-10	1.17231e-08	ENSRNOG00000024523/ENSRNOG00000014064/ENSRNOG00000017975/ENSRNOG00000017178/ENSRNOG00000004171/ENSRNOG00000007046/ENSRNOG00000037196/ENSRNOG00000015590/ENSRNOG00000037718/ENSRNOG00000036648/ENSRNOG00000049696/ENSRNOG00000014893/ENSRNOG00000024905/ENSRNOG00000059865/ENSRNOG00000009061/ENSRNOG00000025787/ENSRNOG00000006575/ENSRNOG00000024957/ENSRNOG00000013734/ENSRNOG00000060984/ENSRNOG00000012761/…	24
GO:0097729	CC	GO:0097729	9+2 motile cilium	18/322	163/18201	6.87739e-10	6.87739e-10	2.98882e-08	ENSRNOG00000024523/ENSRNOG00000000499/ENSRNOG00000014064/ENSRNOG00000017975/ENSRNOG00000004171/ENSRNOG00000007046/ENSRNOG00000018792/ENSRNOG00000018631/ENSRNOG00000019368/ENSRNOG00000037718/ENSRNOG00000002120/ENSRNOG00000025787/ENSRNOG00000001342/ENSRNOG00000024957/ENSRNOG00000013734/ENSRNOG00000012761/ENSRNOG00000036585/ENSRNOG00000012697	18
GO:0030286	CC	GO:0030286	dynein complex	11/322	55/18201	2.68021e-09	2.68021e-09	1.01918e-07	ENSRNOG00000024523/ENSRNOG00000004171/ENSRNOG00000007046/ENSRNOG00000014893/ENSRNOG00000024905/ENSRNOG00000059865/ENSRNOG00000024957/ENSRNOG00000013734/ENSRNOG00000060984/ENSRNOG00000015581/ENSRNOG00000012450	11
GO:0009897	CC	GO:0009897	external side of plasma membrane	25/322	429/18201	2.01596e-07	2.01596e-07	6.81417e-06	ENSRNOG00000024523/ENSRNOG00000009342/ENSRNOG00000017469/ENSRNOG00000004687/ENSRNOG00000019728/ENSRNOG00000020679/ENSRNOG00000018509/ENSRNOG00000003522/ENSRNOG00000006604/ENSRNOG00000019368/ENSRNOG00000039744/ENSRNOG00000010645/ENSRNOG00000023664/ENSRNOG00000020836/ENSRNOG00000032596/ENSRNOG00000022640/ENSRNOG00000024346/ENSRNOG00000033215/ENSRNOG00000019584/ENSRNOG00000000451/ENSRNOG00000010253/…	25
GO:0036126	CC	GO:0036126	sperm flagellum	14/322	148/18201	3.87729e-07	3.87729e-07	1.17951e-05	ENSRNOG00000024523/ENSRNOG00000000499/ENSRNOG00000014064/ENSRNOG00000017975/ENSRNOG00000007046/ENSRNOG00000018792/ENSRNOG00000018631/ENSRNOG00000019368/ENSRNOG00000002120/ENSRNOG00000025787/ENSRNOG00000001342/ENSRNOG00000024957/ENSRNOG00000012761/ENSRNOG00000012697	14
GO:0042611	CC	GO:0042611	MHC protein complex	6/322	18/18201	4.5415e-07	4.5415e-07	1.25597e-05	ENSRNOG00000049491/ENSRNOG00000003522/ENSRNOG00000047864/ENSRNOG00000051002/ENSRNOG00000033215/ENSRNOG00000000451	6
GO:0042613	CC	GO:0042613	MHC class II protein complex	5/322	14/18201	2.9504e-06	2.9504e-06	7.47952e-05	ENSRNOG00000049491/ENSRNOG00000047864/ENSRNOG00000051002/ENSRNOG00000033215/ENSRNOG00000000451	5
GO:0005875	CC	GO:0005875	microtubule associated complex	12/322	149/18201	1.39643e-05	1.39643e-05	0.000326776	ENSRNOG00000024523/ENSRNOG00000004171/ENSRNOG00000007046/ENSRNOG00000014893/ENSRNOG00000024905/ENSRNOG00000059865/ENSRNOG00000024957/ENSRNOG00000013734/ENSRNOG00000060984/ENSRNOG00000015581/ENSRNOG00000008807/ENSRNOG00000012450	12
GO:0045177	CC	GO:0045177	apical part of cell	23/322	499/18201	2.99882e-05	2.99882e-05	0.000651622	ENSRNOG00000002664/ENSRNOG00000056550/ENSRNOG00000017469/ENSRNOG00000021602/ENSRNOG00000031665/ENSRNOG00000020539/ENSRNOG00000007743/ENSRNOG00000006729/ENSRNOG00000014314/ENSRNOG00000025957/ENSRNOG00000006604/ENSRNOG00000005861/ENSRNOG00000019368/ENSRNOG00000018797/ENSRNOG00000050647/ENSRNOG00000045654/ENSRNOG00000043324/ENSRNOG00000009620/ENSRNOG00000034221/ENSRNOG00000004626/ENSRNOG00000024346/…	23
GO:0036157	CC	GO:0036157	outer dynein arm	4/322	12/18201	4.2545e-05	4.2545e-05	0.000862842	ENSRNOG00000024523/ENSRNOG00000004171/ENSRNOG00000007046/ENSRNOG00000013734	4
GO:0005771	CC	GO:0005771	multivesicular body	7/322	59/18201	7.87689e-05	7.87689e-05	0.00149765	ENSRNOG00000049491/ENSRNOG00000050057/ENSRNOG00000047864/ENSRNOG00000051002/ENSRNOG00000011438/ENSRNOG00000010761/ENSRNOG00000056001	7
GO:0016324	CC	GO:0016324	apical plasma membrane	19/322	396/18201	8.7701e-05	8.7701e-05	0.00156939	ENSRNOG00000002664/ENSRNOG00000017469/ENSRNOG00000021602/ENSRNOG00000031665/ENSRNOG00000020539/ENSRNOG00000006729/ENSRNOG00000014314/ENSRNOG00000006604/ENSRNOG00000019368/ENSRNOG00000018797/ENSRNOG00000050647/ENSRNOG00000045654/ENSRNOG00000043324/ENSRNOG00000009620/ENSRNOG00000034221/ENSRNOG00000004626/ENSRNOG00000024346/ENSRNOG00000015880/ENSRNOG00000013428	19
GO:0031902	CC	GO:0031902	late endosome membrane	8/322	113/18201	0.000901163	0.000901163	0.0152302	ENSRNOG00000049491/ENSRNOG00000006204/ENSRNOG00000003522/ENSRNOG00000050057/ENSRNOG00000047864/ENSRNOG00000051002/ENSRNOG00000060949/ENSRNOG00000033215	8
GO:0005581	CC	GO:0005581	collagen trimer	6/322	65/18201	0.00100566	0.00100566	0.0155283	ENSRNOG00000009342/ENSRNOG00000012749/ENSRNOG00000012807/ENSRNOG00000012804/ENSRNOG00000011438/ENSRNOG00000056001	6
GO:0001772	CC	GO:0001772	immunological synapse	5/322	44/18201	0.00103628	0.00103628	0.0155283	ENSRNOG00000020679/ENSRNOG00000010645/ENSRNOG00000009705/ENSRNOG00000016995/ENSRNOG00000033215	5
GO:0120293	CC	GO:0120293	dynein axonemal particle	3/322	12/18201	0.00107194	0.00107194	0.0155283	ENSRNOG00000024523/ENSRNOG00000021602/ENSRNOG00000024957	3
GO:0036064	CC	GO:0036064	ciliary basal body	10/322	181/18201	0.00147109	0.00147109	0.0203419	ENSRNOG00000011376/ENSRNOG00000007046/ENSRNOG00000002873/ENSRNOG00000008467/ENSRNOG00000009061/ENSRNOG00000006575/ENSRNOG00000021714/ENSRNOG00000034221/ENSRNOG00000012697/ENSRNOG00000016842	10
GO:0005770	CC	GO:0005770	late endosome	12/322	258/18201	0.00223984	0.00223984	0.0296254	ENSRNOG00000049491/ENSRNOG00000007439/ENSRNOG00000006204/ENSRNOG00000003522/ENSRNOG00000050057/ENSRNOG00000047864/ENSRNOG00000051002/ENSRNOG00000060949/ENSRNOG00000011438/ENSRNOG00000033215/ENSRNOG00000010761/ENSRNOG00000056001	12
GO:0030141	CC	GO:0030141	secretory granule	16/322	409/18201	0.00267245	0.00267245	0.0331049	ENSRNOG00000057713/ENSRNOG00000005825/ENSRNOG00000000499/ENSRNOG00000014064/ENSRNOG00000007439/ENSRNOG00000014361/ENSRNOG00000013280/ENSRNOG00000018631/ENSRNOG00000019368/ENSRNOG00000050057/ENSRNOG00000018797/ENSRNOG00000025787/ENSRNOG00000022669/ENSRNOG00000012697/ENSRNOG00000020196/ENSRNOG00000010761	16
GO:0097228	CC	GO:0097228	sperm principal piece	4/322	34/18201	0.00293382	0.00293382	0.0331049	ENSRNOG00000018792/ENSRNOG00000018631/ENSRNOG00000019368/ENSRNOG00000025787	4
GO:0045121	CC	GO:0045121	membrane raft	16/322	415/18201	0.00308266	0.00308266	0.0331049	ENSRNOG00000021438/ENSRNOG00000057713/ENSRNOG00000002664/ENSRNOG00000019728/ENSRNOG00000020679/ENSRNOG00000006604/ENSRNOG00000008223/ENSRNOG00000050647/ENSRNOG00000022669/ENSRNOG00000045654/ENSRNOG00000008847/ENSRNOG00000009705/ENSRNOG00000016558/ENSRNOG00000016995/ENSRNOG00000007178/ENSRNOG00000015821	16
GO:0042599	CC	GO:0042599	lamellar body	3/322	17/18201	0.00310306	0.00310306	0.0331049	ENSRNOG00000014064/ENSRNOG00000050057/ENSRNOG00000010761	3
GO:0031526	CC	GO:0031526	brush border membrane	6/322	81/18201	0.00312337	0.00312337	0.0331049	ENSRNOG00000031665/ENSRNOG00000028668/ENSRNOG00000009620/ENSRNOG00000004626/ENSRNOG00000005687/ENSRNOG00000013428	6
GO:0098857	CC	GO:0098857	membrane microdomain	16/322	416/18201	0.00315585	0.00315585	0.0331049	ENSRNOG00000021438/ENSRNOG00000057713/ENSRNOG00000002664/ENSRNOG00000019728/ENSRNOG00000020679/ENSRNOG00000006604/ENSRNOG00000008223/ENSRNOG00000050647/ENSRNOG00000022669/ENSRNOG00000045654/ENSRNOG00000008847/ENSRNOG00000009705/ENSRNOG00000016558/ENSRNOG00000016995/ENSRNOG00000007178/ENSRNOG00000015821	16
GO:0000323	CC	GO:0000323	lytic vacuole	17/322	470/18201	0.00441693	0.00441693	0.0433444	ENSRNOG00000019414/ENSRNOG00000049491/ENSRNOG00000014064/ENSRNOG00000007439/ENSRNOG00000008837/ENSRNOG00000017469/ENSRNOG00000006204/ENSRNOG00000023320/ENSRNOG00000021206/ENSRNOG00000050057/ENSRNOG00000047864/ENSRNOG00000016581/ENSRNOG00000051002/ENSRNOG00000009620/ENSRNOG00000033215/ENSRNOG00000000451/ENSRNOG00000010761	17
GO:0005764	CC	GO:0005764	lysosome	17/322	470/18201	0.00441693	0.00441693	0.0433444	ENSRNOG00000019414/ENSRNOG00000049491/ENSRNOG00000014064/ENSRNOG00000007439/ENSRNOG00000008837/ENSRNOG00000017469/ENSRNOG00000006204/ENSRNOG00000023320/ENSRNOG00000021206/ENSRNOG00000050057/ENSRNOG00000047864/ENSRNOG00000016581/ENSRNOG00000051002/ENSRNOG00000009620/ENSRNOG00000033215/ENSRNOG00000000451/ENSRNOG00000010761	17
GO:0031225	CC	GO:0031225	anchored component of membrane	8/322	153/18201	0.0059505	0.0059505	0.0565689	ENSRNOG00000013954/ENSRNOG00000006058/ENSRNOG00000006604/ENSRNOG00000022669/ENSRNOG00000006086/ENSRNOG00000024346/ENSRNOG00000015880/ENSRNOG00000015821	8
GO:0005774	CC	GO:0005774	vacuolar membrane	11/322	259/18201	0.00660872	0.00660872	0.0609225	ENSRNOG00000019414/ENSRNOG00000049491/ENSRNOG00000004687/ENSRNOG00000006204/ENSRNOG00000023320/ENSRNOG00000050057/ENSRNOG00000047864/ENSRNOG00000051002/ENSRNOG00000009620/ENSRNOG00000033215/ENSRNOG00000013428	11
GO:0005765	CC	GO:0005765	lysosomal membrane	9/322	199/18201	0.00914449	0.00914449	0.0794815	ENSRNOG00000019414/ENSRNOG00000049491/ENSRNOG00000006204/ENSRNOG00000023320/ENSRNOG00000050057/ENSRNOG00000047864/ENSRNOG00000051002/ENSRNOG00000009620/ENSRNOG00000033215	9
GO:0098852	CC	GO:0098852	lytic vacuole membrane	9/322	199/18201	0.00914449	0.00914449	0.0794815	ENSRNOG00000019414/ENSRNOG00000049491/ENSRNOG00000006204/ENSRNOG00000023320/ENSRNOG00000050057/ENSRNOG00000047864/ENSRNOG00000051002/ENSRNOG00000009620/ENSRNOG00000033215	9
GO:0023023	MF	GO:0023023	MHC protein complex binding	7/274	23/16534	6.21237e-08	6.21237e-08	2.96232e-05	ENSRNOG00000049491/ENSRNOG00000027552/ENSRNOG00000047864/ENSRNOG00000051002/ENSRNOG00000033215/ENSRNOG00000000451/ENSRNOG00000007178	7
GO:0023026	MF	GO:0023026	MHC class II protein complex binding	5/274	15/16534	3.15889e-06	3.15889e-06	0.000753145	ENSRNOG00000049491/ENSRNOG00000047864/ENSRNOG00000051002/ENSRNOG00000033215/ENSRNOG00000000451	5
GO:0003823	MF	GO:0003823	antigen binding	8/274	61/16534	7.07065e-06	7.07065e-06	0.00112386	ENSRNOG00000009342/ENSRNOG00000039744/ENSRNOG00000000455/ENSRNOG00000032596/ENSRNOG00000009705/ENSRNOG00000033215/ENSRNOG00000000451/ENSRNOG00000029386	8
GO:0042605	MF	GO:0042605	peptide antigen binding	6/274	35/16534	2.1252e-05	2.1252e-05	0.00253346	ENSRNOG00000039744/ENSRNOG00000000455/ENSRNOG00000032596/ENSRNOG00000033215/ENSRNOG00000000451/ENSRNOG00000029386	6
GO:0008569	MF	GO:0008569	minus-end-directed microtubule motor activity	4/274	15/16534	8.72075e-05	8.72075e-05	0.0069307	ENSRNOG00000004171/ENSRNOG00000059865/ENSRNOG00000060984/ENSRNOG00000015581	4
GO:0045504	MF	GO:0045504	dynein heavy chain binding	4/274	15/16534	8.72075e-05	8.72075e-05	0.0069307	ENSRNOG00000024523/ENSRNOG00000014893/ENSRNOG00000024957/ENSRNOG00000013734	4
GO:0048306	MF	GO:0048306	calcium-dependent protein binding	8/274	93/16534	0.000154897	0.000154897	0.0105517	ENSRNOG00000017469/ENSRNOG00000010105/ENSRNOG00000006729/ENSRNOG00000022669/ENSRNOG00000005695/ENSRNOG00000011557/ENSRNOG00000012697/ENSRNOG00000011483	8
GO:0045505	MF	GO:0045505	dynein intermediate chain binding	5/274	33/16534	0.000195569	0.000195569	0.0116569	ENSRNOG00000004171/ENSRNOG00000059865/ENSRNOG00000060984/ENSRNOG00000015581/ENSRNOG00000012450	5
GO:0050661	MF	GO:0050661	NADP binding	6/274	55/16534	0.000287692	0.000287692	0.0152426	ENSRNOG00000017105/ENSRNOG00000009734/ENSRNOG00000005861/ENSRNOG00000003400/ENSRNOG00000018076/ENSRNOG00000003510	6
GO:0097677	MF	GO:0097677	STAT family protein binding	3/274	10/16534	0.000495551	0.000495551	0.0236299	ENSRNOG00000012172/ENSRNOG00000008839/ENSRNOG00000010918	3
GO:0004857	MF	GO:0004857	enzyme inhibitor activity	6/274	64/16534	0.000657147	0.000657147	0.0267449	ENSRNOG00000021201/ENSRNOG00000017469/ENSRNOG00000047439/ENSRNOG00000018740/ENSRNOG00000007545/ENSRNOG00000020196	6
GO:0045503	MF	GO:0045503	dynein light chain binding	3/274	11/16534	0.000673051	0.000673051	0.0267449	ENSRNOG00000024523/ENSRNOG00000014893/ENSRNOG00000013734	3
GO:0051959	MF	GO:0051959	dynein light intermediate chain binding	4/274	26/16534	0.00082746	0.00082746	0.0303514	ENSRNOG00000004171/ENSRNOG00000059865/ENSRNOG00000060984/ENSRNOG00000015581	4
GO:0030246	MF	GO:0030246	carbohydrate binding	12/274	256/16534	0.00120181	0.00120181	0.0409338	ENSRNOG00000009342/ENSRNOG00000053201/ENSRNOG00000018715/ENSRNOG00000010645/ENSRNOG00000053272/ENSRNOG00000007310/ENSRNOG00000022178/ENSRNOG00000011438/ENSRNOG00000018476/ENSRNOG00000022640/ENSRNOG00000033215/ENSRNOG00000056001	12
GO:0045236	MF	GO:0045236	CXCR chemokine receptor binding	3/274	14/16534	0.00143108	0.00143108	0.0426498	ENSRNOG00000024899/ENSRNOG00000002802/ENSRNOG00000028043	3
GO:0050145	MF	GO:0050145	nucleoside monophosphate kinase activity	3/274	14/16534	0.00143108	0.00143108	0.0426498	ENSRNOG00000037688/ENSRNOG00000055714/ENSRNOG00000012761	3
GO:0004497	MF	GO:0004497	monooxygenase activity	8/274	133/16534	0.00169018	0.00169018	0.0474087	ENSRNOG00000038574/ENSRNOG00000020743/ENSRNOG00000003400/ENSRNOG00000018076/ENSRNOG00000003094/ENSRNOG00000033680/ENSRNOG00000029478/ENSRNOG00000003510	8
GO:0016209	MF	GO:0016209	antioxidant activity	6/274	85/16534	0.0028728	0.0028728	0.0719714	ENSRNOG00000007743/ENSRNOG00000003869/ENSRNOG00000052564/ENSRNOG00000011557/ENSRNOG00000003244/ENSRNOG00000011483	6
GO:0004550	MF	GO:0004550	nucleoside diphosphate kinase activity	3/274	18/16534	0.00305475	0.00305475	0.0719714	ENSRNOG00000037688/ENSRNOG00000055714/ENSRNOG00000012761	3
GO:0003777	MF	GO:0003777	microtubule motor activity	5/274	60/16534	0.00313007	0.00313007	0.0719714	ENSRNOG00000024523/ENSRNOG00000004171/ENSRNOG00000059865/ENSRNOG00000060984/ENSRNOG00000015581	5
GO:0008009	MF	GO:0008009	chemokine activity	4/274	37/16534	0.0031696	0.0031696	0.0719714	ENSRNOG00000024899/ENSRNOG00000002802/ENSRNOG00000029768/ENSRNOG00000028043	4
GO:0043177	MF	GO:0043177	organic acid binding	8/274	149/16534	0.00342624	0.00342624	0.0742625	ENSRNOG00000008837/ENSRNOG00000008839/ENSRNOG00000018740/ENSRNOG00000010262/ENSRNOG00000020879/ENSRNOG00000011557/ENSRNOG00000016349/ENSRNOG00000013704	8
GO:0042379	MF	GO:0042379	chemokine receptor binding	5/274	64/16534	0.00414227	0.00414227	0.0858787	ENSRNOG00000018509/ENSRNOG00000024899/ENSRNOG00000002802/ENSRNOG00000029768/ENSRNOG00000028043	5
GO:0016597	MF	GO:0016597	amino acid binding	5/274	65/16534	0.00442796	0.00442796	0.0879418	ENSRNOG00000008837/ENSRNOG00000010262/ENSRNOG00000020879/ENSRNOG00000016349/ENSRNOG00000013704	5
GO:0140678	MF	GO:0140678	molecular function inhibitor activity	7/274	125/16534	0.00482268	0.00482268	0.0879418	ENSRNOG00000021201/ENSRNOG00000017469/ENSRNOG00000047439/ENSRNOG00000018740/ENSRNOG00000006086/ENSRNOG00000007545/ENSRNOG00000020196	7
GO:0005125	MF	GO:0005125	cytokine activity	9/274	193/16534	0.0049723	0.0049723	0.0879418	ENSRNOG00000018962/ENSRNOG00000014361/ENSRNOG00000024899/ENSRNOG00000013717/ENSRNOG00000060237/ENSRNOG00000002802/ENSRNOG00000029768/ENSRNOG00000048782/ENSRNOG00000028043	9
GO:0050660	MF	GO:0050660	flavin adenine dinucleotide binding	6/274	95/16534	0.00497948	0.00497948	0.0879418	ENSRNOG00000017105/ENSRNOG00000007081/ENSRNOG00000003400/ENSRNOG00000018076/ENSRNOG00000062125/ENSRNOG00000003510	6
GO:0016538	MF	GO:0016538	cyclin-dependent protein serine/threonine kinase regulator activity	4/274	44/16534	0.00595239	0.00595239	0.0991429	ENSRNOG00000010454/ENSRNOG00000000521/ENSRNOG00000014052/ENSRNOG00000006735	4
GO:0140375	MF	GO:0140375	immune receptor activity	7/274	131/16534	0.00621081	0.00621081	0.0991429	ENSRNOG00000011800/ENSRNOG00000014064/ENSRNOG00000018509/ENSRNOG00000023664/ENSRNOG00000033215/ENSRNOG00000058422/ENSRNOG00000053260	7
GO:0004602	MF	GO:0004602	glutathione peroxidase activity	3/274	23/16534	0.00623747	0.00623747	0.0991429	ENSRNOG00000007743/ENSRNOG00000052564/ENSRNOG00000003244	3

## Sheet: Gene Ontology Down
	ONTOLOGY	ID	Description	GeneRatio	BgRatio	pvalue	p.adjust	qvalue	geneID	Count
GO:0034702	CC	GO:0034702	ion channel complex	11/172	277/18201	6.74e-05	6.74e-05	0.017382	ENSRNOG00000024578/ENSRNOG00000006645/ENSRNOG00000060528/ENSRNOG00000003280/ENSRNOG00000033893/ENSRNOG00000013781/ENSRNOG00000005365/ENSRNOG00000052368/ENSRNOG00000053122/ENSRNOG00000009897/ENSRNOG00000002336	11
GO:0005581	CC	GO:0005581	collagen trimer	5/172	65/18201	0.000371464	0.000371464	0.0246963	ENSRNOG00000023148/ENSRNOG00000012920/ENSRNOG00000011502/ENSRNOG00000000463/ENSRNOG00000061939	5
GO:0097060	CC	GO:0097060	synaptic membrane	13/172	467/18201	0.000509138	0.000509138	0.0246963	ENSRNOG00000056643/ENSRNOG00000031890/ENSRNOG00000007686/ENSRNOG00000003280/ENSRNOG00000005519/ENSRNOG00000004201/ENSRNOG00000033893/ENSRNOG00000019207/ENSRNOG00000009967/ENSRNOG00000055499/ENSRNOG00000009033/ENSRNOG00000053122/ENSRNOG00000002336	13
GO:0001518	CC	GO:0001518	voltage-gated sodium channel complex	3/172	17/18201	0.000511552	0.000511552	0.0246963	ENSRNOG00000060528/ENSRNOG00000033893/ENSRNOG00000053122	3
GO:0031012	CC	GO:0031012	extracellular matrix	12/172	411/18201	0.000550485	0.000550485	0.0246963	ENSRNOG00000001367/ENSRNOG00000019689/ENSRNOG00000001422/ENSRNOG00000050706/ENSRNOG00000027463/ENSRNOG00000023148/ENSRNOG00000057989/ENSRNOG00000012920/ENSRNOG00000003947/ENSRNOG00000011502/ENSRNOG00000000463/ENSRNOG00000061939	12
GO:0030312	CC	GO:0030312	external encapsulating structure	12/172	413/18201	0.000574567	0.000574567	0.0246963	ENSRNOG00000001367/ENSRNOG00000019689/ENSRNOG00000001422/ENSRNOG00000050706/ENSRNOG00000027463/ENSRNOG00000023148/ENSRNOG00000057989/ENSRNOG00000012920/ENSRNOG00000003947/ENSRNOG00000011502/ENSRNOG00000000463/ENSRNOG00000061939	12
GO:1902495	CC	GO:1902495	transmembrane transporter complex	11/172	362/18201	0.000674505	0.000674505	0.0248502	ENSRNOG00000024578/ENSRNOG00000006645/ENSRNOG00000060528/ENSRNOG00000003280/ENSRNOG00000033893/ENSRNOG00000013781/ENSRNOG00000005365/ENSRNOG00000052368/ENSRNOG00000053122/ENSRNOG00000009897/ENSRNOG00000002336	11
GO:1990351	CC	GO:1990351	transporter complex	11/172	376/18201	0.00091965	0.00091965	0.0264264	ENSRNOG00000024578/ENSRNOG00000006645/ENSRNOG00000060528/ENSRNOG00000003280/ENSRNOG00000033893/ENSRNOG00000013781/ENSRNOG00000005365/ENSRNOG00000052368/ENSRNOG00000053122/ENSRNOG00000009897/ENSRNOG00000002336	11
GO:0034707	CC	GO:0034707	chloride channel complex	4/172	46/18201	0.000922229	0.000922229	0.0264264	ENSRNOG00000024578/ENSRNOG00000052368/ENSRNOG00000009897/ENSRNOG00000002336	4
GO:0034706	CC	GO:0034706	sodium channel complex	3/172	27/18201	0.00205303	0.00205303	0.0529466	ENSRNOG00000060528/ENSRNOG00000033893/ENSRNOG00000053122	3
GO:0042734	CC	GO:0042734	presynaptic membrane	7/172	209/18201	0.00377531	0.00377531	0.0832814	ENSRNOG00000031890/ENSRNOG00000007686/ENSRNOG00000005519/ENSRNOG00000004201/ENSRNOG00000033893/ENSRNOG00000009967/ENSRNOG00000053122	7
GO:0034703	CC	GO:0034703	cation channel complex	7/172	210/18201	0.00387513	0.00387513	0.0832814	ENSRNOG00000006645/ENSRNOG00000060528/ENSRNOG00000003280/ENSRNOG00000033893/ENSRNOG00000013781/ENSRNOG00000005365/ENSRNOG00000053122	7
GO:0042627	CC	GO:0042627	chylomicron	2/172	11/18201	0.00461718	0.00461718	0.0915958	ENSRNOG00000003500/ENSRNOG00000018402	2
GO:0046658	CC	GO:0046658	anchored component of plasma membrane	4/172	73/18201	0.00505098	0.00505098	0.0930444	ENSRNOG00000001367/ENSRNOG00000001739/ENSRNOG00000009033/ENSRNOG00000006144	4
GO:0099569	CC	GO:0099569	presynaptic cytoskeleton	2/172	12/18201	0.00550634	0.00550634	0.0946704	ENSRNOG00000007686/ENSRNOG00000004201	2
GO:0022836	MF	GO:0022836	gated channel activity	14/158	326/16534	3.03e-06	3.03e-06	0.000980998	ENSRNOG00000024578/ENSRNOG00000006645/ENSRNOG00000060528/ENSRNOG00000003280/ENSRNOG00000033893/ENSRNOG00000013781/ENSRNOG00000055499/ENSRNOG00000005365/ENSRNOG00000027770/ENSRNOG00000052368/ENSRNOG00000059765/ENSRNOG00000053122/ENSRNOG00000009897/ENSRNOG00000002336	14
GO:0005201	MF	GO:0005201	extracellular matrix structural constituent	7/158	77/16534	8.74e-06	8.74e-06	0.00141745	ENSRNOG00000050706/ENSRNOG00000023148/ENSRNOG00000057989/ENSRNOG00000012920/ENSRNOG00000011502/ENSRNOG00000000463/ENSRNOG00000061939	7
GO:0015267	MF	GO:0015267	channel activity	15/158	468/16534	4.34e-05	4.34e-05	0.0032727	ENSRNOG00000024578/ENSRNOG00000006645/ENSRNOG00000060528/ENSRNOG00000003280/ENSRNOG00000033893/ENSRNOG00000013781/ENSRNOG00000055499/ENSRNOG00000005365/ENSRNOG00000003746/ENSRNOG00000027770/ENSRNOG00000052368/ENSRNOG00000059765/ENSRNOG00000053122/ENSRNOG00000009897/ENSRNOG00000002336	15
GO:0022803	MF	GO:0022803	passive transmembrane transporter activity	15/158	468/16534	4.34e-05	4.34e-05	0.0032727	ENSRNOG00000024578/ENSRNOG00000006645/ENSRNOG00000060528/ENSRNOG00000003280/ENSRNOG00000033893/ENSRNOG00000013781/ENSRNOG00000055499/ENSRNOG00000005365/ENSRNOG00000003746/ENSRNOG00000027770/ENSRNOG00000052368/ENSRNOG00000059765/ENSRNOG00000053122/ENSRNOG00000009897/ENSRNOG00000002336	15
GO:0005216	MF	GO:0005216	ion channel activity	14/158	419/16534	5.05e-05	5.05e-05	0.0032727	ENSRNOG00000024578/ENSRNOG00000006645/ENSRNOG00000060528/ENSRNOG00000003280/ENSRNOG00000033893/ENSRNOG00000013781/ENSRNOG00000055499/ENSRNOG00000005365/ENSRNOG00000027770/ENSRNOG00000052368/ENSRNOG00000059765/ENSRNOG00000053122/ENSRNOG00000009897/ENSRNOG00000002336	14
GO:0008301	MF	GO:0008301	DNA binding, bending	4/158	28/16534	0.000137451	0.000137451	0.00742717	ENSRNOG00000010121/ENSRNOG00000050910/ENSRNOG00000042460/ENSRNOG00000051482	4
GO:0019841	MF	GO:0019841	retinol binding	3/158	12/16534	0.000176812	0.000176812	0.0081892	ENSRNOG00000008312/ENSRNOG00000025608/ENSRNOG00000022101	3
GO:0005501	MF	GO:0005501	retinoid binding	4/158	33/16534	0.000264685	0.000264685	0.0107267	ENSRNOG00000008312/ENSRNOG00000015076/ENSRNOG00000025608/ENSRNOG00000022101	4
GO:0019840	MF	GO:0019840	isoprenoid binding	4/158	36/16534	0.00037263	0.00037263	0.0131549	ENSRNOG00000008312/ENSRNOG00000015076/ENSRNOG00000025608/ENSRNOG00000022101	4
GO:0001972	MF	GO:0001972	retinoic acid binding	3/158	16/16534	0.000437596	0.000437596	0.0131549	ENSRNOG00000015076/ENSRNOG00000025608/ENSRNOG00000022101	3
GO:0005244	MF	GO:0005244	voltage-gated ion channel activity	8/158	190/16534	0.000486903	0.000486903	0.0131549	ENSRNOG00000060528/ENSRNOG00000003280/ENSRNOG00000033893/ENSRNOG00000013781/ENSRNOG00000005365/ENSRNOG00000052368/ENSRNOG00000053122/ENSRNOG00000009897	8
GO:0022832	MF	GO:0022832	voltage-gated channel activity	8/158	190/16534	0.000486903	0.000486903	0.0131549	ENSRNOG00000060528/ENSRNOG00000003280/ENSRNOG00000033893/ENSRNOG00000013781/ENSRNOG00000005365/ENSRNOG00000052368/ENSRNOG00000053122/ENSRNOG00000009897	8
GO:0005272	MF	GO:0005272	sodium channel activity	4/158	44/16534	0.000809338	0.000809338	0.0201843	ENSRNOG00000060528/ENSRNOG00000033893/ENSRNOG00000059765/ENSRNOG00000053122	4
GO:0005248	MF	GO:0005248	voltage-gated sodium channel activity	3/158	24/16534	0.00149538	0.00149538	0.0346299	ENSRNOG00000060528/ENSRNOG00000033893/ENSRNOG00000053122	3
GO:0008066	MF	GO:0008066	glutamate receptor activity	3/158	26/16534	0.00189427	0.00189427	0.0409429	ENSRNOG00000003280/ENSRNOG00000005519/ENSRNOG00000055499	3
GO:0003777	MF	GO:0003777	microtubule motor activity	4/158	60/16534	0.00258335	0.00258335	0.0523468	ENSRNOG00000007080/ENSRNOG00000008471/ENSRNOG00000003028/ENSRNOG00000028624	4
GO:0003774	MF	GO:0003774	cytoskeletal motor activity	5/158	103/16534	0.00308667	0.00308667	0.0588665	ENSRNOG00000007080/ENSRNOG00000008471/ENSRNOG00000057880/ENSRNOG00000003028/ENSRNOG00000028624	5
GO:0005261	MF	GO:0005261	cation channel activity	9/158	325/16534	0.00407888	0.00407888	0.0734676	ENSRNOG00000006645/ENSRNOG00000060528/ENSRNOG00000003280/ENSRNOG00000033893/ENSRNOG00000013781/ENSRNOG00000005365/ENSRNOG00000027770/ENSRNOG00000059765/ENSRNOG00000053122	9
GO:0016813	MF	GO:0016813	hydrolase activity, acting on carbon-nitrogen (but not peptide) bonds, in linear amidines	2/158	11/16534	0.00471626	0.00471626	0.0804769	ENSRNOG00000007574/ENSRNOG00000053811	2
GO:0005254	MF	GO:0005254	chloride channel activity	4/158	74/16534	0.00549969	0.00549969	0.0891529	ENSRNOG00000024578/ENSRNOG00000052368/ENSRNOG00000009897/ENSRNOG00000002336	4
GO:0005005	MF	GO:0005005	transmembrane-ephrin receptor activity	2/158	13/16534	0.00660522	0.00660522	0.0931079	ENSRNOG00000030285/ENSRNOG00000007865	2
GO:0005247	MF	GO:0005247	voltage-gated chloride channel activity	2/158	13/16534	0.00660522	0.00660522	0.0931079	ENSRNOG00000052368/ENSRNOG00000009897	2
GO:0008195	MF	GO:0008195	phosphatidate phosphatase activity	2/158	13/16534	0.00660522	0.00660522	0.0931079	ENSRNOG00000027940/ENSRNOG00000016878	2
GO:0008194	MF	GO:0008194	UDP-glycosyltransferase activity	5/158	127/16534	0.00747326	0.00747326	0.0973433	ENSRNOG00000053075/ENSRNOG00000016776/ENSRNOG00000010994/ENSRNOG00000007142/ENSRNOG00000024954	5
GO:0055102	MF	GO:0055102	lipase inhibitor activity	2/158	14/16534	0.00765801	0.00765801	0.0973433	ENSRNOG00000003500/ENSRNOG00000018402	2
GO:0043178	MF	GO:0043178	alcohol binding	4/158	84/16534	0.00857137	0.00857137	0.0973433	ENSRNOG00000008312/ENSRNOG00000025608/ENSRNOG00000022101/ENSRNOG00000003500	4
GO:0005003	MF	GO:0005003	ephrin receptor activity	2/158	15/16534	0.00878109	0.00878109	0.0973433	ENSRNOG00000030285/ENSRNOG00000007865	2
GO:0042577	MF	GO:0042577	lipid phosphatase activity	2/158	15/16534	0.00878109	0.00878109	0.0973433	ENSRNOG00000027940/ENSRNOG00000016878	2
GO:0015276	MF	GO:0015276	ligand-gated ion channel activity	5/158	133/16534	0.00902915	0.00902915	0.0973433	ENSRNOG00000006645/ENSRNOG00000003280/ENSRNOG00000055499/ENSRNOG00000059765/ENSRNOG00000002336	5
GO:0005253	MF	GO:0005253	anion channel activity	4/158	86/16534	0.00929654	0.00929654	0.0973433	ENSRNOG00000024578/ENSRNOG00000052368/ENSRNOG00000009897/ENSRNOG00000002336	4
GO:0022834	MF	GO:0022834	ligand-gated channel activity	5/158	136/16534	0.00988529	0.00988529	0.0973433	ENSRNOG00000006645/ENSRNOG00000003280/ENSRNOG00000055499/ENSRNOG00000059765/ENSRNOG00000002336	5
GO:0070742	MF	GO:0070742	C2H2 zinc finger domain binding	2/158	16/16534	0.00997301	0.00997301	0.0973433	ENSRNOG00000010121/ENSRNOG00000042460	2
GO:0097110	MF	GO:0097110	scaffold protein binding	4/158	88/16534	0.0100606	0.0100606	0.0973433	ENSRNOG00000060528/ENSRNOG00000005519/ENSRNOG00000033893/ENSRNOG00000019207	4
GO:0022839	MF	GO:0022839	ion gated channel activity	3/158	47/16534	0.0102084	0.0102084	0.0973433	ENSRNOG00000024578/ENSRNOG00000027770/ENSRNOG00000059765	3

## Sheet: KEGG up
	ID	Description	GeneRatio	BgRatio	pvalue	p.adjust	qvalue	geneID	Count
rno05322	rno05322	Systemic lupus erythematosus	12/147	119/8908	5.42721e-07	5.42721e-07	9.8261e-05	309621/29687/362634/298566/306945/24237/294270/294274/365877/294273/64627/117517	12
rno04612	rno04612	Antigen processing and presentation	10/147	87/8908	1.48879e-06	1.48879e-06	0.000134775	309621/24812/24930/360323/361787/294270/414783/24472/294274/294273	10
rno04145	rno04145	Phagosome	13/147	185/8908	1.07572e-05	1.07572e-05	0.000501637	309621/24812/24773/296981/25021/300218/360323/361787/294270/414783/294274/294273/25350	13
rno05323	rno05323	Rheumatoid arthritis	9/147	86/8908	1.10827e-05	1.10827e-05	0.000501637	309621/81503/296981/25464/171551/287562/294270/294274/294273	9
rno04514	rno04514	Cell adhesion molecules	12/147	172/8908	2.558e-05	2.558e-05	0.000926267	309621/24930/497761/25021/25464/360323/315953/361787/294270/414783/294274/294273	12
rno05150	rno05150	Staphylococcus aureus infection	9/147	100/8908	3.76912e-05	3.76912e-05	0.00113735	309621/29687/362634/298566/25021/25464/294270/294274/294273	9
rno05332	rno05332	Graft-versus-host disease	7/147	61/8908	5.98025e-05	5.98025e-05	0.00132904	309621/360323/361787/294270/414783/294274/294273	7
rno05166	rno05166	Human T-cell leukemia virus 1 infection	14/147	249/8908	5.98922e-05	5.98922e-05	0.00132904	309621/114851/25164/313050/24230/366126/295052/25464/360323/361787/294270/414783/294274/294273	14
rno05330	rno05330	Allograft rejection	7/147	62/8908	6.64929e-05	6.64929e-05	0.00132904	309621/360323/361787/294270/414783/294274/294273	7
rno05416	rno05416	Viral myocarditis	8/147	85/8908	7.48048e-05	7.48048e-05	0.00132904	309621/25464/360323/361787/294270/414783/294274/294273	8
rno04610	rno04610	Complement and coagulation cascades	8/147	86/8908	8.13404e-05	8.13404e-05	0.00132904	83580/25584/29687/362634/298566/25021/24237/117517	8
rno05169	rno05169	Epstein-Barr virus infection	13/147	226/8908	8.80873e-05	8.80873e-05	0.00132904	309621/24812/114851/295052/293624/299626/25464/360323/361787/294270/414783/294274/294273	13
rno04940	rno04940	Type I diabetes mellitus	7/147	69/8908	0.000132491	0.000132491	0.00184522	309621/360323/361787/294270/414783/294274/294273	7
rno05320	rno05320	Autoimmune thyroid disease	7/147	71/8908	0.000158889	0.000158889	0.00205481	309621/360323/361787/294270/414783/294274/294273	7
rno00982	rno00982	Drug metabolism - cytochrome P450	7/147	73/8908	0.000189394	0.000189394	0.00228602	246247/246245/171341/688778/246248/24861/493909	7
rno04640	rno04640	Hematopoietic cell lineage	7/147	90/8908	0.000687951	0.000687951	0.00778471	309621/24930/497761/25021/294270/294274/294273	7
rno05310	rno05310	Asthma	4/147	26/8908	0.000802163	0.000802163	0.00854316	309621/294270/294274/294273	4
rno04659	rno04659	Th17 cell differentiation	7/147	104/8908	0.00161539	0.00161539	0.0162484	309621/313050/301348/368158/294270/294274/294273	7
rno00590	rno00590	Arachidonic acid metabolism	6/147	82/8908	0.00227909	0.00227909	0.0212509	114097/25290/65030/24913/24300/64317	6
rno05145	rno05145	Toxoplasmosis	7/147	111/8908	0.00234748	0.00234748	0.0212509	309621/252971/25290/294270/24472/294274/294273	7
rno00910	rno00910	Nitrogen metabolism	3/147	17/8908	0.00252651	0.00252651	0.0217824	497840/363085/302669	3
rno05340	rno05340	Primary immunodeficiency	4/147	36/8908	0.00278176	0.00278176	0.022893	24812/24930/313050/301348	4
rno00730	rno00730	Thiamine metabolism	3/147	18/8908	0.00299542	0.00299542	0.0235664	311833/25586/314416	3
rno05321	rno05321	Inflammatory bowel disease	5/147	61/8908	0.00323715	0.00323715	0.0235664	309621/368158/294270/294274/294273	5
rno04658	rno04658	Th1 and Th2 cell differentiation	6/147	89/8908	0.00344299	0.00344299	0.0235664	309621/313050/301348/294270/294274/294273	6
rno05418	rno05418	Fluid shear stress and atherosclerosis	8/147	151/8908	0.00346632	0.00346632	0.0235664	25266/83580/171341/25698/24323/25464/287562/363425	8
rno00220	rno00220	Arginine biosynthesis	3/147	19/8908	0.00351441	0.00351441	0.0235664	25698/497840/303563	3
rno05221	rno05221	Acute myeloid leukemia	5/147	68/8908	0.00517437	0.00517437	0.0332872	317366/24252/366126/295052/25021	5
rno04672	rno04672	Intestinal immune network for IgA production	4/147	43/8908	0.00533175	0.00533175	0.0332872	309621/294270/294274/294273	4
rno04064	rno04064	NF-kappa B signaling pathway	6/147	98/8908	0.00552832	0.00552832	0.0333639	81503/313050/301348/299626/25464/171551	6
rno05140	rno05140	Leishmaniasis	5/147	71/8908	0.00621386	0.00621386	0.0362915	309621/25021/294270/294274/294273	5
rno05133	rno05133	Pertussis	5/147	73/8908	0.00698343	0.00698343	0.0395115	24773/29687/362634/298566/25021	5
rno00980	rno00980	Metabolism of xenobiotics by cytochrome P450	5/147	76/8908	0.00825922	0.00825922	0.0453137	25116/171341/688778/24861/308445	5
rno05203	rno05203	Viral carcinogenesis	9/147	221/8908	0.0108361	0.0108361	0.0577029	114851/25164/295052/293624/306945/360323/361787/414783/64627	9
rno05144	rno05144	Malaria	4/147	55/8908	0.0126598	0.0126598	0.0654881	25192/25464/287562/689064	4
rno04061	rno04061	Viral protein interaction with cytokine and cytokine receptor	5/147	85/8908	0.0130401	0.0130401	0.0655819	81503/171056/498335/171551/287562	5
rno04060	rno04060	Cytokine-cytokine receptor interaction	10/147	269/8908	0.0134751	0.0134751	0.0659378	81503/25644/171056/29201/24536/498335/171551/287562/308436/25196	10
rno04380	rno04380	Osteoclast differentiation	6/147	121/8908	0.0148542	0.0148542	0.0686399	252971/25664/313050/366126/292594/361493	6
rno05202	rno05202	Transcriptional misregulation in cancer	8/147	194/8908	0.0148933	0.0148933	0.0686399	114851/25266/25664/24252/366126/295052/25021/299626	8
rno05134	rno05134	Legionellosis	4/147	58/8908	0.0151646	0.0151646	0.0686399	81503/25021/171551/24472	4
rno04630	rno04630	JAK-STAT signaling pathway	7/147	158/8908	0.0155745	0.0155745	0.0687755	114851/25266/252971/84607/29201/24536/493909	7
rno04657	rno04657	IL-17 signaling pathway	5/147	92/8908	0.0178499	0.0178499	0.076947	81503/94195/116547/171551/287562	5
rno00230	rno00230	Purine metabolism	6/147	130/8908	0.020454	0.020454	0.0861223	497811/311833/64467/294521/290646/314416	6
rno00983	rno00983	Drug metabolism - other enzymes	5/147	96/8908	0.0210648	0.0210648	0.0866781	497811/171341/113902/81656/24861	5
rno05164	rno05164	Influenza A	7/147	169/8908	0.0217038	0.0217038	0.0873229	309621/293624/25464/287562/294270/294274/294273	7
rno05417	rno05417	Lipid and atherosclerosis	8/147	209/8908	0.0222634	0.0222634	0.0876272	81503/25664/293624/25464/171551/287562/24472/83584	8
rno05216	rno05216	Thyroid cancer	3/147	38/8908	0.0243729	0.0243729	0.0938887	114851/25664/299626	3
rno04933	rno04933	AGE-RAGE signaling pathway in diabetic complications	5/147	101/8908	0.0255866	0.0255866	0.0965107	83580/25584/24323/25464/287562	5
rno05167	rno05167	Kaposi sarcoma-associated herpesvirus infection	8/147	216/8908	0.0264637	0.0264637	0.0977821	114851/81503/293624/25464/171551/360323/361787/414783	8
rno05016	rno05016	Huntington disease	10/147	307/8908	0.0305003	0.0305003	0.110443	117251/25664/500442/117250/300218/360654/298524/64317/252959/252893	10
rno04115	rno04115	p53 signaling pathway	4/147	73/8908	0.0322371	0.0322371	0.112242	114851/292949/299626/362675	4
rno05218	rno05218	Melanoma	4/147	73/8908	0.0322371	0.0322371	0.112242	114851/25266/29348/299626	4
rno04218	rno04218	Cellular senescence	7/147	185/8908	0.0333467	0.0333467	0.113915	114851/25164/295052/299626/360323/361787/414783	7
rno04668	rno04668	TNF signaling pathway	5/147	111/8908	0.0363898	0.0363898	0.120497	81503/24323/25464/171551/287562	5
rno05204	rno05204	Chemical carcinogenesis - DNA adducts	4/147	76/8908	0.0366044	0.0366044	0.120497	25116/171341/24861/83783	4
rno04979	rno04979	Cholesterol metabolism	3/147	49/8908	0.0467402	0.0467402	0.151115	362850/24230/24539	3

## Sheet: Kegg down
	ID	Description	GeneRatio	BgRatio	pvalue	p.adjust	qvalue	geneID	Count
rno04974	rno04974	Protein digestion and absorption	1989-06-01	103/8908	0.00055235	0.00055235	0.102912	294279/685612/362584/305104/25654/687064	6
